# Supplementary material for: Integration of small RNAs from plasma and cerebrospinal fluid for classification of multiple sclerosis
Source: Front Genet. 2022 Nov 17;13:1042483. doi: 10.3389/fgene.2022.1042483 (PMC9713411; doi:10.3389/fgene.2022.1042483)
Supplement: Supplementary file 2 [file DataSheet3.zip › Supplementary_Information3_CSF_MINTmap.txt]

tRF-16-08Q2B5D 3'-tRF
tRF-16-ERM492B i-tRF
tRF-16-K8QJP1B 3'-tRF
tRF-17-08Q2B52 3'-tRF
tRF-17-ERM4921 3'-tRF
tRF-17-IR3DR2M 3'-tRF
tRF-18-0P583004 5'-tRF
tRF-18-59KUMK9 3'-tRF
tRF-18-8R6546D2 3'-tRF
tRF-18-BS68BFD2 3'-tRF
tRF-18-MBQ4NKDJ i-tRF
tRF-19-LNKSEKH9 3'-tRF
tRF-19-PS5P4PJ4 5'-tRF
tRF-23-M3WD8S74DX i-tRF
tRF-23-PS5P4PW3X 5'-tRF
tRF-23-Q1Q89P9L02 5'-tRF
tRF-23-R959KUMK9 3'-tRF
tRF-23-R9O9337KR 3'-tRF
tRF-23-RNLIK898D6 i-tRF
tRF-23-RNLNK88KD6 i-tRF
tRF-23-RNLNKSEKDS i-tRF
tRF-23-SX73V2Y8DM i-tRF
tRF-24-M3WD8S74I6 i-tRF
tRF-24-M3WE8SSPI6 i-tRF
tRF-24-RN2NKSEKH9 3'-tRF
tRF-24-RNLIK898HR 3'-tRF
tRF-24-RNLNKSEKH9 3'-tRF
tRF-25-M3WD8S746D 3'-tRF
tRF-25-M3WD8SS46D 3'-tRF
tRF-25-M3WE8SSP6D 3'-tRF
tRF-25-MKYUYRLHR0 i-tRF
tRF-25-R38E8RO86J 3'-tRF
tRF-25-R3WE8RO86J 3'-tRF
tRF-26-3K7SIR3DR20 i-tRF
tRF-26-7343RX6NMHD i-tRF
tRF-26-86J8WPMN1EE 5'-tRF
tRF-26-K87SERM492B i-tRF
tRF-26-K87SERML92B i-tRF
tRF-26-K87SIRMM12B i-tRF
tRF-26-M3WD8S746DD 3'-tRF
tRF-26-M3WE8SSP6DD 3'-tRF
tRF-26-MKYOYRLHR0D 3'-tRF
tRF-26-MKYUYRLHR0D 3'-tRF
tRF-26-R3WE8RO86JD 3'-tRF
tRF-26-RNLNK88KO1B 3'-tRF
tRF-27-3K76IR3DR2M 3'-tRF
tRF-27-3K7SIR3DR2M 3'-tRF
tRF-27-59WIZKXU5JJ i-tRF
tRF-27-K87SERM4921 3'-tRF
tRF-27-K87SIRMM121 3'-tRF
tRF-27-M3WD8S746D2 3'-tRF
tRF-27-M3WE8SSP6D2 3'-tRF
tRF-27-OSRNLNKSEKL i-tRF
tRF-27-PSR9O9337KF i-tRF
tRF-28-08R959KUMK9 3'-tRF
tRF-28-3K7SIR3DR2DV 3'-tRF
tRF-28-3KYUYRR6RBD2 3'-tRF
tRF-28-6RRNLIK898D6 i-tRF
tRF-28-6RRNLNK88KD6 i-tRF
tRF-28-86J8WPMN1E0J 5'-tRF
tRF-28-86V8WPMN1E0J 5'-tRF
tRF-28-K87SIRMM12V 3'-tRF
tRF-28-M1M3WD8S74DX i-tRF
tRF-28-MEF91SS2PMX i-tRF
tRF-28-OSRNLNKSEKDS i-tRF
tRF-29-08R959KUMKEV 3'-tRF
tRF-29-6RRNLIK898HR 3'-tRF
tRF-29-6RRNLNK88KHR 3'-tRF
tRF-29-F1R3WE8RO8IS i-tRF
tRF-29-K87SIRMM12E2 3'-tRF
tRF-29-LSN3S3RQJV0X i-tRF
tRF-29-M1M3WD8S74I6 i-tRF
tRF-29-M1M3WE8SSPI6 i-tRF
tRF-29-MEF91SS2PMER i-tRF
tRF-29-OSRN2NKSEKH9 3'-tRF
tRF-29-OSRNLNKSEKH9 3'-tRF
tRF-29-Q1Q89P9L84FS 5'-tRF
tRF-30-08R959KUMKF6 3'-tRF
tRF-30-5DMKYUYRLHR0 i-tRF
tRF-30-F1R38E8RO86J 3'-tRF
tRF-30-F1R3WE8RO86J 3'-tRF
tRF-30-K8HJ83ML5F82 i-tRF
tRF-30-M1M3WD8S746D 3'-tRF
tRF-30-OSRN2NKSEK51 3'-tRF
tRF-30-OSRNLNKSEK51 3'-tRF
tRF-30-P4R8YP9LON4V 5'-tRF
tRF-30-Q1Q89P9L8422 5'-tRF
tRF-30-QJ3KYU4RRWRB i-tRF
tRF-31-389MV47P596VE i-tRF
tRF-31-5DMKYOYRLHR0D 3'-tRF
tRF-31-5DMKYUYRLHR0D 3'-tRF
tRF-31-623K7SIR3DR20 i-tRF
tRF-31-68K87SERM492B i-tRF
tRF-31-87R8WP9N1EWJ0 5'-tRF
tRF-31-F1R3WE8RO86JD 3'-tRF
tRF-31-FP18LPMBQ4NKD 5'-half
tRF-31-K8HJ83ML5F82D i-tRF
tRF-31-KVPKYUH7PU4HD 3'-tRF
tRF-31-KY7343RX6NMHD i-tRF
tRF-31-M1M3WD8S746DD 3'-tRF
tRF-31-OSRN2NKSEK51B 3'-tRF
tRF-31-OSRNLNKSEK51B 3'-tRF
tRF-31-P4R8YP9LON4VD 5'-half
tRF-31-PS5P4PW3FJHPB 5'-tRF
tRF-31-PV6RRNLNK88K0 i-tRF
tRF-31-Q1Q89P9L8422E 5'-half
tRF-31-R9JP9P9NH5SYD 5'-tRF
tRF-32-14PSR9O933IKF i-tRF
tRF-32-1HPSR9O9337KF i-tRF
tRF-32-3HPSR95933JKF i-tRF
tRF-32-5DMKYUYRLHR0J 3'-tRF
tRF-32-623K76IR3DR2M 3'-tRF
tRF-32-623K7SIR3DR2M 3'-tRF
tRF-32-68K87SERM4921 3'-tRF
tRF-32-79MP9P9MH57SJ 5'-half
tRF-32-79MP9PMNH5ISJ 5'-half
tRF-32-7RH3S3RX8HWVQ i-tRF
tRF-32-86J8WPMN1E8YN 5'-half
tRF-32-87R8WP9I1EWJM 5'-half
tRF-32-87R8WP9N1EWJM 5'-half
tRF-32-F1R3WE8RO86J2 3'-tRF
tRF-32-JJ6RRNLIK898L i-tRF
tRF-32-KVPKYUH7PU4HJ 3'-tRF
tRF-32-KY7343RX6NMH3 i-tRF
tRF-32-LSM1M3WE8SSP4 i-tRF
tRF-32-M1M3WD8S746D2 3'-tRF
tRF-32-M2OSRNLNKSEKL i-tRF
tRF-32-P4R8YP9LON4V3 5'-half
tRF-32-PS5P4PW3FJHP1 5'-half
tRF-32-PSQP4PW3FJI01 5'-half
tRF-32-PV6RRNLNK88KL i-tRF
tRF-32-Q1Q89P9L8422Q 5'-half
tRF-32-R008R959KUMKH i-tRF
tRF-32-R9JP9P9NH5SY3 5'-half
tRF-33-1HPSR9O9337KR 3'-tRF
tRF-33-3HPSR95933JKR 3'-tRF
tRF-33-5DMKYUYRLHR0D2 3'-tRF
tRF-33-623K7SIR3DR2DV 3'-tRF
tRF-33-68K87SERM492V 3'-tRF
tRF-33-79MP9P9MH57SD3 5'-half
tRF-33-79MP9PMNH5ISD3 5'-half
tRF-33-86J8WPMN1E8Y0E 5'-half
tRF-33-86V8WPMN1E8Y0E 5'-half
tRF-33-87R8WP9I1EWJDW 5'-half
tRF-33-87R8WP9N1EWJDW 5'-half
tRF-33-897PVP941QKSD3 5'-half
tRF-33-BK87R95RM3Y8D1 3'-tRF
tRF-33-J36RRNLIK8V8D6 i-tRF
tRF-33-JJ6RRNLIK898D6 i-tRF
tRF-33-KKM1M3WD8S74DX i-tRF
tRF-33-KY7343RX6NMHD5 i-tRF
tRF-33-LSM1M3WE8SSPDX i-tRF
tRF-33-M2OSRN2NKSEKDS i-tRF
tRF-33-M2OSRNLNKSEKDS i-tRF
tRF-33-PS5P4PW3FJHPW 5'-half
tRF-33-PSQP4PW3FJI0W 5'-half
tRF-33-PV6RRNLNK88KD6 i-tRF
tRF-33-PW5SVP9N15WV0E 5'-half
tRF-33-Q99P9P9NH57SD3 5'-half
tRF-33-QKF1R3WE8RO8DX i-tRF
tRF-33-R008R959KUMK9 3'-tRF
tRF-33-R008R9D9KUMK9 3'-tRF
tRF-33-R9JP9P9NH5SYDQ 5'-half
tRF-33-R9JP9PMNH5SYDQ 5'-half
tRF-33-WYL1M3WE8S68DM i-tRF
tRF-34-1Z3L7L73V6M9I3 5'-half
tRF-34-623K7SIR3DR2I2 3'-tRF
tRF-34-68K87SERM492E2 3'-tRF
tRF-34-87R8WP9N1EWJI5 5'-half
tRF-34-BK87R95RM3Y8FV 3'-tRF
tRF-34-HR94SX73V2Y81W 5'-half
tRF-34-JJ6RRNLIK898HR 3'-tRF
tRF-34-KK91M3WD8SS4I6 i-tRF
tRF-34-KKM1M3WD8S74I6 i-tRF
tRF-34-L85DMKYUYRLHIX i-tRF
tRF-34-LSM1M3WE8SSPI6 i-tRF
tRF-34-M2OSRN2NKSEKH9 3'-tRF
tRF-34-M2OSRNLNKSEKH9 3'-tRF
tRF-34-PV6RRNLNK88KHR 3'-tRF
tRF-34-Q1Q89P9L8422KJ 5'-half
tRF-34-QKF1R38E8RO8IS i-tRF
tRF-34-QKF1R3WE8RO8IS i-tRF
tRF-34-R008R959KUMKEV 3'-tRF
tRF-34-R9JP9P9NH5SYHQ 5'-half
tRF-34-R9JP9PMNH5SYHQ 5'-half
tRF-35-1HPSR9O9337KB6 3'-tRF
tRF-35-2VR008R959KUMK i-tRF
tRF-35-86J8WPMN1E8Y7Z 5'-half
tRF-35-87R8WP9N1EWJQ7 5'-half
tRF-35-897PVP941QKS3W 5'-half
tRF-35-BK87R95RM3Y826 3'-tRF
tRF-35-EH623K7SIR3DR2 i-tRF
tRF-35-JJ6RRNLIK898O1 3'-tRF
tRF-35-KKM1M3WD8S746D 3'-tRF
tRF-35-KPQJ3KYU4RRWRB i-tRF
tRF-35-L85DMKYUYRLHR0 i-tRF
tRF-35-LSM1M3WE8SSP6D 3'-tRF
tRF-35-M2OSRN2NKSEK51 3'-tRF
tRF-35-M2OSRNLNKSEK51 3'-tRF
tRF-35-P21MNKYUPR18B6 i-tRF
tRF-35-Q1Q89P9L8422YR 5'-tRF
tRF-35-QKF1R38E8RO86J 3'-tRF
tRF-35-QKF1R3WE8RO86J 3'-tRF
tRF-35-R008R959KUMKF6 3'-tRF
tRF-35-R9JP9P9NH5SYNX 5'-half
tRF-36-0668K87SERM492B i-tRF
tRF-36-2R1HPSR9O9337KB i-tRF
tRF-36-2VR008R959KUMKB i-tRF
tRF-36-87R8WP9N1EWJQ7D 5'-tRF
tRF-36-EH623K7SIR3DR20 i-tRF
tRF-36-J36RRNLIK8V8O1B 3'-tRF
tRF-36-JJ6RRNLIK898O1B 3'-tRF
tRF-36-KKM1M3WD8S746DD 3'-tRF
tRF-36-KPQJ3KYU4RRWRBD 3'-tRF
tRF-36-L85DMKYOYRLHR0D 3'-tRF
tRF-36-L85DMKYUYRLHR0D 3'-tRF
tRF-36-M2OSRN2NKSEK51B 3'-tRF
tRF-36-M2OSRNLNKSEK51B 3'-tRF
tRF-36-PJB7MNLE308HP1B 3'-tRF
tRF-36-PV6RRNLNK88KO1B 3'-tRF
tRF-36-QKF1R3WE8RO86JD 3'-tRF
tRF-37-0668K87SERM4921 3'-tRF
tRF-37-2R14PSR9O933IKF i-tRF
tRF-37-2R1HPSR9O9337KF i-tRF
tRF-37-2VR008R959KUMKH i-tRF
tRF-37-EH623K76IR3DR2M 3'-tRF
tRF-37-EH623K7SIR3DR2M 3'-tRF
tRF-37-KKM1M3WD8S746D2 3'-tRF
tRF-37-KPQJ3KYU4RRWRBJ 3'-tRF
tRF-37-L85DMKYOYRLHR0J 3'-tRF
tRF-37-L85DMKYUYRLHR0J 3'-tRF
tRF-37-QKF1R3WE8RO86J2 3'-tRF
tRF-38-0668K87SERM492V 3'-tRF
tRF-38-2R1HPSR9O9337KR 3'-half
tRF-38-2VR008R959KUMK9 3'-half
tRF-38-2VR008R9D9KUMK9 3'-half
tRF-38-31QJ3KYUYRR6RBD2 3'-tRF
tRF-38-EH623K7SIR3DR2DV 3'-tRF
tRF-38-KPQJ3KYU4RRWRBD2 3'-tRF
tRF-38-L85DMKYOYRLHR0D2 3'-tRF
tRF-38-L85DMKYUYRLHR0D2 3'-tRF
tRF-39-0668K87SERM492E2 3'-tRF
tRF-39-2R1HPSR9O9337K0V 3'-half
tRF-39-2VR008R959KUMKEV 3'-half
tRF-39-8HM2OSRNLNKSEKH9 3'-half
tRF-39-EH623K7SIR3DR2I2 3'-tRF
tRF-40-2R1HPSR9O9337KB6 3'-half
tRF-40-2VR008R959KUMKF6 3'-half
tRF-40-8HM2OSRNLNKSEK51 3'-half
tRF-40-S5QKF1R3WE8RO86J 3'-half
