# Supplementary material for: Integration of small RNAs from plasma and cerebrospinal fluid for classification of multiple sclerosis
Source: Front Genet. 2022 Nov 17;13:1042483. doi: 10.3389/fgene.2022.1042483 (PMC9713411; doi:10.3389/fgene.2022.1042483)
Supplement: Supplementary file 3 [file DataSheet8.zip › Supplementary_Information8_PBMCs_SmallSeq.txt]

3trna1-AsnGTT_1 NA NA
3trna1-HisGTG_1 NA NA
3trna1-PheGAA_1 NA NA
3trna10-AspGTC_1 NA NA
3trna10-MetCAT_1 NA NA
3trna10-SerGCT_1 NA NA
3trna11-ArgACG_1 NA NA
3trna11-GluTTC_1 NA NA
3trna12-ValAAC_1 NA NA
3trna128-GlyGCC_1 NA NA
3trna13-AlaCGC_1 NA NA
3trna13-LysCTT_2 NA NA
3trna14-ThrCGT_1 NA NA
3trna15-ThrCGT_1 NA NA
3trna158-IleAAT_1 NA NA
3trna16-LeuAAG_2 NA NA
3trna16-TyrGTA_2 NA NA
3trna2-SerTGA_1 NA NA
3trna2-TyrGTA_1 NA NA
3trna21-ArgCCT_1 NA NA
3trna26-CysGCA_1 NA NA
3trna26-LeuCAG_1 NA NA
3trna27-CysGCA_1 NA NA
3trna27-LeuTAG_1 NA NA
3trna3-ArgCCT_1 NA NA
3trna32-MetCAT_1 NA NA
3trna39-TrpCCA_1 NA NA
3trna4-ArgTCG_1 NA NA
3trna4-ArgTCG_2 NA NA
3trna4-AspGTC_1 NA NA
3trna4-ThrAGT_1 NA NA
3trna4-TyrGTA_1 NA NA
3trna4-ValTAC_1 NA NA
3trna40-ThrAGT_1 NA NA
3trna47-AsnGTT_1 NA NA
3trna5-GlyGCC_1 NA NA
3trna5-IleTAT_1 NA NA
3trna6-AlaAGC_1 NA NA
3trna6-ProTGG_1 NA NA
3trna6-TrpCCA_1 NA NA
3trna7-ArgACG_1 NA NA
3trna7-AsnGTT_1 NA NA
3trna76-LysTTT_1 NA NA
3trna8-ArgACG_1 NA NA
3trna8-HisGTG_1 NA NA
3trna9-HisGTG_1 NA NA
3trna9-IleAAT_2 NA NA
ENST00000005178.5 PDK4 protein_coding
ENST00000011619.5 RANBP9 protein_coding
ENST00000011653.7 CD4 protein_coding
ENST00000011700.9 VPS13D protein_coding
ENST00000012134.5 HIVEP2 protein_coding
ENST00000016171.5 COX15 protein_coding
ENST00000022615.7 VDAC3 protein_coding
ENST00000025301.3 AKAP11 protein_coding
ENST00000025399.9 STRAP protein_coding
ENST00000033079.6 FAM13B protein_coding
ENST00000040738.8 BOD1L1 protein_coding
ENST00000040877.1 TARBP1 protein_coding
ENST00000046794.8 LCP2 protein_coding
ENST00000053468.3 MRPS10 protein_coding
ENST00000054666.9 VAMP3 protein_coding
ENST00000056233.3 NFE2L3 protein_coding
ENST00000064778.7 FAM168A protein_coding
ENST00000066544.6 CDC27 protein_coding
ENST00000074304.8 INPP4A protein_coding
ENST00000082468.10 BTN3A1 retained_intron
ENST00000162391.6 FOXJ2 protein_coding
ENST00000163416.5 GOLGA5 protein_coding
ENST00000167825.5 ARHGEF10L nonsense_mediated_decay
ENST00000170630.5 IL4R protein_coding
ENST00000173785.4 KLF6 processed_transcript
ENST00000174618.4 MNT protein_coding
ENST00000175091.4 LAPTM4A protein_coding
ENST00000176763.8 STK10 protein_coding
ENST00000177694.1 TBX21 protein_coding
ENST00000179259.5 TIGAR protein_coding
ENST00000181839.7 CDK13 protein_coding
ENST00000182527.3 TRAM2 protein_coding
ENST00000186436.8 TMEM131 protein_coding
ENST00000192788.5 UHRF1BP1 protein_coding
ENST00000193391.7 IMPG2 protein_coding
ENST00000196371.8 OXCT1 protein_coding
ENST00000198765.5 NA NA
ENST00000198939.6 CHERP protein_coding
ENST00000199389.9 EIF2AK1 protein_coding
ENST00000200453.5 PPP1R15A protein_coding
ENST00000200557.9 ADAM11 protein_coding
ENST00000200639.7 LAMP2 protein_coding
ENST00000200652.3 SLC22A4 protein_coding
ENST00000202677.10 RALGAPA2 protein_coding
ENST00000204549.7 PDCD7 protein_coding
ENST00000205061.8 GLG1 protein_coding
ENST00000205636.3 CMTM6 protein_coding
ENST00000209875.7 CBX5 protein_coding
ENST00000209884.4 KLHL20 protein_coding
ENST00000210227.4 PTBP3 protein_coding
ENST00000215730.10 SNAP29 protein_coding
ENST00000215793.11 SF3A1 protein_coding
ENST00000215829.6 SNRPD3 protein_coding
ENST00000215832.9 MAPK1 protein_coding
ENST00000215862.7 MORC2 protein_coding
ENST00000215886.5 LGALS2 protein_coding
ENST00000215956.8 SNU13 protein_coding
ENST00000216038.5 RTCB protein_coding
ENST00000216061.8 PPP6R2 protein_coding
ENST00000216083.6 CBX6 protein_coding
ENST00000216106.5 HMGXB4 protein_coding
ENST00000216133.8 CBX7 protein_coding
ENST00000216181.8 MYH9 protein_coding
ENST00000216223.8 IL2RB protein_coding
ENST00000216264.11 CERK protein_coding
ENST00000216268.5 ZBED4 protein_coding
ENST00000216277.11 PAPOLA protein_coding
ENST00000216281.11 HSP90AA1 protein_coding
ENST00000216294.4 SNAPC1 protein_coding
ENST00000216297.5 SUPT16H protein_coding
ENST00000216373.8 SOS2 protein_coding
ENST00000216468.7 TMED8 protein_coding
ENST00000216484.5 SPTLC2 protein_coding
ENST00000216962.7 PYGB protein_coding
ENST00000217131.5 CTSZ protein_coding
ENST00000217133.1 TUBB1 protein_coding
ENST00000217315.8 TM9SF4 protein_coding
ENST00000217402.2 CHMP4B protein_coding
ENST00000217740.3 RNF125 protein_coding
ENST00000217885.5 NOX1 protein_coding
ENST00000217961.4 STS protein_coding
ENST00000217964.10 NA NA
ENST00000217971.7 PGRMC1 protein_coding
ENST00000218032.6 TLR8 protein_coding
ENST00000218328.11 HUWE1 processed_transcript
ENST00000218340.3 RP2 protein_coding
ENST00000219084.9 CHD9 retained_intron
ENST00000219689.10 USP31 protein_coding
ENST00000220592.8 AGO2 protein_coding
ENST00000220597.4 PAG1 protein_coding
ENST00000220763.8 CPQ protein_coding
ENST00000221930.5 TGFB1 protein_coding
ENST00000222120.6 RAB3D protein_coding
ENST00000222345.9 SIPA1L3 protein_coding
ENST00000222553.6 NAMPT protein_coding
ENST00000222567.5 POLR1F protein_coding
ENST00000222690.9 H2AZ2 protein_coding
ENST00000222725.8 LFNG protein_coding
ENST00000223023.4 WASL protein_coding
ENST00000223073.5 RBM28 protein_coding
ENST00000223122.3 C1GALT1 protein_coding
ENST00000223129.7 RPA3 protein_coding
ENST00000223293.8 GIMAP2 protein_coding
ENST00000223500.8 CHMP5 protein_coding
ENST00000223641.4 SEC61B protein_coding
ENST00000223791.6 AKNA protein_coding
ENST00000223795.2 TNFSF8 protein_coding
ENST00000224140.5 SETX protein_coding
ENST00000224756.11 CCSER2 protein_coding
ENST00000224949.7 PITRM1 protein_coding
ENST00000225235.4 TBC1D12 protein_coding
ENST00000225298.10 UTP18 protein_coding
ENST00000225388.7 NUFIP2 protein_coding
ENST00000225525.3 TAX1BP3 protein_coding
ENST00000225719.7 CPD protein_coding
ENST00000225724.8 GOSR1 protein_coding
ENST00000225737.9 AKAP10 protein_coding
ENST00000225972.7 LRRC59 protein_coding
ENST00000226328.7 RUFY3 protein_coding
ENST00000226524.3 PF4V1 protein_coding
ENST00000228434.6 CD69 protein_coding
ENST00000228463.6 SELPLG protein_coding
ENST00000228862.3 DUSP16 protein_coding
ENST00000228865.2 CREBL2 protein_coding
ENST00000228872.7 CDKN1B protein_coding
ENST00000228928.10 OAS3 protein_coding
ENST00000229214.7 KRR1 protein_coding
ENST00000229402.3 KLRB1 protein_coding
ENST00000229633.6 HINT3 protein_coding
ENST00000229634.12 NCOA7 protein_coding
ENST00000229794.7 MAPK14 protein_coding
ENST00000229812.7 STK38 protein_coding
ENST00000229971.2 FBXL4 protein_coding
ENST00000230122.3 ZBTB24 protein_coding
ENST00000230124.6 FIG4 protein_coding
ENST00000230449.7 EXOC2 protein_coding
ENST00000230568.4 LY86 protein_coding
ENST00000230859.6 TENT4A protein_coding
ENST00000230990.6 HBEGF protein_coding
ENST00000231009.2 GZMK protein_coding
ENST00000231368.8 LNPEP protein_coding
ENST00000231461.8 ST8SIA4 protein_coding
ENST00000232564.6 GNB4 protein_coding
ENST00000233057.7 EIF2AK2 protein_coding
ENST00000233099.5 HEATR5B protein_coding
ENST00000233143.5 TMSB10 protein_coding
ENST00000233202.9 SLC11A1 protein_coding
ENST00000233336.6 TTL protein_coding
ENST00000233468.4 SF3B6 protein_coding
ENST00000233573.6 ITGA4 protein_coding
ENST00000233957.4 IL18R1 protein_coding
ENST00000234115.9 PLEKHB2 protein_coding
ENST00000234179.5 PRKD3 protein_coding
ENST00000234310.6 PPP3R1 protein_coding
ENST00000234313.7 PLEK protein_coding
ENST00000234453.8 PLEKHA3 protein_coding
ENST00000234827.4 TCEANC2 protein_coding
ENST00000235150.4 RNF19B protein_coding
ENST00000235307.6 C1orf21 protein_coding
ENST00000235329.8 MFN2 protein_coding
ENST00000235345.5 SLC35D1 protein_coding
ENST00000235382.6 RGS2 protein_coding
ENST00000235453.7 DENND1B protein_coding
ENST00000235790.7 KDM5B protein_coding
ENST00000236147.4 SELL protein_coding
ENST00000237163.8 DOP1A protein_coding
ENST00000237281.4 FBXO30 protein_coding
ENST00000237380.10 MED28 protein_coding
ENST00000237449.9 NA NA
ENST00000237654.7 CCNI protein_coding
ENST00000237937.6 ZFAND5 protein_coding
ENST00000238256.6 FKBP15 protein_coding
ENST00000238647.4 IRF2BPL protein_coding
ENST00000238738.7 RHOQ protein_coding
ENST00000238789.8 ATAD2B protein_coding
ENST00000238831.7 YIPF4 protein_coding
ENST00000238892.3 CRIPT protein_coding
ENST00000239223.3 DUSP1 protein_coding
ENST00000239231.6 PANK3 protein_coding
ENST00000239374.7 CCDC170 protein_coding
ENST00000239891.3 ALG5 protein_coding
ENST00000239938.4 EGR1 protein_coding
ENST00000239944.5 SERP1 protein_coding
ENST00000240316.4 COIL protein_coding
ENST00000240487.5 TMEM131L protein_coding
ENST00000240617.8 PLBD1 protein_coding
ENST00000240719.6 ZNF549 protein_coding
ENST00000241052.4 CAT protein_coding
ENST00000241393.3 CXCR4 protein_coding
ENST00000242059.8 SCRN1 protein_coding
ENST00000242210.10 NA NA
ENST00000242275.6 SLC25A51 protein_coding
ENST00000242310.4 TAF1L protein_coding
ENST00000242351.8 ZC3HAV1 protein_coding
ENST00000242465.3 SRGN protein_coding
ENST00000242480.3 EGR2 protein_coding
ENST00000242719.3 RNF11 protein_coding
ENST00000242737.5 ITPR2 protein_coding
ENST00000243077.6 LRP1 protein_coding
ENST00000243325.5 RAB9A protein_coding
ENST00000243344.7 TTC21B protein_coding
ENST00000243346.8 NMI protein_coding
ENST00000243903.5 ACTR5 protein_coding
ENST00000244020.4 SRSF6 protein_coding
ENST00000244040.3 RAB22A protein_coding
ENST00000244070.6 PPP4R1L processed_transcript
ENST00000244534.6 H1-3 protein_coding
ENST00000244537.5 H4C6 protein_coding
ENST00000244571.4 AARS2 protein_coding
ENST00000244745.2 SOX4 protein_coding
ENST00000244769.7 ATXN1 protein_coding
ENST00000245138.7 NA NA
ENST00000245414.7 IRF1 protein_coding
ENST00000246006.4 CD93 protein_coding
ENST00000246024.5 TMX4 protein_coding
ENST00000246100.3 FAM110A protein_coding
ENST00000246115.4 S1PR4 protein_coding
ENST00000246149.9 ANKHD1 protein_coding
ENST00000246163.2 MAX protein_coding
ENST00000246229.4 PLAGL2 protein_coding
ENST00000246314.9 AGO3 protein_coding
ENST00000246421.4 SLC35E2A processed_transcript
ENST00000247178.5 ATG14 protein_coding
ENST00000247225.6 SGPP1 protein_coding
ENST00000247226.10 PLEKHG3 protein_coding
ENST00000247295.4 FAM78A processed_transcript
ENST00000247584.6 NA NA
ENST00000247930.4 ZNF777 protein_coding
ENST00000248071.5 KLF2 protein_coding
ENST00000248244.5 TICAM1 protein_coding
ENST00000248248.6 MON1B protein_coding
ENST00000248566.3 SEM1 protein_coding
ENST00000248594.9 PTPN12 protein_coding
ENST00000248598.5 FGL2 protein_coding
ENST00000249071.9 RAC2 protein_coding
ENST00000249700.7 TMOD2 protein_coding
ENST00000249822.7 ARPP19 protein_coding
ENST00000250360.6 SIGLEC9 protein_coding
ENST00000250559.12 RAP1B protein_coding
ENST00000250974.9 ABHD17A protein_coding
ENST00000251047.5 LMAN1 protein_coding
ENST00000251334.6 INTS2 protein_coding
ENST00000251343.8 KHNYN protein_coding
ENST00000251527.8 ESYT2 protein_coding
ENST00000251691.4 ARFGEF3 protein_coding
ENST00000251879.9 RIC1 protein_coding
ENST00000252032.9 DNAAF9 protein_coding
ENST00000252071.7 ACTR3C protein_coding
ENST00000252229.6 MICB protein_coding
ENST00000252322.1 CRACR2A protein_coding
ENST00000252482.6 NA NA
ENST00000252485.7 NECTIN2 protein_coding
ENST00000252655.1 NA NA
ENST00000252674.8 MLLT1 protein_coding
ENST00000252744.5 ZSWIM6 protein_coding
ENST00000252785.3 SCO2 protein_coding
ENST00000252818.4 JUND protein_coding
ENST00000252840.9 ZNF557 protein_coding
ENST00000252936.6 TUBGCP2 protein_coding
ENST00000253039.7 EIF2S3 protein_coding
ENST00000253048.8 ZC3H4 protein_coding
ENST00000253063.3 SESN2 protein_coding
ENST00000253233.4 MTRFR protein_coding
ENST00000253251.11 UBE4B protein_coding
ENST00000253270.10 SLC35D2 protein_coding
ENST00000253329.2 PPIL4 protein_coding
ENST00000253339.8 LATS1 protein_coding
ENST00000253673.5 ADGRE3 protein_coding
ENST00000253692.10 TBC1D5 protein_coding
ENST00000253814.5 NDFIP1 protein_coding
ENST00000253815.3 UBE2D2 protein_coding
ENST00000254101.3 PRKAB2 protein_coding
ENST00000254190.3 CHSY1 protein_coding
ENST00000254235.6 ADCY7 protein_coding
ENST00000254321.8 ZNF700 protein_coding
ENST00000254322.2 DNAJB1 protein_coding
ENST00000254480.8 SMARCC1 protein_coding
ENST00000254508.6 NUP210 protein_coding
ENST00000254528.3 EMILIN2 protein_coding
ENST00000254630.10 PTCD3 protein_coding
ENST00000254691.8 CARD6 protein_coding
ENST00000254803.3 UTP3 protein_coding
ENST00000254810.7 H3-3B protein_coding
ENST00000255304.7 USPL1 protein_coding
ENST00000255882.9 PI4KA protein_coding
ENST00000256015.4 BTG1 protein_coding
ENST00000256078.7 KRAS protein_coding
ENST00000256186.2 NA NA
ENST00000256190.11 SBF2 protein_coding
ENST00000256257.1 RNF122 protein_coding
ENST00000256367.2 TTC9 protein_coding
ENST00000256429.6 MBD2 protein_coding
ENST00000256447.5 CD180 protein_coding
ENST00000256458.4 IRAK2 protein_coding
ENST00000256495.3 BHLHE40 protein_coding
ENST00000256497.7 EDEM1 protein_coding
ENST00000256646.5 NOTCH2 protein_coding
ENST00000256652.7 CD101 protein_coding
ENST00000256854.8 NARS1 protein_coding
ENST00000256858.9 RELCH protein_coding
ENST00000256876.9 IL2RA protein_coding
ENST00000257336.4 BIVM protein_coding
ENST00000257787.5 AKIRIN2 protein_coding
ENST00000257789.4 ORC3 protein_coding
ENST00000258198.5 DYNC1LI2 protein_coding
ENST00000258243.5 URB2 protein_coding
ENST00000258301.5 STX6 protein_coding
ENST00000258349.7 RC3H1 protein_coding
ENST00000258362.6 PNKD protein_coding
ENST00000258418.8 CAB39 protein_coding
ENST00000258439.6 TMEM127 protein_coding
ENST00000258449.2 TGFBRAP1 protein_coding
ENST00000258455.6 MRPS9 protein_coding
ENST00000258484.9 EPC2 protein_coding
ENST00000258526.7 PLXNC1 protein_coding
ENST00000258646.3 RCBTB1 protein_coding
ENST00000258886.11 IREB2 protein_coding
ENST00000258963.6 VEZF1 protein_coding
ENST00000259006.6 LIMD2 protein_coding
ENST00000259021.7 KAT7 protein_coding
ENST00000259235.6 SAP130 protein_coding
ENST00000259253.9 UGGT1 protein_coding
ENST00000259324.5 LRRC8A protein_coding
ENST00000259339.5 TOR1B protein_coding
ENST00000259455.2 GABBR2 protein_coding
ENST00000259512.7 DERL1 protein_coding
ENST00000259605.9 RNF38 protein_coding
ENST00000259698.7 RIPOR2 protein_coding
ENST00000259939.3 RNF144B protein_coding
ENST00000259963.3 FAM8A1 protein_coding
ENST00000259997.8 NA NA
ENST00000260010.6 TLR2 protein_coding
ENST00000260184.10 NA NA
ENST00000260197.10 SORL1 protein_coding
ENST00000260270.2 FDX1 protein_coding
ENST00000260323.14 UNC13C protein_coding
ENST00000260356.5 THBS1 protein_coding
ENST00000260408.6 ADAM10 protein_coding
ENST00000260563.4 RTCA protein_coding
ENST00000260569.4 CEP68 protein_coding
ENST00000260585.10 SELENOI protein_coding
ENST00000260641.8 ACTR2 protein_coding
ENST00000260665.10 LRPPRC protein_coding
ENST00000260743.8 CALHM2 protein_coding
ENST00000260746.5 ARL3 protein_coding
ENST00000260762.9 EXOC6 protein_coding
ENST00000260810.8 TOPBP1 protein_coding
ENST00000260818.9 DNAJC13 protein_coding
ENST00000260908.10 SLFN12L protein_coding
ENST00000261024.5 SLC40A1 protein_coding
ENST00000261173.5 ATP2B1 protein_coding
ENST00000261187.7 SLC16A7 protein_coding
ENST00000261203.6 LIN7A nonsense_mediated_decay
ENST00000261211.6 CDK17 protein_coding
ENST00000261226.7 TMCC3 protein_coding
ENST00000261233.7 IRAK3 protein_coding
ENST00000261254.6 CCND2 protein_coding
ENST00000261263.4 RAB21 protein_coding
ENST00000261267.5 LYZ protein_coding
ENST00000261318.4 SPRING1 protein_coding
ENST00000261381.6 XYLT1 protein_coding
ENST00000261396.5 NUP133 protein_coding
ENST00000261415.10 CERT1 protein_coding
ENST00000261427.8 UBE2K protein_coding
ENST00000261438.8 KLF3 protein_coding
ENST00000261461.5 PPP2R5A protein_coding
ENST00000261482.7 REEP5 protein_coding
ENST00000261483.4 MAN2A1 protein_coding
ENST00000261489.5 TSC22D1 protein_coding
ENST00000261497.7 USP22 protein_coding
ENST00000261537.6 MIB1 protein_coding
ENST00000261596.7 LPIN2 protein_coding
ENST00000261609.10 HERC2 protein_coding
ENST00000261622.4 SLC7A5 protein_coding
ENST00000261637.4 UTP20 protein_coding
ENST00000261657.5 CLEC16A protein_coding
ENST00000261667.6 KPNA3 protein_coding
ENST00000261716.6 TAOK1 protein_coding
ENST00000261721.7 BTBD1 protein_coding
ENST00000261733.5 ALDH2 protein_coding
ENST00000261758.5 MESD protein_coding
ENST00000261772.11 AARS1 protein_coding
ENST00000261778.1 TANGO6 protein_coding
ENST00000261797.6 NDST1 protein_coding
ENST00000261811.5 CYSTM1 protein_coding
ENST00000261845.6 MAPK6 protein_coding
ENST00000261858.5 GLCE protein_coding
ENST00000261900.6 CCNT1 protein_coding
ENST00000261942.6 FAF2 protein_coding
ENST00000262031.8 RBMS2 protein_coding
ENST00000262056.12 EIF4B protein_coding
ENST00000262065.6 MMD miRNA
ENST00000262077.2 NUP153 miRNA
ENST00000262096.11 ZDHHC2 miRNA
ENST00000262160.9 SMAD2 miRNA
ENST00000262193.6 PSMB1 miRNA
ENST00000262215.6 ARFGEF1 miRNA
ENST00000262225.6 TMED2 miRNA
ENST00000262238.7 YY1 miRNA
ENST00000262241.6 RCOR1 miRNA
ENST00000262244.5 MOB3B miRNA
ENST00000262318.11 CLCN7 miRNA
ENST00000262346.6 ANKRD13C miRNA
ENST00000262367.8 CREBBP miRNA
ENST00000262384.3 N4BP1 miRNA
ENST00000262430.5 MLYCD miRNA
ENST00000262455.6 ERP44 miRNA
ENST00000262456.5 INVS miRNA
ENST00000262487.4 ISM1 miRNA
ENST00000262519.11 SETD1A miRNA
ENST00000262554.5 SPTLC1 miRNA
ENST00000262577.5 ZC3H3 miRNA
ENST00000262607.3 ADA2 miRNA
ENST00000262644.7 BPNT2 miRNA
ENST00000262719.8 PHLPP1 miRNA
ENST00000262768.10 TIMP2 miRNA
ENST00000262809.7 ELL miRNA
ENST00000262811.9 MAST3 miRNA
ENST00000262825.8 NA miRNA
ENST00000262839.2 TRPC5 miRNA
ENST00000262848.5 PRKX miRNA
ENST00000262861.7 NA miRNA
ENST00000262878.4 SAMHD1 miRNA
ENST00000262919.8 ATRN miRNA
ENST00000262929.8 SIRPB1 miRNA
ENST00000262940.10 RASA4 miRNA
ENST00000262941.7 ZSCAN25 miRNA
ENST00000262962.10 YJU2 miRNA
ENST00000262971.2 PIAS4 miRNA
ENST00000262982.2 CSE1L miRNA
ENST00000262992.7 INPP4B miRNA
ENST00000263026.8 EEF2K miRNA
ENST00000263050.3 AKAP7 miRNA
ENST00000263063.7 MTPAP miRNA
ENST00000263073.9 SMG6 miRNA
ENST00000263095.9 ZNF264 miRNA
ENST00000263102.6 CCDC6 miRNA
ENST00000263150.7 WDR37 miRNA
ENST00000263168.3 CAPZA1 miRNA
ENST00000263228.3 UBE2R2 miRNA
ENST00000263238.5 ACTR3 miRNA
ENST00000263239.5 DDX18 miRNA
ENST00000263253.7 EP300 miRNA
ENST00000263256.6 DESI1 miRNA
ENST00000263268.9 MREG miRNA
ENST00000263275.4 OPA3 miRNA
ENST00000263372.4 KCNK6 miRNA
ENST00000263377.5 BRD4 miRNA
ENST00000263379.3 IL27RA miRNA
ENST00000263384.10 FAM32A miRNA
ENST00000263398.9 CD44 miRNA
ENST00000263464.6 BIRC3 miRNA
ENST00000263579.4 DCPS miRNA
ENST00000263620.6 ARID3A miRNA
ENST00000263635.7 TANC1 miRNA
ENST00000263636.4 LY75 miRNA
ENST00000263642.2 NA miRNA
ENST00000263708.5 PTPN4 miRNA
ENST00000263733.4 FAM20B miRNA
ENST00000263754.4 KAT2B miRNA
ENST00000263805.7 ZNF106 miRNA
ENST00000263812.7 SLC25A12 miRNA
ENST00000263826.8 AKT3 miRNA
ENST00000263831.10 DESI2 miRNA
ENST00000263847.4 OSBP miRNA
ENST00000263904.4 STAM2 miRNA
ENST00000263918.7 STRN miRNA
ENST00000263955.7 STK17B miRNA
ENST00000263967.3 PIK3CA miRNA
ENST00000263979.6 MAN1C1 miRNA
ENST00000264028.4 ARCN1 miRNA
ENST00000264033.4 CBL miRNA
ENST00000264156.2 MCM6 miRNA
ENST00000264170.7 KYNU miRNA
ENST00000264192.6 CYTIP miRNA
ENST00000264193.2 NA miRNA
ENST00000264211.11 EIF4G3 miRNA
ENST00000264235.11 GSK3B miRNA
ENST00000264245.7 ARHGAP31 miRNA
ENST00000264313.9 SLAIN2 miRNA
ENST00000264316.7 TXK miRNA
ENST00000264343.4 ARHGAP24 miRNA
ENST00000264345.6 HERC3 miRNA
ENST00000264346.10 HERC6 miRNA
ENST00000264360.6 PCDH10 miRNA
ENST00000264380.7 PIKFYVE miRNA
ENST00000264409.4 GPAT3 miRNA
ENST00000264414.7 CUL3 miRNA
ENST00000264431.7 RAPGEF2 miRNA
ENST00000264433.9 FNIP2 miRNA
ENST00000264449.13 ATP8A1 miRNA
ENST00000264474.3 CSTA miRNA
ENST00000264501.7 KIAA1109 miRNA
ENST00000264572.10 RAP1GDS1 miRNA
ENST00000264657.8 STAT3 miRNA
ENST00000264658.9 FBXL20 miRNA
ENST00000264709.6 DNMT3A miRNA
ENST00000264710.4 RAB10 miRNA
ENST00000264716.7 FOSL2 miRNA
ENST00000264779.6 GPBP1 miRNA
ENST00000264790.5 MMRN1 miRNA
ENST00000264824.4 LYL1 miRNA
ENST00000264864.7 PI4K2B miRNA
ENST00000264870.6 F13A1 miRNA
ENST00000264899.9 NA miRNA
ENST00000264914.7 ARSB miRNA
ENST00000264930.8 SLC12A7 miRNA
ENST00000264934.5 MTMR12 miRNA
ENST00000264951.7 XRN1 miRNA
ENST00000265012.4 GCNT2 miRNA
ENST00000265018.3 FAM184B miRNA
ENST00000265044.5 SSR3 miRNA
ENST00000265069.11 ZFR protein_coding
ENST00000265070.6 GOLPH3 protein_coding
ENST00000265081.6 MSH3 trna
ENST00000265085.8 CPEB4 trna
ENST00000265093.4 ATP6V0E1 trna
ENST00000265138.3 ARRDC3 trna
ENST00000265271.6 RBM27 trna
ENST00000265343.8 AFF4 trna
ENST00000265344.7 KCTD20 trna
ENST00000265354.5 SRF trna
ENST00000265361.6 SEMA3C trna
ENST00000265381.5 APBA1 trna
ENST00000265404.5 STAP1 trna
ENST00000265447.7 ANXA11 trna
ENST00000265450.5 TSPAN14 trna
ENST00000265453.7 NA trna
ENST00000265562.4 PTPN23 trna
ENST00000265631.8 SLC25A13 trna
ENST00000265717.4 PRKAR2B trna
ENST00000265734.7 CDK6 trna
ENST00000265742.6 ANKIB1 trna
ENST00000265870.6 SLC25A16 trna
ENST00000265970.10 PIK3C2A trna
ENST00000265990.9 BTAF1 trna
ENST00000265997.4 CPEB3 trna
ENST00000266037.9 DOCK3 trna
ENST00000266069.4 GID8 trna
ENST00000266079.4 PRPF6 trna
ENST00000266397.5 ERP27 trna
ENST00000266427.3 ETV6 trna
ENST00000266517.7 ETNK1 trna
ENST00000266589.9 SCAF11 trna
ENST00000266604.5 LLPH trna
ENST00000266659.6 GLIPR1 trna
ENST00000267068.5 N4BP2L2 trna
ENST00000267113.4 ESYT1 trna
ENST00000267116.7 ANKRD52 trna
ENST00000267163.4 RB1 trna
ENST00000267202.5 VPS37B trna
ENST00000267229.10 RBM26 trna
ENST00000267328.4 RAB20 trna
ENST00000267339.5 ANKRD10 trna
ENST00000267460.7 PELI2 trna
ENST00000267549.4 GPR65 trna
ENST00000267569.5 JDP2 trna
ENST00000267812.3 MFAP1 trna
ENST00000267890.9 TTBK2 trna
ENST00000267984.3 TLNRD1 trna
ENST00000268042.6 ARRDC4 trna
ENST00000268154.7 ZNF710 trna
ENST00000268184.9 CRTC3 trna
ENST00000268349.7 FTO trna
ENST00000268389.5 IGSF6 trna
ENST00000268489.8 ZFHX3 trna
ENST00000268893.9 TSPOAP1 trna
ENST00000269033.6 SSH2 trna
ENST00000269143.6 AFG3L2 trna
ENST00000269209.6 GAREM1 trna
ENST00000269214.8 ESCO1 trna
ENST00000269300.7 PIK3R5 trna
ENST00000269518.9 PMAIP1 trna
ENST00000269829.5 ZNF544 trna
ENST00000269856.4 FEM1A trna
ENST00000269967.3 CCDC97 trna
ENST00000270001.10 ZFP14 trna
ENST00000270139.6 IFNAR1 trna
ENST00000270162.6 SIK1 trna
ENST00000270190.7 NA trna
ENST00000271139.11 MOB3C trna
ENST00000271375.5 SFT2D2 trna
ENST00000271583.6 TOR1AIP1 trna
ENST00000271588.7 HMCN1 trna
ENST00000271628.8 SF3B4 trna
ENST00000271638.2 S100A11 trna
ENST00000272091.7 SDE2 trna
ENST00000272117.6 ITPKB trna
ENST00000272163.7 LBR trna
ENST00000272217.5 ARL8A trna
ENST00000272233.5 RHOB trna
ENST00000272249.6 HNRNPLL trna
ENST00000272322.7 VPS54 trna
ENST00000272427.9 EXOC6B trna
ENST00000272542.6 SLC20A1 trna
ENST00000272716.8 SLC4A10 trna
ENST00000273062.5 CTDSP1 trna
ENST00000273153.8 CSRNP1 trna
ENST00000273221.7 IQSEC1 trna
ENST00000273317.4 LIMD1 trna
ENST00000273398.6 ATP6V1A trna
ENST00000273432.7 MED12L trna
ENST00000273550.10 FTH1 trna
ENST00000273908.4 SCD5 trna
ENST00000274008.4 SPATA5 trna
ENST00000274056.10 MARCHF1 trna
ENST00000274217.3 OTULINL trna
ENST00000274306.6 GZMA trna
ENST00000274457.4 FEM1C trna
ENST00000274498.7 ARHGAP26 trna
ENST00000274609.5 ADAMTS2 trna
ENST00000274680.7 FARS2 trna
ENST00000274787.2 HIGD2A trna
ENST00000274793.10 PLA2G7 trna
ENST00000274811.7 RNF44 trna
ENST00000274813.3 MMUT trna
ENST00000274849.2 ABT1 trna
ENST00000275034.4 PHIP trna
ENST00000275072.4 PM20D2 trna
ENST00000275233.10 SHPRH trna
ENST00000275364.6 GNA12 trna
ENST00000275732.5 GIGYF1 trna
ENST00000275767.3 TMEM140 trna
ENST00000276055.3 CHST7 trna
ENST00000276062.8 NDUFB11 trna
ENST00000276072.6 TAF1 trna
ENST00000276110.5 IL2RG trna
ENST00000276202.7 DOCK11 trna
ENST00000276282.6 MFHAS1 trna
ENST00000276590.4 LACTB2 trna
ENST00000276898.3 RIC1 trna
ENST00000277165.9 FAM120A trna
ENST00000277198.5 AOPEP trna
ENST00000277537.9 SEC16A trna
ENST00000277541.6 NA trna
ENST00000277554.3 NACC2 trna
ENST00000277575.5 USP6NL trna
ENST00000277817.9 HERC4 trna
ENST00000277865.4 GLUD1 trna
ENST00000277900.11 ADD3 trna
ENST00000278499.5 SESN3 trna
ENST00000278505.4 ENDOD1 trna
ENST00000278590.6 ZC3H12C trna
ENST00000278612.8 NPAT trna
ENST00000278742.5 ST14 trna
ENST00000279034.9 SOGA1 trna
ENST00000279101.8 CABLES2 trna
ENST00000279451.7 CNKSR2 trna
ENST00000279488.7 DUSP6 trna
ENST00000279873.10 ARID5B trna
ENST00000280377.8 USP15 trna
ENST00000280527.5 CRIM1 trna
ENST00000280571.9 RILPL2 trna
ENST00000280591.9 TRNT1 trna
ENST00000280699.12 NGLY1 trna
ENST00000280772.5 ANK3 trna
ENST00000280780.6 FAM53B trna
ENST00000280871.7 SLC2A13 trna
ENST00000280876.6 GXYLT1 trna
ENST00000281092.7 FER trna
ENST00000281156.4 KHDRBS2 trna
ENST00000281419.6 ASAP2 trna
ENST00000281474.8 NA trna
ENST00000281496.6 VWA8 trna
ENST00000281513.8 NBAS trna
ENST00000281589.4 PABPC3 trna
ENST00000281631.8 PARP8 trna
ENST00000281828.6 FARSB trna
ENST00000281923.3 MGAT5 trna
ENST00000281924.6 TMEM163 trna
ENST00000281928.6 MED13L trna
ENST00000282003.6 OBI1 trna
ENST00000282007.6 ZC3H13 trna
ENST00000282030.5 NA trna
ENST00000282032.3 ARL14EP trna
ENST00000282077.6 PDK1 trna
ENST00000282096.7 PDE3B trna
ENST00000282146.4 KCNK13 trna
ENST00000282169.8 UHMK1 trna
ENST00000282251.8 CWF19L2 trna
ENST00000282344.9 USP12 trna
ENST00000282388.3 ZFP36L2 trna
ENST00000282570.3 GMCL1 trna
ENST00000282574.7 TIA1 trna
ENST00000282588.6 ITGA1 trna
ENST00000283131.3 SMARCA5 trna
ENST00000283147.6 BMP6 trna
ENST00000283195.9 RANBP2 trna
ENST00000283206.7 TMEM87B trna
ENST00000283285.8 CD96 trna
ENST00000283415.3 LPCAT1 trna
ENST00000283632.4 RMND5A trna
ENST00000283646.4 RPIA trna
ENST00000283684.7 NA trna
ENST00000283882.3 CFDP1 trna
ENST00000283943.8 TRIP12 trna
ENST00000284049.6 CHD1 trna
ENST00000284268.6 ANKH trna
ENST00000284273.5 UBASH3B trna
ENST00000284274.4 OTULIN trna
ENST00000284320.5 TOMM70 trna
ENST00000284384.6 PRKCA trna
ENST00000284476.7 DISP1 trna
ENST00000284548.14 OBSCN trna
ENST00000284898.9 NA trna
ENST00000285018.4 WNT7A trna
ENST00000285667.3 HSPA13 trna
ENST00000285873.7 GEMIN5 trna
ENST00000285968.9 NUP205 trna
ENST00000286067.3 NA trna
ENST00000286091.7 PDIA4 trna
ENST00000286181.6 FAM126B trna
ENST00000286364.6 RASA2 trna
ENST00000286548.7 GNAQ trna
ENST00000286713.5 STOM trna
ENST00000286760.5 WHAMM trna
ENST00000287156.7 UBE2L6 trna
ENST00000287474.8 FRRS1 trna
ENST00000287497.11 NA trna
ENST00000287814.4 TIMP4 trna
ENST00000287912.6 RBM33 trna
ENST00000287934.3 FZD1 trna
ENST00000288266.6 APPL1 trna
ENST00000288422.3 TAB3 trna
ENST00000288502.7 TMEM268 trna
ENST00000288520.8 ASTN2 trna
ENST00000288670.12 FMNL2 trna
ENST00000288943.4 DUSP2 trna
ENST00000289153.5 PIK3CB trna
ENST00000289316.2 H2BC5 trna
ENST00000289382.6 CNOT11 trna
ENST00000289495.7 PPP1R9A trna
ENST00000289703.7 ELK4 trna
ENST00000289893.7 MACF1 trna
ENST00000289902.1 FCER1G trna
ENST00000290039.5 CACHD1 trna
ENST00000290209.8 SLC12A6 trna
ENST00000290551.4 BTG2 trna
ENST00000290650.7 UBR1 trna
ENST00000290795.6 GPBP1L1 trna
ENST00000290855.9 CLEC2D protein_coding
ENST00000291041.5 PSKH1 protein_coding
ENST00000291232.4 TNFRSF13C protein_coding
ENST00000291688.4 MCM3AP protein_coding
ENST00000291900.5 ZER1 protein_coding
ENST00000292176.2 ZBTB7B protein_coding
ENST00000292432.8 HK3 protein_coding
ENST00000292562.10 ZNF251 protein_coding
ENST00000292599.3 MAML1 protein_coding
ENST00000292782.7 DCUN1D1 protein_coding
ENST00000293303.4 KLHL10 protein_coding
ENST00000293328.6 STAT5B protein_coding
ENST00000293373.9 NCKAP1L protein_coding
ENST00000293648.7 ZNF562 protein_coding
ENST00000293662.7 TAMALIN protein_coding
ENST00000294353.6 ZYG11B protein_coding
ENST00000294383.6 USP24 protein_coding
ENST00000294507.3 LAPTM5 protein_coding
ENST00000294599.7 MEGF6 protein_coding
ENST00000294738.5 DENND1B processed_transcript
ENST00000294981.7 MAPKAPK2 protein_coding
ENST00000295025.11 REL protein_coding
ENST00000295030.5 PEX13 protein_coding
ENST00000295087.11 ARL5A protein_coding
ENST00000295133.8 FBXO41 protein_coding
ENST00000295211.5 SERPINB8 protein_coding
ENST00000295268.3 STPG2 protein_coding
ENST00000295317.3 RNF149 protein_coding
ENST00000295321.7 IWS1 protein_coding
ENST00000295324.3 CDC42EP3 protein_coding
ENST00000295470.8 HNRNPDL protein_coding
ENST00000295500.7 GPR155 protein_coding
ENST00000295628.3 LRRC58 protein_coding
ENST00000295770.3 STT3B protein_coding
ENST00000295797.4 PRKCI protein_coding
ENST00000295839.9 PPM1L protein_coding
ENST00000295888.7 WDFY3 protein_coding
ENST00000295920.7 GMPS protein_coding
ENST00000295925.5 CCNL1 protein_coding
ENST00000296028.3 PPBP protein_coding
ENST00000296029.3 PF4 protein_coding
ENST00000296088.10 SNRK protein_coding
ENST00000296121.5 KIAA1143 protein_coding
ENST00000296122.9 PPP1CB protein_coding
ENST00000296126.6 WDR43 protein_coding
ENST00000296137.5 FYCO1 protein_coding
ENST00000296140.3 CCR1 protein_coding
ENST00000296161.7 DTX3L protein_coding
ENST00000296220.5 OSBPL11 protein_coding
ENST00000296255.6 RPN1 protein_coding
ENST00000296328.7 UBXN7 protein_coding
ENST00000296490.6 WDR82 protein_coding
ENST00000296499.5 NDST3 protein_coding
ENST00000296519.5 CEP44 protein_coding
ENST00000296530.11 GASK1B protein_coding
ENST00000296555.8 FBXW7 protein_coding
ENST00000296564.8 ICE1 protein_coding
ENST00000296582.6 TMEM184C protein_coding
ENST00000296603.4 LMBRD2 protein_coding
ENST00000296642.4 PGGT1B processed_transcript
ENST00000296657.6 ANKRD33B protein_coding
ENST00000296754.6 ERAP1 protein_coding
ENST00000296800.4 PRKAA1 protein_coding
ENST00000296824.3 CCDC127 protein_coding
ENST00000296861.2 TNFRSF21 protein_coding
ENST00000296953.5 CREBRF protein_coding
ENST00000297109.9 SAP30L protein_coding
ENST00000297135.6 COG5 protein_coding
ENST00000297239.10 NA NA
ENST00000297273.7 CASD1 protein_coding
ENST00000297293.5 LMTK2 protein_coding
ENST00000297303.4 XKR6 protein_coding
ENST00000297338.5 RAD21 protein_coding
ENST00000297534.6 FMC1 protein_coding
ENST00000297632.7 TMEM65 protein_coding
ENST00000297689.3 NFIL3 protein_coding
ENST00000297785.6 ALDH1A1 protein_coding
ENST00000297814.5 KIF27 protein_coding
ENST00000298125.6 WDFY2 protein_coding
ENST00000298130.4 SPTSSA protein_coding
ENST00000298139.5 WRN protein_coding
ENST00000298173.6 GTF2A1 nonsense_mediated_decay
ENST00000298198.4 PGM2L1 protein_coding
ENST00000298281.7 PCF11 protein_coding
ENST00000298289.6 RPL36AL protein_coding
ENST00000298316.6 ARF6 protein_coding
ENST00000298492.5 ABRAXAS2 protein_coding
ENST00000298510.3 PRDX3 protein_coding
ENST00000298532.2 SNAPC4 protein_coding
ENST00000298566.2 BCL2L14 nonsense_mediated_decay
ENST00000298571.6 BORCS5 protein_coding
ENST00000298784.4 SHLD2 protein_coding
ENST00000298875.7 CPSF2 protein_coding
ENST00000298912.7 CLMN protein_coding
ENST00000298942.4 PTER protein_coding
ENST00000298999.6 R3HCC1L protein_coding
ENST00000299045.6 TCP11L2 protein_coding
ENST00000299138.10 VPS35 protein_coding
ENST00000299163.6 HIF1AN protein_coding
ENST00000299192.7 HEATR3 protein_coding
ENST00000299297.7 SGPL1 protein_coding
ENST00000299314.10 GNPTAB protein_coding
ENST00000299413.6 TRIM44 protein_coding
ENST00000299543.8 CTDP1 protein_coding
ENST00000299563.4 RNF169 protein_coding
ENST00000299608.5 TMX3 protein_coding
ENST00000299633.6 HDGFL3 protein_coding
ENST00000299641.7 NDST2 protein_coding
ENST00000299665.2 CLEC4D protein_coding
ENST00000299687.8 ZNF407 protein_coding
ENST00000299927.4 ZNF592 protein_coding
ENST00000299977.7 SLFN5 protein_coding
ENST00000299980.7 AP1G1 protein_coding
ENST00000300026.3 PPIB protein_coding
ENST00000300060.6 ANPEP protein_coding
ENST00000300086.4 TERF2IP protein_coding
ENST00000300146.9 PATL1 protein_coding
ENST00000300291.8 NUDT21 protein_coding
ENST00000300584.6 TBC1D2B protein_coding
ENST00000300589.5 NOD2 protein_coding
ENST00000300648.6 GCN1 protein_coding
ENST00000300933.7 TPM4 nonsense_mediated_decay
ENST00000300935.6 RAB8A protein_coding
ENST00000301015.12 PIEZO1 protein_coding
ENST00000301030.7 ANKRD11 protein_coding
ENST00000301042.6 ZNF641 protein_coding
ENST00000301067.10 KMT2D protein_coding
ENST00000301180.8 DIP2B protein_coding
ENST00000301335.8 SLC43A2 protein_coding
ENST00000301785.5 HNRNPUL2 protein_coding
ENST00000301831.7 ULK4 protein_coding
ENST00000301838.4 FADD protein_coding
ENST00000301998.4 B3GNT2 protein_coding
ENST00000302071.5 SESN1 protein_coding
ENST00000302188.6 RBKS protein_coding
ENST00000302277.6 ZNF804A protein_coding
ENST00000302342.3 ZNF217 protein_coding
ENST00000302418.4 KIF5B protein_coding
ENST00000302424.10 TRIM8 protein_coding
ENST00000302472.3 PTGER4 protein_coding
ENST00000302516.8 SF3B3 protein_coding
ENST00000302558.6 RGPD8 protein_coding
ENST00000302692.6 SLC25A33 protein_coding
ENST00000302754.5 JUNB protein_coding
ENST00000302764.7 NUDCD2 protein_coding
ENST00000302806.5 FRYL retained_intron
ENST00000302850.8 INSR protein_coding
ENST00000303004.4 CEBPB protein_coding
ENST00000303025.9 ARHGAP6 protein_coding
ENST00000303115.6 IL7R protein_coding
ENST00000303221.8 EMB protein_coding
ENST00000303230.4 HCN1 protein_coding
ENST00000303236.6 EIF2AK3 protein_coding
ENST00000303459.9 METTL15 protein_coding
ENST00000303531.10 NA NA
ENST00000303538.11 PDS5A protein_coding
ENST00000303545.3 RNF139 protein_coding
ENST00000303562.7 FOS protein_coding
ENST00000303575.7 TMED10 protein_coding
ENST00000303577.6 PCBP1 protein_coding
ENST00000303596.2 THAP11 protein_coding
ENST00000303635.10 CAMTA1 protein_coding
ENST00000303694.5 CHST11 protein_coding
ENST00000303843.7 REPS2 protein_coding
ENST00000303910.3 H2AC8 protein_coding
ENST00000304056.7 KBTBD2 protein_coding
ENST00000304061.7 RIOX1 protein_coding
ENST00000304084.11 CLEC7A protein_coding
ENST00000304141.4 CAVIN2 protein_coding
ENST00000304195.6 FRMD3 protein_coding
ENST00000304218.4 H1-4 protein_coding
ENST00000304385.6 TMEM154 protein_coding
ENST00000304414.10 ARL6IP1 protein_coding
ENST00000304434.9 ELOVL5 protein_coding
ENST00000304465.7 SRGAP2C protein_coding
ENST00000304621.9 TTC39C protein_coding
ENST00000304677.2 RNASE6 protein_coding
ENST00000304685.7 RGL1 protein_coding
ENST00000304743.5 PCNX1 protein_coding
ENST00000304808.9 PAFAH1B2 protein_coding
ENST00000304863.5 UQCRFS1 protein_coding
ENST00000304932.4 SUGT1P3 retained_intron
ENST00000304987.3 SIK2 protein_coding
ENST00000305097.5 P2RY1 protein_coding
ENST00000305135.8 YEATS2 protein_coding
ENST00000305352.6 S1PR1 protein_coding
ENST00000305386.3 MGAT2 protein_coding
ENST00000305447.4 GRM5 protein_coding
ENST00000305510.3 CNNM3 protein_coding
ENST00000305626.5 RAB33B protein_coding
ENST00000305766.9 PHACTR2 protein_coding
ENST00000305799.8 TET3 protein_coding
ENST00000305963.2 MMGT1 protein_coding
ENST00000305978.5 SCAND1 protein_coding
ENST00000305988.5 ADRB2 protein_coding
ENST00000306010.7 MGMT protein_coding
ENST00000306024.3 LSM3 protein_coding
ENST00000306031.5 DPYD protein_coding
ENST00000306065.7 ANKRD27 protein_coding
ENST00000306085.9 TRIM56 protein_coding
ENST00000306103.2 HSPBAP1 protein_coding
ENST00000306156.6 PRKCE protein_coding
ENST00000306167.10 MTM1 processed_transcript
ENST00000306193.6 CBR4 protein_coding
ENST00000306320.9 RETREG1 protein_coding
ENST00000306434.6 MAT2A protein_coding
ENST00000306682.6 RASA4B protein_coding
ENST00000306726.5 NA NA
ENST00000306730.6 AVEN protein_coding
ENST00000306749.2 FASN protein_coding
ENST00000306802.7 KIAA1109 protein_coding
ENST00000306867.8 NA NA
ENST00000306917.4 FEM1B protein_coding
ENST00000306984.6 MPLKIP protein_coding
ENST00000307050.5 OTUD7A protein_coding
ENST00000307102.8 MAP2K1 protein_coding
ENST00000307106.3 SMIM4 protein_coding
ENST00000307145.3 KLF13 protein_coding
ENST00000307149.8 COG7 protein_coding
ENST00000307194.5 GIMAP1 protein_coding
ENST00000307201.4 ABHD15 protein_coding
ENST00000307216.9 TMEM87A protein_coding
ENST00000307271.3 GIMAP8 protein_coding
ENST00000307297.7 PATJ protein_coding
ENST00000307300.7 NDUFA10 protein_coding
ENST00000307333.7 ANTXR2 protein_coding
ENST00000307340.6 USH2A protein_coding
ENST00000307367.2 CLCN5 protein_coding
ENST00000307564.7 AKNA protein_coding
ENST00000307630.4 YWHAG protein_coding
ENST00000307637.4 C3AR1 protein_coding
ENST00000307659.5 KIAA0232 protein_coding
ENST00000307714.11 KHDRBS1 processed_transcript
ENST00000307750.4 ZBTB5 protein_coding
ENST00000307771.7 ZRSR2 protein_coding
ENST00000307808.9 AFF1 protein_coding
ENST00000307826.4 MGAT1 protein_coding
ENST00000307940.3 MCL1 protein_coding
ENST00000307968.10 FNIP1 protein_coding
ENST00000308025.6 DDX23 protein_coding
ENST00000308080.8 EMILIN2 processed_transcript
ENST00000308086.2 THAP2 protein_coding
ENST00000308191.9 PDE7B protein_coding
ENST00000308249.3 PPM1E protein_coding
ENST00000308330.2 LEMD3 protein_coding
ENST00000308377.7 SLFN11 protein_coding
ENST00000308385.6 DUSP6 protein_coding
ENST00000308488.9 RSF1 protein_coding
ENST00000308666.3 ABCD2 protein_coding
ENST00000308675.5 LINGO2 protein_coding
ENST00000308683.2 ZNF622 protein_coding
ENST00000308783.8 KDM2A protein_coding
ENST00000308873.9 RUNX3 protein_coding
ENST00000308942.4 SIPA1L2 protein_coding
ENST00000309027.4 GOLIM4 protein_coding
ENST00000309096.4 GPBP1 retained_intron
ENST00000309134.8 TMEM9B protein_coding
ENST00000309137.11 PSME3IP1 protein_coding
ENST00000309241.8 PPARGC1B protein_coding
ENST00000309279.10 NA NA
ENST00000309311.6 EEF2 protein_coding
ENST00000309334.5 ARID5B protein_coding
ENST00000309395.5 MOB1B protein_coding
ENST00000309415.7 SH3RF3 protein_coding
ENST00000309434.8 NA NA
ENST00000309495.5 NA NA
ENST00000309575.4 CHST2 protein_coding
ENST00000309733.5 FAM241A protein_coding
ENST00000309822.5 UTP23 protein_coding
ENST00000309902.9 ZNF407 protein_coding
ENST00000309909.8 FBXW8 protein_coding
ENST00000309934.4 SEC22A protein_coding
ENST00000309955.6 CFLAR protein_coding
ENST00000309957.2 NAXD protein_coding
ENST00000309964.7 CLOCK protein_coding
ENST00000309983.4 TPMT protein_coding
ENST00000309993.2 MSL2 protein_coding
ENST00000310002.4 CLEC7A protein_coding
ENST00000310015.9 SP3 protein_coding
ENST00000310078.11 AGFG1 protein_coding
ENST00000310128.7 KCNE3 protein_coding
ENST00000310389.5 ARL10 protein_coding
ENST00000310421.4 VCPIP1 protein_coding
ENST00000310430.9 TNKS protein_coding
ENST00000310512.3 MEPCE protein_coding
ENST00000310528.8 SUGT1 protein_coding
ENST00000310806.7 MIS18BP1 protein_coding
ENST00000310823.6 ADAM17 protein_coding
ENST00000310924.5 TBC1D16 protein_coding
ENST00000310954.6 SLCO4C1 protein_coding
ENST00000310981.5 SFT2D3 protein_coding
ENST00000311085.8 DMXL1 protein_coding
ENST00000311122.5 ARMH3 protein_coding
ENST00000311127.7 HEG1 protein_coding
ENST00000311128.8 DENND6A protein_coding
ENST00000311151.8 DPYSL2 protein_coding
ENST00000311160.12 TNS3 protein_coding
ENST00000311317.7 WASHC4 retained_intron
ENST00000311380.7 ARHGAP12 protein_coding
ENST00000311403.4 ZBTB4 protein_coding
ENST00000311413.4 RNF26 protein_coding
ENST00000311417.5 ZMAT3 protein_coding
ENST00000311601.5 SH3PXD2B protein_coding
ENST00000311604.6 LSP1 protein_coding
ENST00000311637.8 ATP9A protein_coding
ENST00000311694.6 HECTD4 retained_intron
ENST00000311806.6 OXSR1 protein_coding
ENST00000311912.5 TLR8 protein_coding
ENST00000311922.3 TRIB1 protein_coding
ENST00000311936.6 KRAS protein_coding
ENST00000311956.7 ARHGAP1 protein_coding
ENST00000312033.3 AKNA protein_coding
ENST00000312349.4 FNDC9 protein_coding
ENST00000312350.8 KCNK10 protein_coding
ENST00000312397.8 SART1 protein_coding
ENST00000312405.9 CAMSAP1 protein_coding
ENST00000312493.5 PEAK1 protein_coding
ENST00000312584.3 TNFRSF10D protein_coding
ENST00000312655.7 YPEL2 protein_coding
ENST00000312916.10 AGGF1 protein_coding
ENST00000312938.4 ZBTB11 protein_coding
ENST00000313064.2 LINC00471 lncRNA
ENST00000313116.10 ZNF41 protein_coding
ENST00000313132.7 VDAC2 protein_coding
ENST00000313156.3 CHST12 processed_transcript
ENST00000313342.8  transcribed_unprocessed_pseudogene
ENST00000313349.3 SERTAD2 protein_coding
ENST00000313368.7 TAF7 protein_coding
ENST00000313543.4 GIMAP7 protein_coding
ENST00000313766.5 FAM20C protein_coding
ENST00000314045.10 DDX54 protein_coding
ENST00000314073.8 BICRAL protein_coding
ENST00000314100.9 BTBD9 protein_coding
ENST00000314117.7 RELL1 protein_coding
ENST00000314133.3 COX8A protein_coding
ENST00000314138.9 RPL27A protein_coding
ENST00000314146.10 ASAH1 protein_coding
ENST00000314328.12 SPECC1L protein_coding
ENST00000314358.8 KDM3B protein_coding
ENST00000314393.5 ZHX2 protein_coding
ENST00000314401.3 CD300LB protein_coding
ENST00000314442.7 P2RX4 retained_intron
ENST00000314565.7 BORCS5 protein_coding
ENST00000314622.7 NSUN3 protein_coding
ENST00000314845.6 AMBRA1 protein_coding
ENST00000314888.9 TLN1 protein_coding
ENST00000314940.6 HNRNPA0 protein_coding
ENST00000315141.5 LEO1 protein_coding
ENST00000315147.8 NAIP retained_intron
ENST00000315150.8 RAB43 protein_coding
ENST00000315285.6 SPAST protein_coding
ENST00000315289.5 RTKN2 protein_coding
ENST00000315357.9 DAZ3 protein_coding
ENST00000315377.4 RPS6 protein_coding
ENST00000315475.6 ZNF354C protein_coding
ENST00000315563.9 RRP12 protein_coding
ENST00000315576.6 ADGRE2 protein_coding
ENST00000315684.11 NA NA
ENST00000315707.3 LINC00324 lncRNA
ENST00000315765.9 HEPHL1 protein_coding
ENST00000315872.9 ROCK2 protein_coding
ENST00000315927.7 YOD1 protein_coding
ENST00000315994.6 SH3PXD2A processed_transcript
ENST00000316059.6 ZFP91 protein_coding
ENST00000316157.6 LARP4B protein_coding
ENST00000316292.12 EEF1A1 protein_coding
ENST00000316334.4 LNX2 protein_coding
ENST00000316355.8 CCNG2 protein_coding
ENST00000316485.9 NA NA
ENST00000316509.9 VAMP2 protein_coding
ENST00000316549.9 SLC9A9 protein_coding
ENST00000316594.5 HNRNPH2 protein_coding
ENST00000316626.5 GSK3B protein_coding
ENST00000316637.6 DEF6 protein_coding
ENST00000316836.4 PNMA1 protein_coding
ENST00000316881.7 TRIM25 protein_coding
ENST00000316985.6 NSD3 protein_coding
ENST00000317025.11 NSD3 protein_coding
ENST00000317118.11 PDE4D protein_coding
ENST00000317122.1 FLJ37453 lncRNA
ENST00000317271.2 PVRIG protein_coding
ENST00000317571.6 TTC39C protein_coding
ENST00000317586.7 DISC1 protein_coding
ENST00000317623.7 PCNX4 protein_coding
ENST00000317673.8 NA NA
ENST00000317677.8 CPNE1 protein_coding
ENST00000318037.3 RNF168 protein_coding
ENST00000318160.4 GREM2 protein_coding
ENST00000318469.2 GAPT protein_coding
ENST00000318471.4 PEX7 protein_coding
ENST00000318524.6 NFX1 protein_coding
ENST00000318560.5 ABL1 protein_coding
ENST00000318636.6 CA5B protein_coding
ENST00000318779.6 FOXP1 protein_coding
ENST00000318803.6 ST6GALNAC5 nonsense_mediated_decay
ENST00000318948.6 NRIP1 protein_coding
ENST00000319041.6 SH3BGRL3 protein_coding
ENST00000319080.10 MLXIP protein_coding
ENST00000319119.4 ZBTB34 protein_coding
ENST00000319121.3 KLHL11 protein_coding
ENST00000319211.4 F2R protein_coding
ENST00000319363.9 IL17RA protein_coding
ENST00000319397.6 ETS1 protein_coding
ENST00000319406.7 LCLAT1 protein_coding
ENST00000319555.6 ZFPM1 protein_coding
ENST00000319562.9 FARP1 protein_coding
ENST00000319584.9 ARID1B protein_coding
ENST00000319685.11 TMTC1 processed_transcript
ENST00000319688.5 KIDINS220 protein_coding
ENST00000319725.9 FUBP3 protein_coding
ENST00000319921.4 RNF213 protein_coding
ENST00000319945.9 RNF157 protein_coding
ENST00000319974.5 C2orf69 protein_coding
ENST00000320054.4 PRPF18 protein_coding
ENST00000320095.10 METRNL protein_coding
ENST00000320216.9 ITGB2 protein_coding
ENST00000320248.3 KBTBD11 protein_coding
ENST00000320254.5 LRRC37A protein_coding
ENST00000320280.8 SCAMP1 protein_coding
ENST00000320285.7 AGPAT4 protein_coding
ENST00000320451.6 ZNF121 protein_coding
ENST00000320486.6 NA NA
ENST00000320578.2 RAB39A protein_coding
ENST00000320580.7 PACS1 protein_coding
ENST00000320876.9 SMCHD1 protein_coding
ENST00000320954.9 CRTAP protein_coding
ENST00000321037.4 ENPP4 protein_coding
ENST00000321063.7 PLXNA4 protein_coding
ENST00000321117.8 DNMT3A protein_coding
ENST00000321250.11 LEPROTL1 protein_coding
ENST00000321276.7 SGPP2 protein_coding
ENST00000321407.2 GCC1 protein_coding
ENST00000321437.7 RAB8B protein_coding
ENST00000321464.6 ZBTB38 protein_coding
ENST00000321725.9 STAB1 protein_coding
ENST00000321792.5 RBMXL1 protein_coding
ENST00000321867.5 ULK1 protein_coding
ENST00000321949.11 CRTC1 protein_coding
ENST00000321990.4 ATAD5 protein_coding
ENST00000322028.4 POLR2L protein_coding
ENST00000322030.11 SET protein_coding
ENST00000322153.10 IL12RB1 protein_coding
ENST00000322244.8 UBA6 protein_coding
ENST00000322282.10 NA NA
ENST00000322313.7 WDR33 protein_coding
ENST00000322348.5 GCNT4 protein_coding
ENST00000322349.11 EEA1 protein_coding
ENST00000322357.7 ZBTB7A protein_coding
ENST00000322611.3 BASP1 protein_coding
ENST00000322716.7 EPM2AIP1 protein_coding
ENST00000322723.7 NCL protein_coding
ENST00000322831.6 ZCCHC7 protein_coding
ENST00000322927.2 ZNF335 protein_coding
ENST00000322941.3 HIC1 protein_coding
ENST00000323013.6 RRP7A protein_coding
ENST00000323037.4 ZNRF2 protein_coding
ENST00000323076.5 LCP1 protein_coding
ENST00000323387.5 SHLD2P3 unprocessed_pseudogene
ENST00000323482.7 ACSS1 protein_coding
ENST00000323496.5 TMSB4XP4 processed_pseudogene
ENST00000323534.3 RAP2B protein_coding
ENST00000323570.6 ELMOD2 protein_coding
ENST00000323571.7 WIPF2 protein_coding
ENST00000323599.9 KMT5B nonsense_mediated_decay
ENST00000323816.7 GAS7 protein_coding
ENST00000323853.8 SNRNP200 protein_coding
ENST00000323883.10 PIP4K2A protein_coding
ENST00000323929.6 MRE11 protein_coding
ENST00000323959.7 CSTF3 protein_coding
ENST00000324093.7 PLXND1 miRNA
ENST00000324106.8 CD28 miRNA
ENST00000324109.7 DNMBP miRNA
ENST00000324142.4 PCNX2 miRNA
ENST00000324198.9 GRK3 miRNA
ENST00000324288.11 CIITA miRNA
ENST00000324309.7 CCDC149 miRNA
ENST00000324344.7 DCUN1D3 miRNA
ENST00000324460.6 HSPA5 miRNA
ENST00000324489.5 MTURN miRNA
ENST00000324501.8 PSEN1 miRNA
ENST00000324559.8 ANO5 miRNA
ENST00000324607.7 MBOAT1 miRNA
ENST00000324677.10 SSH2 miRNA
ENST00000324696.7 ASCC3 miRNA
ENST00000324731.7 GLULP4 miRNA
ENST00000324817.4 MED14 miRNA
ENST00000324856.10 ARID1A miRNA
ENST00000325000.4 RPL10P16 miRNA
ENST00000325094.8 TMEM33 miRNA
ENST00000325144.4 ZBTB2 miRNA
ENST00000325212.9 CEP295 miRNA
ENST00000325222.7 CUL1 miRNA
ENST00000325233.3 C8orf34 miRNA
ENST00000325234.5 PLCB3 miRNA
ENST00000325239.8 WDFY4 miRNA
ENST00000325279.4 KLHL36 miRNA
ENST00000325349.6 EEF1A1P16 miRNA
ENST00000325602.5 P2RY13 miRNA
ENST00000325612.5  miRNA
ENST00000325658.3 PPM1A miRNA
ENST00000326071.7 NOL4L miRNA
ENST00000326094.4 ISCA1 miRNA
ENST00000326134.8 MROH1 miRNA
ENST00000326151.8 NFKBIZ miRNA
ENST00000326172.8 NFKBIZ miRNA
ENST00000326277.4 SNX18 miRNA
ENST00000326294.3 PTPRCAP miRNA
ENST00000326351.10 WASHC3 miRNA
ENST00000326495.8 SSH1 miRNA
ENST00000326648.4 ZNF609 miRNA
ENST00000326654.5 ERGIC1 miRNA
ENST00000326756.3 ZNF518B miRNA
ENST00000326765.9 APOLD1 miRNA
ENST00000326793.9 ACAP2 miRNA
ENST00000326912.7 NDUFAF3 miRNA
ENST00000326956.10 SSBP3 miRNA
ENST00000326965.6 TAGAP miRNA
ENST00000327026.6 CCDC57 miRNA
ENST00000327086.7 SEPTIN7P13 miRNA
ENST00000327134.6 PAK2 miRNA
ENST00000327423.9 PRR14L miRNA
ENST00000327443.7 SP1 miRNA
ENST00000327490.7 UBALD2 miRNA
ENST00000327492.3 TOB2 miRNA
ENST00000327505.5 AGPAT3 miRNA
ENST00000327520.7 JMJD1C miRNA
ENST00000327761.6 RASSF1 miRNA
ENST00000327827.10 C16orf72 miRNA
ENST00000327892.11 TUBB miRNA
ENST00000328046.8 KLHL15 miRNA
ENST00000328078.2 GLUD2 miRNA
ENST00000328090.8 TASOR2 miRNA
ENST00000328118.6 NA miRNA
ENST00000328142.3 ATAD1 miRNA
ENST00000328235.4 FAM120C miRNA
ENST00000328249.3 ERMAP miRNA
ENST00000328252.3 PAPPA miRNA
ENST00000328299.3 ST6GALNAC3 miRNA
ENST00000328306.4 SLC9A7 miRNA
ENST00000328554.7 RTL10 miRNA
ENST00000328557.4 NRROS miRNA
ENST00000328654.8 ZNF26 miRNA
ENST00000328737.5 ANKRD44 miRNA
ENST00000328767.8 TMTC4 miRNA
ENST00000328771.7 DHX34 miRNA
ENST00000328902.8 GIMAP6 miRNA
ENST00000328914.4 FOXK1 miRNA
ENST00000328963.8 P2RX7 miRNA
ENST00000329016.10 SORCS2 miRNA
ENST00000329021.8 NFAM1 miRNA
ENST00000329099.4 RFLNB miRNA
ENST00000329134.8 UTY miRNA
ENST00000329235.5 AP1S2 miRNA
ENST00000329236.8 RBM10 miRNA
ENST00000329240.7 ARL17A miRNA
ENST00000329286.6 NA miRNA
ENST00000329335.3 RP1L1 miRNA
ENST00000329366.7 HNMT miRNA
ENST00000329378.7 KIAA0825 miRNA
ENST00000329410.3 C16orf54 miRNA
ENST00000329421.7 MARCKSL1 miRNA
ENST00000329474.6 CARMIL1 miRNA
ENST00000329563.7 TSPO miRNA
ENST00000329565.5 SNN miRNA
ENST00000329613.7 TSHZ2 miRNA
ENST00000329627.10 PEX26 miRNA
ENST00000330232.7 ADA2 miRNA
ENST00000330236.6 ZKSCAN8 miRNA
ENST00000330317.5 WDR4 miRNA
ENST00000330452.6 PRKCD miRNA
ENST00000330494.10 CHD3 miRNA
ENST00000330501.10 ZNF397 miRNA
ENST00000330588.4 NA miRNA
ENST00000330714.6 MX2 miRNA
ENST00000330793.1 CD300C miRNA
ENST00000330843.7 RAB11FIP1 miRNA
ENST00000330871.3 SOCS3 miRNA
ENST00000330943.7 SNX20 miRNA
ENST00000330953.5 CCR4 miRNA
ENST00000330965.4 RPL9P7 miRNA
ENST00000330992.8 COPG2 miRNA
ENST00000331113.7 KCND2 miRNA
ENST00000331129.3 ID2 miRNA
ENST00000331173.5 CSTF2T miRNA
ENST00000331194.8 NA miRNA
ENST00000331222.4 CLN8 miRNA
ENST00000331244.8 GLRX3 miRNA
ENST00000331327.4 PURA miRNA
ENST00000331351.5 HS3ST4 miRNA
ENST00000331380.3 H2AC20 miRNA
ENST00000331469.5 CD8B protein_coding
ENST00000331491.1 H3C13 protein_coding
ENST00000331497.3 NGRN trna
ENST00000331569.5 ZNF703 trna
ENST00000331710.8 TBK1 trna
ENST00000331825.9 FTL trna
ENST00000332129.5 KIF21B trna
ENST00000332220.9 YBX1 trna
ENST00000332245.9 NA trna
ENST00000332290.3 C6orf120 trna
ENST00000332303.4 NSMCE3 trna
ENST00000332345.9 LIMS1 trna
ENST00000332408.7 SHC4 trna
ENST00000332482.7 EP400 trna
ENST00000332499.3 HEXIM1 trna
ENST00000332687.9 RLIM trna
ENST00000332707.8 XPOT trna
ENST00000332935.6  trna
ENST00000333010.6 JAKMIP2 trna
ENST00000333027.6 MTMR3 trna
ENST00000333059.5 NA trna
ENST00000333070.4 LCK trna
ENST00000333190.4 ZNF804B trna
ENST00000333209.4 GPRIN3 trna
ENST00000333395.9 EWSR1 trna
ENST00000333412.3 NA trna
ENST00000333421.6 ABHD17B trna
ENST00000333432.7 POLR2J2 trna
ENST00000333483.13 METTL2A trna
ENST00000333617.7 LSAMP trna
ENST00000333681.4 BCL2 trna
ENST00000333750.8 CRACR2A trna
ENST00000333762.5 H1-10 trna
ENST00000333896.5 SPTBN1 trna
ENST00000334003.10 GSAP trna
ENST00000334035.8 CPEB4 trna
ENST00000334062.7 RASA3 trna
ENST00000334095.4 ZNF761 trna
ENST00000334103.10 NA trna
ENST00000334220.7 DLST trna
ENST00000334232.7 EDARADD trna
ENST00000334256.7 KPNA4 trna
ENST00000334270.2 TTF1 trna
ENST00000334351.7 PNRC2 trna
ENST00000334376.4 NA trna
ENST00000334425.1 GPR141 trna
ENST00000334448.5 CCDC88C trna
ENST00000334464.6 PDZD8 trna
ENST00000334512.8 ZMIZ1 trna
ENST00000334528.12 FMN1 trna
ENST00000334534.8 SLX4IP trna
ENST00000334546.5 PPP2R3A trna
ENST00000334660.8 CHP1 trna
ENST00000334801.6 BCL9L trna
ENST00000334828.5 PGAM1 trna
ENST00000334841.9 CMC1 trna
ENST00000334914.10 NA trna
ENST00000334937.7 ZNF81 trna
ENST00000334961.10 NF2 trna
ENST00000334976.9 EMC10 trna
ENST00000335090.6 ZNF480 trna
ENST00000335148.6 ETNK1 trna
ENST00000335154.8 FMNL3 trna
ENST00000335179.5 TMSB4XP2 trna
ENST00000335221.8 NA trna
ENST00000335258.8 ZFAND4 trna
ENST00000335271.8 MAP4 trna
ENST00000335295.4 HBB trna
ENST00000335327.5 WASF3 trna
ENST00000335387.8 RC3H2 trna
ENST00000335420.8 KLHDC10 trna
ENST00000335475.5 KCNQ1 trna
ENST00000335500.7 GPATCH8 trna
ENST00000335508.9 SF3B1 trna
ENST00000335626.7 TCF20 trna
ENST00000335661.6 BCL2A1 trna
ENST00000335670.9 RORA trna
ENST00000335727.12 TNRC6B trna
ENST00000335730.5 LOXHD1 trna
ENST00000335766.2 CDKN2D trna
ENST00000335891.5 DCAF1 trna
ENST00000336032.3 PNRC1 trna
ENST00000336061.2 RASSF3 trna
ENST00000336095.9 RNF24 trna
ENST00000336112.7 ASXL2 trna
ENST00000336125.5 ARL17A trna
ENST00000336126.5 PCGF5 trna
ENST00000336156.8 KIAA0930 trna
ENST00000336273.6 MTDH trna
ENST00000336314.7 LARP1 trna
ENST00000336332.5 ZXDC trna
ENST00000336415.7 CEP170 trna
ENST00000336454.3 CDC14A trna
ENST00000336577.7 MMP25 trna
ENST00000336592.9 CUL4B trna
ENST00000336615.7 PNPLA2 trna
ENST00000336733.9 SLC25A26 trna
ENST00000336735.7 SEL1L trna
ENST00000336812.4 DHX15 trna
ENST00000336949.6 MID1IP1 trna
ENST00000337049.7 OPRM1 trna
ENST00000337273.8 TNPO1 trna
ENST00000337304.2 ATF4 trna
ENST00000337318.6 FAM53B trna
ENST00000337343.7 DGKH trna
ENST00000337387.4 WTAP trna
ENST00000337400.5 PPARD trna
ENST00000337478.2 ITPRIP trna
ENST00000337659.9 PRPF4B trna
ENST00000337752.5 IRF1-AS1 trna
ENST00000337787.3 SMG1P1 trna
ENST00000337815.7 ZNF664 trna
ENST00000337970.6 HNRNPF trna
ENST00000338045.6 LIMS1 trna
ENST00000338051.4 C5orf24 trna
ENST00000338086.8 PUM2 trna
ENST00000338087.8 SLA trna
ENST00000338205.8 ECPAS trna
ENST00000338222.6 UBQLN2 trna
ENST00000338230.3 ZNF600 trna
ENST00000338244.4 SLC23A2 trna
ENST00000338305.6 LRFN2 trna
ENST00000338313.5 TAGAP trna
ENST00000338366.5 TAF13 trna
ENST00000338368.6 PRKDC trna
ENST00000338427.9 NUDCD3 trna
ENST00000338435.7 GLS trna
ENST00000338450.7 ING1 trna
ENST00000338488.7 NR4A3 trna
ENST00000338560.10 TRPV2 trna
ENST00000338565.3 ZFX trna
ENST00000338597.8 SRSF10 trna
ENST00000338732.6 LFNG trna
ENST00000338783.6 GNAS trna
ENST00000338797.9 CRTC1 trna
ENST00000338850.5 RTN3 trna
ENST00000338962.7 LRP1 trna
ENST00000339063.6 NA trna
ENST00000339145.7 IFI6 trna
ENST00000339209.7 PHF10 trna
ENST00000339275.8 OASL trna
ENST00000339282.10 ZNF564 trna
ENST00000339364.8 PIK3AP1 trna
ENST00000339365.2 SEC24C trna
ENST00000339397.4 SRFBP1 trna
ENST00000339399.4 ANP32B trna
ENST00000339430.8 LITAF trna
ENST00000339642.9 ZNF254 trna
ENST00000339659.7 NA trna
ENST00000339697.4 SERINC1 trna
ENST00000339701.6 CSMD3 trna
ENST00000339728.5 ARL4C trna
ENST00000339766.7 CLEC2A trna
ENST00000339875.8 MARCHF1 trna
ENST00000339950.4 USP1 trna
ENST00000340149.5 GAB2 trna
ENST00000340160.6 TSPAN18 trna
ENST00000340170.7 HIRA trna
ENST00000340301.5 PKD1P6-NPIPP1 trna
ENST00000340398.4 H3-5 trna
ENST00000340434.4 PTAR1 trna
ENST00000340450.6 CAP1 trna
ENST00000340457.8 UPK3BL1 trna
ENST00000340473.7 GTF2F2 trna
ENST00000340510.7 LINC00265 trna
ENST00000340513.4 TPX2 trna
ENST00000340535.10 MIA3 trna
ENST00000340553.6 FOXN2 trna
ENST00000340648.5 RRP1B trna
ENST00000340697.3  trna
ENST00000340833.4 CDC25B trna
ENST00000340855.9 IDS trna
ENST00000340857.3 H1-0 trna
ENST00000340881.2 PPIL4 trna
ENST00000340913.9 HNRNPA1 trna
ENST00000340972.7 MAP2K5 trna
ENST00000341028.8 CDK11B trna
ENST00000341041.7 SYCP2L trna
ENST00000341119.8 SLC25A40 trna
ENST00000341148.6 RBM33 trna
ENST00000341217.6 FAM222B trna
ENST00000341259.5 SH2B3 trna
ENST00000341322.4 BRWD1 trna
ENST00000341360.5 ATP2B4 trna
ENST00000341376.9 NFYA trna
ENST00000341421.6 TRAK1 trna
ENST00000341446.8 BRI3BP trna
ENST00000341472.8 SYNE2 trna
ENST00000341502.8 MIA2 trna
ENST00000341517.7 PDE4B trna
ENST00000341567.7 TMEM248 trna
ENST00000341653.5 MAX trna
ENST00000341700.6 GNA14 trna
ENST00000341772.4 DNER trna
ENST00000341776.5 JARID2 trna
ENST00000341861.8 DPP8 trna
ENST00000341901.4 SBK1 trna
ENST00000342016.6 CIR1 trna
ENST00000342101.6 IFNAR2 trna
ENST00000342294.4 NA trna
ENST00000342320.7 RBPJ trna
ENST00000342374.4 SERINC3 trna
ENST00000342462.4 TMPPE trna
ENST00000342505.4 JAK1 trna
ENST00000342558.3 PPP3CB trna
ENST00000342609.6 RAB1AP1 trna
ENST00000342645.7 HIPK2 trna
ENST00000342652.6 INPP5A trna
ENST00000342745.4 SUSD6 trna
ENST00000342988.6 SMAD4 trna
ENST00000342992.9 TTN trna
ENST00000343003.9 SPATA13 trna
ENST00000343053.4 NELFB trna
ENST00000343122.6 BACH2 trna
ENST00000343123.4  trna
ENST00000343137.7 PRDM2 trna
ENST00000343200.8 VCAN trna
ENST00000343242.7 MAFK trna
ENST00000343258.7 VAV3 trna
ENST00000343276.4 ASB7 trna
ENST00000343307.4 B3GLCT trna
ENST00000343325.7 ZNF791 trna
ENST00000343327.5 PTBP3 trna
ENST00000343420.6 CD55 trna
ENST00000343439.8 NA trna
ENST00000343638.8 UBTF trna
ENST00000343677.3 H1-2 trna
ENST00000343706.7 SEZ6L trna
ENST00000343736.7 TSPOAP1 protein_coding
ENST00000343738.9 PKD1P6 transcribed_unprocessed_pseudogene
ENST00000343742.5 LRRK2 protein_coding
ENST00000343762.5 CDYL protein_coding
ENST00000343788.9 SUGT1 protein_coding
ENST00000343805.9 SP140 protein_coding
ENST00000343933.8 CORO2A protein_coding
ENST00000343936.4 ZC3H6 protein_coding
ENST00000343984.5 SEPTIN6 protein_coding
ENST00000343999.1 MIR3667HG lncRNA
ENST00000344086.7 IL6R protein_coding
ENST00000344096.3 DYRK2 protein_coding
ENST00000344099.3 ZNF14 protein_coding
ENST00000344102.8 WARS1 protein_coding
ENST00000344111.3 COX19 protein_coding
ENST00000344138.7 GRAP2 protein_coding
ENST00000344201.6 CBFA2T2 protein_coding
ENST00000344271.5 STX2 nonsense_mediated_decay
ENST00000344293.5 TAF3 protein_coding
ENST00000344327.6 TRPC6 protein_coding
ENST00000344359.6 RBL1 protein_coding
ENST00000344517.4 ABCB10 protein_coding
ENST00000344523.7 NR6A1 protein_coding
ENST00000344532.6 RCBTB2 protein_coding
ENST00000344548.6 CDC42 protein_coding
ENST00000344579.5 TPRG1L protein_coding
ENST00000344651.4 UNC119B protein_coding
ENST00000344691.7 RUNX1 protein_coding
ENST00000344698.5 PCNX2 protein_coding
ENST00000344700.6 RPS10 protein_coding
ENST00000344726.8 HMGN3 protein_coding
ENST00000344736.7 NA NA
ENST00000344754.4 SIGLEC1 protein_coding
ENST00000344756.7 INSIG1 protein_coding
ENST00000344861.8 ZDHHC7 nonsense_mediated_decay
ENST00000344862.8 PUS7L protein_coding
ENST00000344893.4  lncRNA
ENST00000344908.8 MAP3K2 protein_coding
ENST00000344920.7 NNT protein_coding
ENST00000345015.4 KCNQ1 processed_transcript
ENST00000345136.6 PLEC protein_coding
ENST00000345317.5 SKAP2 protein_coding
ENST00000345392.2 VHL protein_coding
ENST00000345541.6 WAC retained_intron
ENST00000345714.7 SGK3 protein_coding
ENST00000345724.6 MALT1 protein_coding
ENST00000346183.6 NFATC3 protein_coding
ENST00000346198.5 TCF7L2 protein_coding
ENST00000346234.6 OSTF1 protein_coding
ENST00000346248.6 CHST15 protein_coding
ENST00000346617.7 ZFP64 protein_coding
ENST00000346786.2 MYL9 protein_coding
ENST00000346817.8 CASP10 protein_coding
ENST00000346911.4 IL6STP1 processed_pseudogene
ENST00000347037.8 SYNE1 processed_transcript
ENST00000347055.3 KRCC1 protein_coding
ENST00000347255.5 RABGAP1L protein_coding
ENST00000347264.2 RNU1-75P snRNA
ENST00000347359.3 STOM protein_coding
ENST00000347486.7 SUPT6H protein_coding
ENST00000347596.2 GUCY1A2 protein_coding
ENST00000347635.7 NUP50 protein_coding
ENST00000347662.7 TRAF3 protein_coding
ENST00000347785.6 CD5 protein_coding
ENST00000347982.7 NSD1 protein_coding
ENST00000348031.5 UBOX5 protein_coding
ENST00000348035.7 RAC1 protein_coding
ENST00000348120.5 RGS7 protein_coding
ENST00000348124.5 TRAF6 protein_coding
ENST00000348165.8 UBE3C protein_coding
ENST00000348264.5 CLCC1 protein_coding
ENST00000348428.6 NA NA
ENST00000348520.9 KLC1 protein_coding
ENST00000348564.9 PTPRC protein_coding
ENST00000348610.3 SENP7 protein_coding
ENST00000348811.5 WSB1 protein_coding
ENST00000348911.9 SBF1 protein_coding
ENST00000349014.6 ADNP protein_coding
ENST00000349033.8 TEX14 protein_coding
ENST00000349139.5 WDR3 protein_coding
ENST00000349225.2 RLIM protein_coding
ENST00000349379.5 SNX3 protein_coding
ENST00000349556.4 CEP43 protein_coding
ENST00000349598.6 EXOC1 protein_coding
ENST00000349606.4 MYLIP protein_coding
ENST00000349663.6 KDM5C processed_transcript
ENST00000349820.9 IQCB1 protein_coding
ENST00000349984.6 CCR6 protein_coding
ENST00000349995.8 COG3 protein_coding
ENST00000350021.2 NDUFB6 protein_coding
ENST00000350082.8 CILK1 protein_coding
ENST00000350092.7 PTBP1 protein_coding
ENST00000350221.3 FSIP1 protein_coding
ENST00000350249.6 PPP2R5C protein_coding
ENST00000350339.3 FCN2 protein_coding
ENST00000350356.6 PRKACA processed_transcript
ENST00000350425.5 NA NA
ENST00000350721.7 ATR protein_coding
ENST00000351097.8 USP25 protein_coding
ENST00000351298.7 PLD1 protein_coding
ENST00000351578.9 FYB1 protein_coding
ENST00000351593.8 NA NA
ENST00000351677.5 PTPN11 protein_coding
ENST00000351691.8 TRAF3 protein_coding
ENST00000351773.6 ZNF37A protein_coding
ENST00000351808.8 IFT88 protein_coding
ENST00000351839.6 HNRNPK protein_coding
ENST00000352133.2 SLC37A1 protein_coding
ENST00000352435.7 PRDX5 protein_coding
ENST00000352580.6 CD8A protein_coding
ENST00000352645.4 ZC3H7B protein_coding
ENST00000352689.9 MKLN1 protein_coding
ENST00000352966.8 PKIA protein_coding
ENST00000353205.5 NFYA protein_coding
ENST00000353231.8 CLEC7A protein_coding
ENST00000353267.6 CREB1 protein_coding
ENST00000353411.9 SKP1 protein_coding
ENST00000353796.6 RBAK protein_coding
ENST00000353801.6 HSP90AB1 protein_coding
ENST00000353868.5 NRF1 protein_coding
ENST00000353999.6 EIF4H protein_coding
ENST00000354069.6 PID1 protein_coding
ENST00000354241.5 TRIM4 protein_coding
ENST00000354258.4 TAP1 protein_coding
ENST00000354289.7 NAMPT protein_coding
ENST00000354300.4 PPTC7 protein_coding
ENST00000354325.2 TRERF1 protein_coding
ENST00000354352.8 SLC11A1 nonsense_mediated_decay
ENST00000354366.6 NRDE2 protein_coding
ENST00000354396.5 ARNT protein_coding
ENST00000354445.2 PLAAT4 protein_coding
ENST00000354451.5 CRYBB2P1 processed_transcript
ENST00000354480.2 RBM3 protein_coding
ENST00000354485.5 KANK1 retained_intron
ENST00000354504.6 VPS54 protein_coding
ENST00000354558.6 CKAP5 protein_coding
ENST00000354619.8 ERO1B protein_coding
ENST00000354656.3 ZNF44 nonsense_mediated_decay
ENST00000354665.7 DIDO1 protein_coding
ENST00000354674.4 SYNE1 protein_coding
ENST00000354725.6 SND1 protein_coding
ENST00000354811.5 RPL15 protein_coding
ENST00000354817.6 FAR1 protein_coding
ENST00000354883.9 SLC25A26 protein_coding
ENST00000354897.3 CELF2 protein_coding
ENST00000354906.6 MIA3 protein_coding
ENST00000354922.3 PNRC1 protein_coding
ENST00000355057.2 H4C11 protein_coding
ENST00000355072.8 HTT protein_coding
ENST00000355081.3 KLHL28 protein_coding
ENST00000355085.3 C5AR1 protein_coding
ENST00000355095.7 ZNF736 protein_coding
ENST00000355100.3 NA NA
ENST00000355125.3 BTBD7 nonsense_mediated_decay
ENST00000355155.4 VPS13B nonsense_mediated_decay
ENST00000355163.6 NA NA
ENST00000355193.5 NA NA
ENST00000355238.9 SYNCRIP protein_coding
ENST00000355295.4 TDRD7 protein_coding
ENST00000355312.6 GIT2 protein_coding
ENST00000355327.6 THSD4 protein_coding
ENST00000355439.5 NA NA
ENST00000355469.4 NFAM1 nonsense_mediated_decay
ENST00000355512.9 RGS6 protein_coding
ENST00000355520.5 OPHN1 protein_coding
ENST00000355621.6 UBE2H protein_coding
ENST00000355622.6 TLR4 protein_coding
ENST00000355628.8 TASOR protein_coding
ENST00000355640.3 XIAP protein_coding
ENST00000355681.3 FNBP1 protein_coding
ENST00000355703.3 PCNX3 protein_coding
ENST00000355754.6 GBP4 protein_coding
ENST00000355755.6 KIF16B protein_coding
ENST00000355773.5 SLC17A5 protein_coding
ENST00000355815.7 SREBF1 protein_coding
ENST00000355867.7 SVIL protein_coding
ENST00000355898.5 ZNF507 protein_coding
ENST00000355928.6 LCK retained_intron
ENST00000355946.5 SH3PXD2A protein_coding
ENST00000355947.5 TRIM4 protein_coding
ENST00000355999.4 STK39 protein_coding
ENST00000356016.6 LCOR protein_coding
ENST00000356064.3 ARFIP1 protein_coding
ENST00000356068.2 NA NA
ENST00000356136.6 UVRAG protein_coding
ENST00000356147.3 PTPRA protein_coding
ENST00000356156.6 NPIPB5 protein_coding
ENST00000356162.5 NA NA
ENST00000356166.9 FBRS protein_coding
ENST00000356183.7 GTF3C1 protein_coding
ENST00000356290.7 NA NA
ENST00000356297.4 PXDNL protein_coding
ENST00000356303.5 EEF1A1 protein_coding
ENST00000356321.4 ZNF770 protein_coding
ENST00000356331.8 SH3BP2 protein_coding
ENST00000356338.9 MYO5A protein_coding
ENST00000356352.5 UPF2 protein_coding
ENST00000356384.4 RXRA processed_transcript
ENST00000356386.5 BTN3A2 protein_coding
ENST00000356408.3 CARD11 protein_coding
ENST00000356413.4 IGBP1 protein_coding
ENST00000356427.2 ATF7IP2 protein_coding
ENST00000356458.6 EML6 protein_coding
ENST00000356489.8 BCKDHB protein_coding
ENST00000356554.6 MAN1A2 protein_coding
ENST00000356576.7 COG6 nonsense_mediated_decay
ENST00000356674.7 HNRNPA2B1 protein_coding
ENST00000356689.6 S100PBP processed_transcript
ENST00000356692.8 PPP4R2 protein_coding
ENST00000356740.5 XXYLT1 protein_coding
ENST00000356763.6 PIK3R4 protein_coding
ENST00000356785.4 APBB1IP protein_coding
ENST00000356798.9 ITGAL protein_coding
ENST00000356825.7 SMAD2 protein_coding
ENST00000356840.6 MYLIP protein_coding
ENST00000356865.9 ATP10A protein_coding
ENST00000356892.3 SASH3 protein_coding
ENST00000356906.6 NBR2 lncRNA
ENST00000356916.6 EIF4G3 protein_coding
ENST00000356920.8 POTEE protein_coding
ENST00000356936.5 NCL protein_coding
ENST00000356937.6 CDK11A retained_intron
ENST00000356950.1 H2BC12 protein_coding
ENST00000356956.4 IGF2R protein_coding
ENST00000356978.7 CALM1 protein_coding
ENST00000357028.5 MED27 protein_coding
ENST00000357065.7 HNRNPF protein_coding
ENST00000357066.6 MOB3A protein_coding
ENST00000357071.7 ECE1 protein_coding
ENST00000357085.4 TRIM38 protein_coding
ENST00000357103.4 ADIPOR2 protein_coding
ENST00000357137.7 XPNPEP3 protein_coding
ENST00000357164.3 GM2A protein_coding
ENST00000357167.7 BTBD11 protein_coding
ENST00000357182.7 ZMYM6 protein_coding
ENST00000357195.6 BCL11B protein_coding
ENST00000357214.5 SFPQ protein_coding
ENST00000357304.7 NA NA
ENST00000357311.6 SRPK2 protein_coding
ENST00000357344.7 TCAF2 protein_coding
ENST00000357393.5 AKNAD1 protein_coding
ENST00000357402.8 MVP protein_coding
ENST00000357457.7 CERT1 nonsense_mediated_decay
ENST00000357462.8 NA NA
ENST00000357464.4 TENT4B nonsense_mediated_decay
ENST00000357503.2 TOR4A protein_coding
ENST00000357537.4 GPALPP1 protein_coding
ENST00000357563.4 SETD3 nonsense_mediated_decay
ENST00000357568.6 CAPN3 protein_coding
ENST00000357640.7 DENND2D protein_coding
ENST00000357650.7 SLC30A7 protein_coding
ENST00000357727.5 CREB5 protein_coding
ENST00000357731.8 NEGR1 protein_coding
ENST00000357732.7 RTN4 protein_coding
ENST00000357742.7 MCTP2 protein_coding
ENST00000357778.6 NA NA
ENST00000357802.5 RRP7BP processed_transcript
ENST00000357854.6 G3BP2 protein_coding
ENST00000357869.6 ADCY6 protein_coding
ENST00000357878.5 HMX3 protein_coding
ENST00000357949.4 SERTAD1 protein_coding
ENST00000357992.7 ELK4 protein_coding
ENST00000358028.7 NIPAL3 protein_coding
ENST00000358053.3 OSBPL2 protein_coding
ENST00000358073.2  lncRNA
ENST00000358100.5 NA NA
ENST00000358156.6 SRSF2 protein_coding
ENST00000358164.8 ITGAL protein_coding
ENST00000358187.2 ITPRIP protein_coding
ENST00000358200.5 NA NA
ENST00000358232.9 ELP2 protein_coding
ENST00000358246.4 MS4A7 protein_coding
ENST00000358307.5 FUT8 protein_coding
ENST00000358357.6 NA NA
ENST00000358465.5 TRIM33 protein_coding
ENST00000358544.5 VPS13B protein_coding
ENST00000358546.3 RAB21 retained_intron
ENST00000358550.5 SIPA1L1 protein_coding
ENST00000358600.6 ADGRE5 protein_coding
ENST00000358609.4 RPL27AP processed_pseudogene
ENST00000358625.3 WDR5 protein_coding
ENST00000358637.4 ASTN2 protein_coding
ENST00000358662.7 SP110 protein_coding
ENST00000358689.7 ENTPD4 protein_coding
ENST00000358691.8 HELZ protein_coding
ENST00000358704.4 ZBTB18 protein_coding
ENST00000358730.5 RFX3 protein_coding
ENST00000358738.3 ZBTB1 protein_coding
ENST00000358739.4 H2AC13 protein_coding
ENST00000358746.5 TTC37 protein_coding
ENST00000358752.3 FUT4 protein_coding
ENST00000358763.5 SYN3 protein_coding
ENST00000358771.4 SIRPA protein_coding
ENST00000358912.4 PELI1 protein_coding
ENST00000358935.2 MARCHF5 protein_coding
ENST00000358951.5 RAB3GAP2 protein_coding
ENST00000359013.4 TGFBR2 protein_coding
ENST00000359015.4 MAP3K5 protein_coding
ENST00000359039.4 KLHL9 protein_coding
ENST00000359060.5 SSU72 protein_coding
ENST00000359165.5 EEF1A1P4 processed_pseudogene
ENST00000359193.3 H2AC11 protein_coding
ENST00000359204.4 FRA10AC1 protein_coding
ENST00000359263.7 MYOF protein_coding
ENST00000359297.5 STK40 protein_coding
ENST00000359303.3 H3C12 protein_coding
ENST00000359314.5 CD2AP protein_coding
ENST00000359315.5 TPGS1 protein_coding
ENST00000359359.5 C6orf89 protein_coding
ENST00000359376.6 NA NA
ENST00000359426.6 HK1 protein_coding
ENST00000359445.6 EFL1 protein_coding
ENST00000359446.8 LDLRAD4 protein_coding
ENST00000359520.10 TECPR2 protein_coding
ENST00000359524.6 RUNX2 protein_coding
ENST00000359544.2 UBAP1 protein_coding
ENST00000359564.2 DSE protein_coding
ENST00000359600.5 ZSWIM5 protein_coding
ENST00000359606.3 CBFA2T2 protein_coding
ENST00000359653.4 ZRANB1 protein_coding
ENST00000359676.8 NOL4L protein_coding
ENST00000359720.3 MGST1 processed_transcript
ENST00000359727.7 NIPA2 protein_coding
ENST00000359798.7 ZNF808 protein_coding
ENST00000359801.6 SIRPB2 protein_coding
ENST00000359872.6 ASIC2 protein_coding
ENST00000359890.6 RBM23 protein_coding
ENST00000359933.5 ATG2B protein_coding
ENST00000359943.6 FAM3C protein_coding
ENST00000359979.7 CCSER2 protein_coding
ENST00000359980.5 ZFYVE27 protein_coding
ENST00000359983.6 ATP2A3 protein_coding
ENST00000360004.5 HLA-DRB1 protein_coding
ENST00000360064.7 NA NA
ENST00000360104.6 KMT2C protein_coding
ENST00000360117.6 ZNF107 nonsense_mediated_decay
ENST00000360121.4 SPN protein_coding
ENST00000360184.7 DYNC1H1 protein_coding
ENST00000360254.3 DISP1 processed_transcript
ENST00000360256.7 F8 protein_coding
ENST00000360270.6 MSN protein_coding
ENST00000360338.3 ZNF460 protein_coding
ENST00000360359.4 ANKS1A protein_coding
ENST00000360540.8 PCMTD1 protein_coding
ENST00000360565.6 SCAF1 protein_coding
ENST00000360612.4 PIM3 protein_coding
ENST00000360629.3 ARGLU1 processed_transcript
ENST00000360647.7 ZNF148 protein_coding
ENST00000360655.7 NAV2 protein_coding
ENST00000360672.2 SLA2 protein_coding
ENST00000360697.4 ADARB1 protein_coding
ENST00000360718.5 SQSTM1 protein_coding
ENST00000360726.3 PAQR8 protein_coding
ENST00000360768.3 VKORC1L1 protein_coding
ENST00000360844.6 SIGLEC14 protein_coding
ENST00000360845.2 GNL3L protein_coding
ENST00000360851.3 RGL1 protein_coding
ENST00000360890.5 WDFY4 protein_coding
ENST00000360902.1 TRRAP nonsense_mediated_decay
ENST00000360938.6 ETS2 protein_coding
ENST00000360982.2 NCKAP1 protein_coding
ENST00000360995.7 AEBP2 protein_coding
ENST00000361024.5 DENND4C protein_coding
ENST00000361034.6 GRAMD4 protein_coding
ENST00000361050.3 MPEG1 protein_coding
ENST00000361060.5 GFPT1 protein_coding
ENST00000361112.5 NA NA
ENST00000361127.5 LRIG2 protein_coding
ENST00000361138.6 SMC5 protein_coding
ENST00000361166.7 NF2 protein_coding
ENST00000361171.6 MVB12B protein_coding
ENST00000361183.6 CAPZA2 protein_coding
ENST00000361198.8 LDB1 protein_coding
ENST00000361226.6 RUSC2 protein_coding
ENST00000361227.2 MT-ND3 protein_coding
ENST00000361236.6 TMEM123 protein_coding
ENST00000361246.5 CDC42BPB protein_coding
ENST00000361264.7 DCAF12 protein_coding
ENST00000361283.2 CHAMP1 protein_coding
ENST00000361309.5 CD47 protein_coding
ENST00000361310.6 ZNF438 protein_coding
ENST00000361311.4 CLSTN1 protein_coding
ENST00000361335.1 MT-ND4L protein_coding
ENST00000361337.2 TOP1 protein_coding
ENST00000361357.6 MAP3K3 protein_coding
ENST00000361367.5 CTR9 protein_coding
ENST00000361368.5 SMURF1 protein_coding
ENST00000361371.8 LTN1 protein_coding
ENST00000361381.2 MT-ND4 protein_coding
ENST00000361390.2 MT-ND1 protein_coding
ENST00000361409.2 ARHGEF11 protein_coding
ENST00000361421.1 TOX protein_coding
ENST00000361428.2 ZNF318 protein_coding
ENST00000361434.6 ADGRL1 protein_coding
ENST00000361441.4 APOBEC3C protein_coding
ENST00000361445.7 MTOR protein_coding
ENST00000361453.3 MT-ND2 protein_coding
ENST00000361462.5 TOGARAM1 protein_coding
ENST00000361464.6 OGA protein_coding
ENST00000361479.8 MPHOSPH8 protein_coding
ENST00000361496.3 RCSD1 protein_coding
ENST00000361522.4 NA NA
ENST00000361544.9 CDC14A protein_coding
ENST00000361557.4 PJA2 protein_coding
ENST00000361565.7 IPO9 protein_coding
ENST00000361567.2 MT-ND5 protein_coding
ENST00000361573.2 SLC9A8 protein_coding
ENST00000361587.3 HIPK1 protein_coding
ENST00000361624.2 MT-CO1 protein_coding
ENST00000361648.5 ATP11C protein_coding
ENST00000361660.7 TYW1 nonsense_mediated_decay
ENST00000361671.8 NAA35 protein_coding
ENST00000361681.2 MT-ND6 protein_coding
ENST00000361690.6 SRPK1 protein_coding
ENST00000361717.3 TIFA protein_coding
ENST00000361727.6 CNTNAP2 protein_coding
ENST00000361739.1 MT-CO2 protein_coding
ENST00000361752.6 QKI protein_coding
ENST00000361758.7 QKI nonsense_mediated_decay
ENST00000361771.6 WDTC1 protein_coding
ENST00000361781.5 SGMS1 protein_coding
ENST00000361789.2 MT-CYB protein_coding
ENST00000361799.5 RNF220 protein_coding
ENST00000361804.4 SMC3 protein_coding
ENST00000361813.5 SMG5 protein_coding
ENST00000361828.5 OPA1 protein_coding
ENST00000361832.2 BLOC1S2 processed_transcript
ENST00000361842.6 XAF1 protein_coding
ENST00000361851.1 MT-ATP8 protein_coding
ENST00000361875.6 TSC22D2 protein_coding
ENST00000361899.2 MT-ATP6 protein_coding
ENST00000361904.6 CELF1 protein_coding
ENST00000361911.8 ZNF326 protein_coding
ENST00000361951.4 NA NA
ENST00000361971.8 PLXNB3 protein_coding
ENST00000361972.7 SFMBT2 protein_coding
ENST00000361976.5 NA NA
ENST00000362018.2 MTCP1 protein_coding
ENST00000362058.2 CROCCP2 processed_transcript
ENST00000362063.5 ZNF652 protein_coding
ENST00000362074.7 NOTCH2NLA protein_coding
ENST00000362079.2 MT-CO3 protein_coding
ENST00000362104.2 MIR30E miRNA
ENST00000362154.1 MIR103A2 miRNA
ENST00000362165.1 MIR103A1 miRNA
ENST00000362181.2 MIR361 miRNA
ENST00000362212.1 MIR342 miRNA
ENST00000362220.1 MIR326 miRNA
ENST00000362263.2 MIRLET7D miRNA
ENST00000362295.2 MIRLET7A1 miRNA
ENST00000362302.2 MIR331 miRNA
ENST00000362309.2 MIRLET7I miRNA
ENST00000362330.2 Y_RNA misc_RNA
ENST00000362352.1 Y_RNA misc_RNA
ENST00000362353.1 Y_RNA misc_RNA
ENST00000362354.1 Y_RNA misc_RNA
ENST00000362371.1 Y_RNA misc_RNA
ENST00000362375.1 Y_RNA misc_RNA
ENST00000362378.1 RNU6-28P snRNA
ENST00000362396.1 SNORA60 snoRNA
ENST00000362400.1 RNA5S12 rRNA
ENST00000362412.1  snoRNA
ENST00000362415.1 Y_RNA misc_RNA
ENST00000362416.1 RNU6-1094P snRNA
ENST00000362420.1 Y_RNA misc_RNA
ENST00000362421.1 Y_RNA misc_RNA
ENST00000362423.1 SNORA21 snoRNA
ENST00000362433.1 Y_RNA misc_RNA
ENST00000362443.1 RNU4-82P snRNA
ENST00000362452.1 RNA5SP183 miRNA
ENST00000362455.1 RNU4-39P miRNA
ENST00000362464.1 RNA5S11 miRNA
ENST00000362467.1 RNA5S3 miRNA
ENST00000362477.1 RNU5E-1 miRNA
ENST00000362482.1 RNA5S1 miRNA
ENST00000362484.1 RNA5SP273 miRNA
ENST00000362487.1 Y_RNA miRNA
ENST00000362496.1 Y_RNA miRNA
ENST00000362507.1 RNU5F-1 miRNA
ENST00000362512.1 RNU12 miRNA
ENST00000362526.1 RNA5S5 miRNA
ENST00000362530.1 RNY4P19 miRNA
ENST00000362532.1 RNA5SP308 miRNA
ENST00000362535.1 SNORA1B miRNA
ENST00000362539.1 Y_RNA miRNA
ENST00000362540.1 Y_RNA miRNA
ENST00000362541.1 SNORD62 miRNA
ENST00000362545.1 RNA5SP370 miRNA
ENST00000362552.1 VTRNA3-1P miRNA
ENST00000362554.1 Y_RNA miRNA
ENST00000362566.1 SNORD9 miRNA
ENST00000362572.1 Y_RNA miRNA
ENST00000362574.1 Y_RNA miRNA
ENST00000362591.1 Y_RNA miRNA
ENST00000362599.1 RNU1-62P miRNA
ENST00000362606.1 Y_RNA miRNA
ENST00000362607.1 SNORA31 miRNA
ENST00000362610.1 RNA5SP389 miRNA
ENST00000362627.1 RNU1-94P miRNA
ENST00000362645.1 Y_RNA miRNA
ENST00000362646.1 Y_RNA miRNA
ENST00000362653.1 RNA5SP226 miRNA
ENST00000362680.1 Y_RNA miRNA
ENST00000362692.1 RNU6-37P miRNA
ENST00000362694.1 RNA5SP502 miRNA
ENST00000362697.1 Y_RNA miRNA
ENST00000362698.1 RNU5A-1 miRNA
ENST00000362704.1 SNORD18C miRNA
ENST00000362710.1 Y_RNA miRNA
ENST00000362721.1 Y_RNA miRNA
ENST00000362725.1 Y_RNA miRNA
ENST00000362735.1 RNY4P24 miRNA
ENST00000362739.1 RNA5SP124 miRNA
ENST00000362750.1 RNA5SP258 miRNA
ENST00000362759.1 RNU1-14P miRNA
ENST00000362761.1 SNORD33 miRNA
ENST00000362765.1 Y_RNA miRNA
ENST00000362782.2 RNU1-35P miRNA
ENST00000362797.1 Y_RNA miRNA
ENST00000362803.1 SNORD16 miRNA
ENST00000362805.1  miRNA
ENST00000362813.1 RN7SKP185 miRNA
ENST00000362817.1 RNU1-38P miRNA
ENST00000362821.1 RN7SKP173 miRNA
ENST00000362839.1 RNU4-23P miRNA
ENST00000362862.1 Y_RNA miRNA
ENST00000362874.1 SNORD36A miRNA
ENST00000362881.1 Y_RNA miRNA
ENST00000362883.1 SNORD104 miRNA
ENST00000362886.1 Y_RNA miRNA
ENST00000362901.1 RNA5SP426 miRNA
ENST00000362911.1 Y_RNA miRNA
ENST00000362915.1 SNORA52 miRNA
ENST00000362918.1 RNY3P2 miRNA
ENST00000362931.1 Y_RNA miRNA
ENST00000362935.1 RNU1-134P miRNA
ENST00000362967.1 NA miRNA
ENST00000362969.1 RNA5SP150 miRNA
ENST00000362973.1 RNA5SP358 miRNA
ENST00000363004.1 RNA5SP452 miRNA
ENST00000363005.1 Y_RNA miRNA
ENST00000363009.1 RNVU1-22 miRNA
ENST00000363010.1 RNU6-888P miRNA
ENST00000363013.1 RN7SKP90 miRNA
ENST00000363014.1 Y_RNA miRNA
ENST00000363030.1 NA miRNA
ENST00000363040.1 RNA5S10 miRNA
ENST00000363046.1 RMRP miRNA
ENST00000363062.1 RNU1-18P miRNA
ENST00000363064.1 SNORD81 miRNA
ENST00000363066.1 Y_RNA miRNA
ENST00000363068.1 Y_RNA miRNA
ENST00000363079.2 Y_RNA miRNA
ENST00000363091.1 SNORD1B miRNA
ENST00000363094.1 Y_RNA miRNA
ENST00000363120.1 VTRNA1-1 miRNA
ENST00000363124.1 RNA5SP145 miRNA
ENST00000363156.1 U8 miRNA
ENST00000363166.1 RNA5SP65 miRNA
ENST00000363171.1 Y_RNA miRNA
ENST00000363179.1 Y_RNA miRNA
ENST00000363187.1 RN7SKP63 miRNA
ENST00000363188.1 RNA5SP218 miRNA
ENST00000363194.1 RNY4P9 miRNA
ENST00000363214.1 SNORD68 miRNA
ENST00000363217.1 SNORA73B miRNA
ENST00000363220.1 Y_RNA miRNA
ENST00000363248.1 Y_RNA miRNA
ENST00000363251.2 Y_RNA miRNA
ENST00000363282.1 RNU6-216P miRNA
ENST00000363286.1 RNU5B-1 miRNA
ENST00000363294.1 Y_RNA miRNA
ENST00000363298.1 RNA5SP350 miRNA
ENST00000363299.1 RNU5D-1 miRNA
ENST00000363301.1 Y_RNA miRNA
ENST00000363306.1 RNU1-19P miRNA
ENST00000363312.1 Telomerase-vert miRNA
ENST00000363315.1 SNORD1C miRNA
ENST00000363331.1 Y_RNA miRNA
ENST00000363334.1 RNU1-22P miRNA
ENST00000363338.1 Y_RNA miRNA
ENST00000363341.1 RNY4P27 miRNA
ENST00000363367.1 SNORA70 miRNA
ENST00000363373.1 RN7SKP79 miRNA
ENST00000363376.1 RNA5SP263 miRNA
ENST00000363389.1 SNORD35A miRNA
ENST00000363391.1 Y_RNA miRNA
ENST00000363405.1 RNA5SP199 miRNA
ENST00000363408.1 RNA5SP352 miRNA
ENST00000363421.1 Y_RNA miRNA
ENST00000363426.1 RNU1-83P snRNA
ENST00000363435.1 Y_RNA misc_RNA
ENST00000363439.1 Y_RNA trna
ENST00000363442.1 RN7SKP255 trna
ENST00000363444.1 Y_RNA trna
ENST00000363450.1 SNORA63 trna
ENST00000363473.1 RNA5S8 trna
ENST00000363484.1 SNORA71D trna
ENST00000363485.1 SNORA72 trna
ENST00000363500.1 RNA5S17 trna
ENST00000363509.1 RN7SKP45 trna
ENST00000363511.1 RNA5S4 trna
ENST00000363524.1 SNORA38B trna
ENST00000363538.1 RNA5SP74 trna
ENST00000363549.1 Y_RNA trna
ENST00000363552.1  trna
ENST00000363558.1 Y_RNA trna
ENST00000363564.1 RNA5-8SP2 trna
ENST00000363566.1 Y_RNA trna
ENST00000363593.1 SNORD118 trna
ENST00000363617.1 RNA5SP322 trna
ENST00000363618.1 RN7SKP203 trna
ENST00000363624.1 Y_RNA trna
ENST00000363626.1 U8 trna
ENST00000363632.1 Y_RNA trna
ENST00000363636.1 Y_RNA trna
ENST00000363651.1 Y_RNA trna
ENST00000363656.1 RNY4P14 trna
ENST00000363660.1 SNORD35B trna
ENST00000363664.1 SNORA33 trna
ENST00000363667.1 RNY4P6 trna
ENST00000363673.1 RN7SKP176 trna
ENST00000363674.1 Y_RNA trna
ENST00000363688.1 RNA5SP429 trna
ENST00000363743.1 RNA5SP349 trna
ENST00000363745.1 Y_RNA trna
ENST00000363753.1 SNORD18A trna
ENST00000363754.1 RNA5S6 trna
ENST00000363781.1 Y_RNA trna
ENST00000363804.1 RN7SKP160 trna
ENST00000363811.1 RNU6-263P trna
ENST00000363836.1  trna
ENST00000363858.1 RNU6-271P trna
ENST00000363867.1 Y_RNA trna
ENST00000363871.1 RNA5SP161 trna
ENST00000363872.1 Y_RNA trna
ENST00000363880.1 Y_RNA trna
ENST00000363891.1 RN7SKP113 trna
ENST00000363894.1 Y_RNA trna
ENST00000363899.1 Y_RNA trna
ENST00000363913.1 RN7SKP180 trna
ENST00000363915.1 SNORD8 trna
ENST00000363922.1 SNORA80A trna
ENST00000363925.1 RNU4-1 trna
ENST00000363946.1 SNORA38 trna
ENST00000363959.1 Y_RNA trna
ENST00000363961.1 SNORD36B trna
ENST00000363963.2 NA trna
ENST00000363964.1 Y_RNA trna
ENST00000363969.1 RNA5SP48 trna
ENST00000363977.1 Y_RNA trna
ENST00000363979.1 Y_RNA trna
ENST00000363981.1 SNORD27 trna
ENST00000363985.1 Y_RNA trna
ENST00000364009.1 SNORD14E trna
ENST00000364018.1 Y_RNA trna
ENST00000364019.1 RNU4-13P trna
ENST00000364033.1 RNU1-42P trna
ENST00000364043.1 SNORD46 trna
ENST00000364089.1 SNORA74A trna
ENST00000364102.1 RNU5A-8P trna
ENST00000364112.1 Y_RNA trna
ENST00000364113.1 SNORA3A trna
ENST00000364128.1 Y_RNA trna
ENST00000364139.1  trna
ENST00000364161.1 Y_RNA trna
ENST00000364165.1 RNA5SP469 trna
ENST00000364171.1 RNA5SP242 trna
ENST00000364189.1 RNA5SP336 trna
ENST00000364201.1 Y_RNA trna
ENST00000364228.1 RNY1 trna
ENST00000364234.1 RNU6-11P trna
ENST00000364243.1 RNU6-647P trna
ENST00000364251.1 RNY1P12 trna
ENST00000364259.1 SNORA58B trna
ENST00000364275.1 RNA5SP175 trna
ENST00000364294.1 RNU4-36P trna
ENST00000364298.1 RNA5SP368 trna
ENST00000364300.1 RNU1-132P trna
ENST00000364308.1 Y_RNA trna
ENST00000364315.1 RNA5SP202 trna
ENST00000364326.1 Y_RNA trna
ENST00000364329.1  trna
ENST00000364331.1 RN7SKP118 trna
ENST00000364337.1 Y_RNA trna
ENST00000364338.1 Y_RNA trna
ENST00000364346.1 Y_RNA trna
ENST00000364348.1 Y_RNA trna
ENST00000364357.1 NA trna
ENST00000364359.1 SNORA63D trna
ENST00000364369.1 Y_RNA trna
ENST00000364407.1 Y_RNA trna
ENST00000364409.1 Y_RNA trna
ENST00000364419.1 RN7SKP76 trna
ENST00000364432.1 SNORA65 trna
ENST00000364442.1 RNA5SP72 trna
ENST00000364445.1 RN7SKP227 trna
ENST00000364447.1 RNU4-59P trna
ENST00000364451.1 RNA5S9 trna
ENST00000364469.1 Y_RNA trna
ENST00000364473.1 Y_RNA trna
ENST00000364478.1 RNU105B trna
ENST00000364481.1 Y_RNA trna
ENST00000364485.1 RNA5S14 trna
ENST00000364486.1 RNA5SP500 trna
ENST00000364488.1 RN7SKP193 trna
ENST00000364502.1 RNU6-1251P trna
ENST00000364507.1 RNY4P23 trna
ENST00000364520.1 RNU6-1141P trna
ENST00000364533.1 SNORD14B trna
ENST00000364535.1 Y_RNA trna
ENST00000364542.1 Y_RNA trna
ENST00000364543.1 RNA5SP141 trna
ENST00000364545.1 RNA5SP204 trna
ENST00000364558.1 RN7SKP71 trna
ENST00000364569.1 RNU4-67P trna
ENST00000364577.1 RNA5SP509 trna
ENST00000364578.1 SNORA63C trna
ENST00000364581.1 Y_RNA trna
ENST00000364587.1 SNORA55 trna
ENST00000364588.1 RNU4-4P trna
ENST00000364596.1 Y_RNA trna
ENST00000364600.1 RNY4P7 trna
ENST00000364604.1 RNU6-164P trna
ENST00000364613.1 Y_RNA trna
ENST00000364617.1 SNORD45B trna
ENST00000364622.1 RNA5SP78 trna
ENST00000364639.2 Y_RNA trna
ENST00000364642.1 SNORA71C trna
ENST00000364647.1 RNU6-707P trna
ENST00000364659.1 Y_RNA trna
ENST00000364663.1 RN7SKP237 trna
ENST00000364678.1 Y_RNA trna
ENST00000364685.1 Y_RNA trna
ENST00000364688.1 RNVU1-6 trna
ENST00000364696.1 Y_RNA trna
ENST00000364718.1 RNA5S2 trna
ENST00000364722.1  trna
ENST00000364725.1 RNA5SP132 trna
ENST00000364729.1 SNORA71A trna
ENST00000364730.1 RN7SKP124 trna
ENST00000364740.1 RNA5SP84 trna
ENST00000364768.2 RNY4P16 trna
ENST00000364773.1 SNORA14A trna
ENST00000364774.2 Y_RNA trna
ENST00000364778.1 RNU4-91P trna
ENST00000364784.1 RNU6-7 trna
ENST00000364805.1 SNORD32A trna
ENST00000364811.2 Y_RNA trna
ENST00000364814.1 RN7SKP239 trna
ENST00000364838.1 RNA5SP359 trna
ENST00000364849.1 SNORD87 trna
ENST00000364853.2 Y_RNA trna
ENST00000364874.1 RNU6-34P trna
ENST00000364879.1 Y_RNA trna
ENST00000364884.1 SNORD52 trna
ENST00000364888.1 RN7SKP55 trna
ENST00000364893.1 RNA5SP267 trna
ENST00000364902.1 SNORA5C trna
ENST00000364908.1 Y_RNA trna
ENST00000364915.1 SNORD117 trna
ENST00000364916.1 Y_RNA trna
ENST00000364923.1 RN7SKP9 trna
ENST00000364930.1 Y_RNA trna
ENST00000364931.1 RNU5E-4P trna
ENST00000364938.1 SNORA73A trna
ENST00000364939.1 U8 trna
ENST00000364948.1 RNY4P17 trna
ENST00000364950.1 Y_RNA trna
ENST00000364952.1 RNA5SP149 trna
ENST00000364953.1 SNORD48 trna
ENST00000364968.1 SNORD1A trna
ENST00000364977.1 SNORD31B trna
ENST00000364991.1 RNA5SP298 trna
ENST00000364995.1 SNORD50B trna
ENST00000365005.1 RN7SKP178 trna
ENST00000365012.1  trna
ENST00000365028.1 SNORA72 trna
ENST00000365030.1 RNY1P13 trna
ENST00000365031.1 RN7SKP48 trna
ENST00000365050.1 RNA5SP442 trna
ENST00000365055.1 RNA5S15 trna
ENST00000365063.1 Y_RNA trna
ENST00000365068.1 Y_RNA trna
ENST00000365075.1 SNORA70 trna
ENST00000365085.1 RNY3P1 trna
ENST00000365096.1 RNA5-8SP4 trna
ENST00000365128.1 SNORA23 trna
ENST00000365138.1 Y_RNA trna
ENST00000365157.1 Y_RNA trna
ENST00000365161.1 SNORD38A trna
ENST00000365172.1 SNORD49B trna
ENST00000365184.1 RNA5SP152 trna
ENST00000365186.1 RNA5SP19 trna
ENST00000365188.1 RN7SKP80 trna
ENST00000365208.1 Y_RNA trna
ENST00000365223.1 SNORD58C trna
ENST00000365241.1 VTRNA1-2 trna
ENST00000365254.1 RNY4P3 trna
ENST00000365267.1 Y_RNA trna
ENST00000365274.1 Y_RNA trna
ENST00000365281.1 RNY4P28 trna
ENST00000365304.1 RNA5-8SP5 trna
ENST00000365312.1 Y_RNA trna
ENST00000365317.1 RNA5SP355 trna
ENST00000365328.1 7SK trna
ENST00000365370.1 RNU6-737P trna
ENST00000365382.1 SNORD14C trna
ENST00000365387.1 RNA5S16 trna
ENST00000365390.1 RN7SKP69 trna
ENST00000365393.1 RNA5SP22 trna
ENST00000365394.1 RNA5SP77 trna
ENST00000365399.1 U8 trna
ENST00000365403.1 Y_RNA trna
ENST00000365430.1 RNU6-487P trna
ENST00000365436.1 Y_RNA trna
ENST00000365444.1 SNORD6 trna
ENST00000365459.1 RNU6-609P trna
ENST00000365462.1 Y_RNA misc_RNA
ENST00000365465.1  snoRNA
ENST00000365467.1 RNU6-8 snRNA
ENST00000365474.1 RN7SKP208 misc_RNA
ENST00000365477.1 RNU1-16P snRNA
ENST00000365481.1 RN7SKP204 misc_RNA
ENST00000365484.1 RNY3 misc_RNA
ENST00000365487.1 Y_RNA misc_RNA
ENST00000365493.1 SNORA62 snoRNA
ENST00000365498.1 Y_RNA misc_RNA
ENST00000365510.1 RNU1-55P snRNA
ENST00000365519.1 SNORA70 snoRNA
ENST00000365522.1 RN7SKP292 misc_RNA
ENST00000365528.1 RNU6-61P snRNA
ENST00000365529.1 Y_RNA misc_RNA
ENST00000365530.1 SNORD82 snoRNA
ENST00000365536.1 RN7SKP187 misc_RNA
ENST00000365537.1 Y_RNA misc_RNA
ENST00000365538.2 RNVU1-21 snRNA
ENST00000365541.1 RNA5SP259 rRNA_pseudogene
ENST00000365571.2 RNY4P10 misc_RNA
ENST00000365574.1 RNU5E-6P snRNA
ENST00000365599.1 Y_RNA misc_RNA
ENST00000365602.1 RNA5SP248 rRNA_pseudogene
ENST00000365604.1 RNA5SP283 rRNA_pseudogene
ENST00000365607.2 SNORD25 snoRNA
ENST00000365633.1 SNORD34 snoRNA
ENST00000365642.1 RN7SKP230 misc_RNA
ENST00000365645.1 VTRNA1-3 misc_RNA
ENST00000365651.1 RNA5S7 rRNA
ENST00000365652.1 Y_RNA misc_RNA
ENST00000365656.1 RNA5S13 rRNA
ENST00000365663.1 Y_RNA misc_RNA
ENST00000365664.1 RNU6-1329P snRNA
ENST00000365668.1 RNU4-2 snRNA
ENST00000365696.3 MIR421 miRNA
ENST00000366206.2 STRN3 processed_transcript
ENST00000366210.2 SEPTIN2 processed_transcript
ENST00000366221.3  retained_intron
ENST00000366272.5 MLXIP protein_coding
ENST00000366413.5 NA NA
ENST00000366425.3 GP1BB protein_coding
ENST00000366438.3 ATAD2B processed_transcript
ENST00000366442.2 SHC1 protein_coding
ENST00000366478.2 NA NA
ENST00000366481.3 TRIM58 protein_coding
ENST00000366497.5 NLRP3 protein_coding
ENST00000366508.4 AHCTF1 protein_coding
ENST00000366510.3 SCCPDH protein_coding
ENST00000366511.1 CNST protein_coding
ENST00000366512.6 CNST protein_coding
ENST00000366513.7 CNST protein_coding
ENST00000366514.4 TFB2M protein_coding
ENST00000366525.6 HNRNPU retained_intron
ENST00000366527.3 HNRNPU retained_intron
ENST00000366535.3 ADSS2 protein_coding
ENST00000366553.1 CHML protein_coding
ENST00000366560.3 FH protein_coding
ENST00000366576.3 MTR protein_coding
ENST00000366577.8 MTR protein_coding
ENST00000366581.5 HEATR1 protein_coding
ENST00000366589.1 ERO1B processed_transcript
ENST00000366591.4 GPR137B retained_intron
ENST00000366595.6 NID1 protein_coding
ENST00000366607.4 TOMM20 protein_coding
ENST00000366610.6 IRF2BP2 protein_coding
ENST00000366617.3 SLC35F3 protein_coding
ENST00000366618.6 SLC35F3 protein_coding
ENST00000366637.6 DISC1 protein_coding
ENST00000366641.3 EGLN1 protein_coding
ENST00000366645.1 EXOC8 protein_coding
ENST00000366672.4 GALNT2 protein_coding
ENST00000366676.4 NA NA
ENST00000366683.3 ACTA1 protein_coding
ENST00000366686.1 CCSAP protein_coding
ENST00000366691.3 RHOU protein_coding
ENST00000366711.3 IBA57 protein_coding
ENST00000366780.7 PHF10 protein_coding
ENST00000366784.1 ITPKB protein_coding
ENST00000366794.8 PARP1 protein_coding
ENST00000366812.5 ACBD3 protein_coding
ENST00000366813.1 H3-3A protein_coding
ENST00000366814.3 H3-3A protein_coding
ENST00000366835.6 TMEM63A protein_coding
ENST00000366839.7 SRP9 protein_coding
ENST00000366892.4 PRKN protein_coding
ENST00000366905.3 AGPAT4 protein_coding
ENST00000366922.2 IARS2 protein_coding
ENST00000366932.3 RRP15 protein_coding
ENST00000366934.3 GPATCH2 protein_coding
ENST00000366935.6 GPATCH2 protein_coding
ENST00000366957.8 SMYD2 protein_coding
ENST00000366978.4 NSL1 protein_coding
ENST00000366996.1 LPGAT1 protein_coding
ENST00000366997.7 LPGAT1 protein_coding
ENST00000367001.4 SLC30A1 protein_coding
ENST00000367004.3 TRAF5 protein_coding
ENST00000367007.4 KCNH1 protein_coding
ENST00000367009.2 HHAT protein_coding
ENST00000367033.3 PLXNA2 protein_coding
ENST00000367050.7 CR1 processed_transcript
ENST00000367054.5 SOD2 protein_coding
ENST00000367063.5 CD55 protein_coding
ENST00000367085.3 DYNLT1 retained_intron
ENST00000367088.1 DYNLT1 retained_intron
ENST00000367090.3 TMEM181 protein_coding
ENST00000367103.3 MAPKAPK2 protein_coding
ENST00000367123.6 SRGAP2C protein_coding
ENST00000367142.4 NUCKS1 protein_coding
ENST00000367157.3 NUAK2 protein_coding
ENST00000367162.6 DSTYK protein_coding
ENST00000367164.1 RBBP5 protein_coding
ENST00000367178.6 SCAF8 protein_coding
ENST00000367180.4 MDM4 protein_coding
ENST00000367182.6 MDM4 protein_coding
ENST00000367188.4 PPP1R15B protein_coding
ENST00000367196.3 CTSD protein_coding
ENST00000367210.1 ZC3H11A protein_coding
ENST00000367218.6 ATP2B4 protein_coding
ENST00000367257.7 SYNE1 protein_coding
ENST00000367258.1 KLHL12 protein_coding
ENST00000367259.1 KLHL12 protein_coding
ENST00000367262.3 RABIF protein_coding
ENST00000367272.4 PPP1R12BP1 unprocessed_pseudogene
ENST00000367326.1 PLEKHG1 protein_coding
ENST00000367352.3 ZNF281 protein_coding
ENST00000367364.4 PTPRC protein_coding
ENST00000367379.4 PTPRC protein_coding
ENST00000367385.7 NEK7 protein_coding
ENST00000367404.7 NUP43 protein_coding
ENST00000367419.8 GINM1 protein_coding
ENST00000367435.3 CDC73 protein_coding
ENST00000367445.6 RO60 protein_coding
ENST00000367455.7 UCHL5 protein_coding
ENST00000367460.3 RGS18 protein_coding
ENST00000367463.4 UST protein_coding
ENST00000367466.3 PLA2G4A protein_coding
ENST00000367467.6 SASH1 protein_coding
ENST00000367469.4 SASH1 retained_intron
ENST00000367475.5 STXBP5 protein_coding
ENST00000367478.7 TPR protein_coding
ENST00000367480.6 STXBP5 protein_coding
ENST00000367495.3 RAB32 protein_coding
ENST00000367497.1 IVNS1ABP protein_coding
ENST00000367501.6 SWT1 protein_coding
ENST00000367503.6 NA NA
ENST00000367506.8 TRMT1L protein_coding
ENST00000367511.3 NIBAN1 protein_coding
ENST00000367514.6 C1orf21 processed_transcript
ENST00000367518.3 TSEN15 retained_intron
ENST00000367524.6 UTRN protein_coding
ENST00000367525.3 UTRN protein_coding
ENST00000367526.7 UTRN protein_coding
ENST00000367535.6 NCF2 protein_coding
ENST00000367545.6 UTRN protein_coding
ENST00000367549.3 DHX9 protein_coding
ENST00000367568.4 STX11 protein_coding
ENST00000367571.2 PLAGL1 protein_coding
ENST00000367572.2 PLAGL1 protein_coding
ENST00000367576.5 LTV1 protein_coding
ENST00000367577.6 IER5 protein_coding
ENST00000367580.5 MR1 protein_coding
ENST00000367584.7 PHACTR2 protein_coding
ENST00000367589.3 XPR1 protein_coding
ENST00000367591.4 PEX3 protein_coding
ENST00000367595.3 ACBD6 protein_coding
ENST00000367600.5 QSOX1 protein_coding
ENST00000367603.5 HIVEP2 protein_coding
ENST00000367607.6 CEP350 protein_coding
ENST00000367619.6 SOAT1 protein_coding
ENST00000367621.1 VTA1 protein_coding
ENST00000367658.2 HECA protein_coding
ENST00000367660.3 ABRACL protein_coding
ENST00000367688.3 RABGAP1L protein_coding
ENST00000367690.4 RABGAP1L protein_coding
ENST00000367694.2 RC3H1 protein_coding
ENST00000367696.5 RC3H1 protein_coding
ENST00000367701.8 ZBTB37 protein_coding
ENST00000367716.3 PRDX6-AS1 lncRNA
ENST00000367733.5 DNM3 protein_coding
ENST00000367765.4 KIFAP3 protein_coding
ENST00000367797.6 F5 protein_coding
ENST00000367804.4 SLC19A2 protein_coding
ENST00000367815.7 ATP1B1 protein_coding
ENST00000367833.5 TIPRL protein_coding
ENST00000367840.3 DCAF6 protein_coding
ENST00000367848.1 ADCY10 protein_coding
ENST00000367875.1 POGK protein_coding
ENST00000367879.7 UCK2 protein_coding
ENST00000367925.4 UAP1 protein_coding
ENST00000367928.4 VNN1 protein_coding
ENST00000367937.4 STX7 protein_coding
ENST00000367940.2 OLFML2B protein_coding
ENST00000367941.5 STX7 protein_coding
ENST00000367942.3 ATF6 protein_coding
ENST00000368016.6 ARHGAP30 protein_coding
ENST00000368035.1 LY9 protein_coding
ENST00000368045.3 CD48 protein_coding
ENST00000368046.6 CD48 protein_coding
ENST00000368047.3 CD84 processed_transcript
ENST00000368054.6 CD84 protein_coding
ENST00000368055.1 SLAMF6 protein_coding
ENST00000368057.6 SLAMF6 protein_coding
ENST00000368069.6 COPA protein_coding
ENST00000368096.4 TAGLN2 protein_coding
ENST00000368114.1 FCER1A protein_coding
ENST00000368141.4 MNDA protein_coding
ENST00000368149.2 ARHGAP18 protein_coding
ENST00000368171.3 CD1D protein_coding
ENST00000368192.7 ETV3 protein_coding
ENST00000368198.6 SH2D2A protein_coding
ENST00000368261.6 CCT3 processed_transcript
ENST00000368282.1 SEMA4A protein_coding
ENST00000368287.1 ECHDC1 retained_intron
ENST00000368324.4 SYT11 protein_coding
ENST00000368440.4 SMPDL3A protein_coding
ENST00000368455.7 HSF2 protein_coding
ENST00000368463.6 PBXIP1 protein_coding
ENST00000368468.3 MAN1A1 protein_coding
ENST00000368474.7 ADAR protein_coding
ENST00000368478.2 MCM9 processed_transcript
ENST00000368485.6 IL6R protein_coding
ENST00000368489.3 ATP8B2 protein_coding
ENST00000368491.6 CEP85L protein_coding
ENST00000368494.3 NUS1 protein_coding
ENST00000368498.5 GOPC protein_coding
ENST00000368516.1 C1orf43 protein_coding
ENST00000368545.6 TPM3 retained_intron
ENST00000368553.4 NUP210L protein_coding
ENST00000368562.4 TUBGCP2 retained_intron
ENST00000368564.4 KPNA5 protein_coding
ENST00000368608.3 TSPYL1 protein_coding
ENST00000368622.4 STK32C protein_coding
ENST00000368646.5 DENND4B protein_coding
ENST00000368655.4 GATAD2B protein_coding
ENST00000368686.1 CHTOP protein_coding
ENST00000368715.4 S100A4 protein_coding
ENST00000368732.4 S100A8 protein_coding
ENST00000368737.4 S100A12 protein_coding
ENST00000368738.3 S100A9 protein_coding
ENST00000368809.1 S100A10 protein_coding
ENST00000368838.1 SNX27 protein_coding
ENST00000368839.1 LHPP protein_coding
ENST00000368845.5 OAT protein_coding
ENST00000368847.4 MFSD4B protein_coding
ENST00000368850.4 SLC16A10 protein_coding
ENST00000368859.5 BUB3 protein_coding
ENST00000368869.7 ACADSB protein_coding
ENST00000368873.4 PI4KB protein_coding
ENST00000368877.8 AMD1 protein_coding
ENST00000368910.3 TNFAIP8L2 protein_coding
ENST00000368918.6 GABPB2 protein_coding
ENST00000368921.4 MLLT11 protein_coding
ENST00000368930.4 CDC40 protein_coding
ENST00000368941.1 FIG4 protein_coding
ENST00000368985.6 CTSS protein_coding
ENST00000369002.7 SEC63 protein_coding
ENST00000369016.7 ENSA protein_coding
ENST00000369025.5 SCML4 protein_coding
ENST00000369026.2 MCL1 protein_coding
ENST00000369031.4 PDSS2 protein_coding
ENST00000369037.7 PDSS2 protein_coding
ENST00000369046.7 QRSL1 protein_coding
ENST00000369066.6 NA NA
ENST00000369067.6 RPRD2 protein_coding
ENST00000369068.4 RPRD2 protein_coding
ENST00000369073.3 PLPP4 processed_transcript
ENST00000369075.6 SEC23IP protein_coding
ENST00000369077.3 MCMBP protein_coding
ENST00000369086.1 TIAL1 protein_coding
ENST00000369089.3 PRDM1 protein_coding
ENST00000369110.6 PREP protein_coding
ENST00000369115.3 ANP32E protein_coding
ENST00000369143.2 ASCC3 protein_coding
ENST00000369153.2 BOLA1 protein_coding
ENST00000369155.3 H2BC21 protein_coding
ENST00000369158.1 H3C14 protein_coding
ENST00000369159.2 H2AC18 protein_coding
ENST00000369160.3 NA NA
ENST00000369162.5 ASCC3 protein_coding
ENST00000369163.3 H3C10 protein_coding
ENST00000369167.2 H2BC18 protein_coding
ENST00000369183.7 FAM204A protein_coding
ENST00000369199.4 RAB11FIP2 protein_coding
ENST00000369207.2 ENO4 protein_coding
ENST00000369217.7 CCNC protein_coding
ENST00000369227.7 NBPF19 protein_coding
ENST00000369239.8 PNISR protein_coding
ENST00000369246.1 FHIP2A protein_coding
ENST00000369248.7 FHIP2A protein_coding
ENST00000369251.5 MMS22L protein_coding
ENST00000369266.6 NA NA
ENST00000369278.4 UFL1 protein_coding
ENST00000369285.6 CCDC186 protein_coding
ENST00000369287.6 CCDC186 protein_coding
ENST00000369301.3 NHLRC2 protein_coding
ENST00000369320.1 MAP3K7 protein_coding
ENST00000369325.6 MAP3K7 protein_coding
ENST00000369387.4 H3P6 processed_pseudogene
ENST00000369404.3 ZDHHC6 protein_coding
ENST00000369439.4 TMLHE protein_coding
ENST00000369443.8 GDAP2 protein_coding
ENST00000369448.3 TENT5C protein_coding
ENST00000369466.7 TTF2 protein_coding
ENST00000369472.1 PNRC1 protein_coding
ENST00000369475.6 RNGTT protein_coding
ENST00000369477.1 CD2 protein_coding
ENST00000369478.3 CD2 protein_coding
ENST00000369487.3 CD58 protein_coding
ENST00000369494.4 ATP1A1 protein_coding
ENST00000369496.7 ATP1A1 protein_coding
ENST00000369502.1 SLC22A15 protein_coding
ENST00000369503.7 SLC22A15 protein_coding
ENST00000369535.4 NRAS protein_coding
ENST00000369536.8 RARS2 protein_coding
ENST00000369553.4 HIPK1 protein_coding
ENST00000369559.7 HIPK1 protein_coding
ENST00000369568.7 GAB3 protein_coding
ENST00000369572.3 SMIM8 processed_transcript
ENST00000369578.5 ZNF292 processed_transcript
ENST00000369583.3 DUSP5 protein_coding
ENST00000369622.6 SYNCRIP protein_coding
ENST00000369679.4 CYB5R4 protein_coding
ENST00000369681.8 CYB5R4 protein_coding
ENST00000369699.7 NA NA
ENST00000369705.3 ME1 protein_coding
ENST00000369709.3 RAP1A protein_coding
ENST00000369739.6 DOP1A protein_coding
ENST00000369751.2 IBTK retained_intron
ENST00000369754.6 TENT5A protein_coding
ENST00000369755.3 SLK protein_coding
ENST00000369760.7 BCKDHB protein_coding
ENST00000369764.1 STN1 protein_coding
ENST00000369769.3 KCNA3 protein_coding
ENST00000369780.7 NEURL1 protein_coding
ENST00000369797.6 PDCD11 protein_coding
ENST00000369838.5 SH3BGRL2 protein_coding
ENST00000369851.5 GNAI3 protein_coding
ENST00000369878.7 CNNM2 protein_coding
ENST00000369889.5 WBP1L protein_coding
ENST00000369902.6 SUFU protein_coding
ENST00000369927.7 TPD52L2 protein_coding
ENST00000369963.5 IMPG1 protein_coding
ENST00000369976.4 CLCC1 protein_coding
ENST00000369983.3 GBF1 protein_coding
ENST00000369984.4 HCFC1 protein_coding
ENST00000370021.1 PRPF38B protein_coding
ENST00000370033.7 ARMH3 protein_coding
ENST00000370035.6 FAM102B protein_coding
ENST00000370041.4 SLC25A24 protein_coding
ENST00000370050.8 TMEM30A protein_coding
ENST00000370069.4 GMEB2 protein_coding
ENST00000370077.1 GMEB2 protein_coding
ENST00000370082.1 HELZ2 retained_intron
ENST00000370094.6 OGA protein_coding
ENST00000370111.4 SLC30A7 protein_coding
ENST00000370112.7 SLC30A7 protein_coding
ENST00000370124.6 CDC14A protein_coding
ENST00000370131.3 DBT protein_coding
ENST00000370132.7 DBT protein_coding
ENST00000370141.5 TRMT13 protein_coding
ENST00000370152.6 MFSD14A protein_coding
ENST00000370156.3 NA NA
ENST00000370179.6 PPDPF protein_coding
ENST00000370192.6 DPYD protein_coding
ENST00000370251.3 ZNF275 protein_coding
ENST00000370267.1 DR1 protein_coding
ENST00000370269.3 SLF2 protein_coding
ENST00000370271.6 SLF2 protein_coding
ENST00000370272.7 DR1 protein_coding
ENST00000370280.1 TMED5 protein_coding
ENST00000370290.6 TMED5 nonsense_mediated_decay
ENST00000370310.4 DIPK1A protein_coding
ENST00000370315.3 CGAS protein_coding
ENST00000370334.4 YTHDF1 protein_coding
ENST00000370366.1 DIDO1 protein_coding
ENST00000370371.7 DIDO1 protein_coding
ENST00000370379.1 NA NA
ENST00000370382.6 BTBD8 retained_intron
ENST00000370387.2 MTMR1 retained_intron
ENST00000370392.4 KCNQ5 protein_coding
ENST00000370393.4 MTM1 retained_intron
ENST00000370397.7 CHUK protein_coding
ENST00000370408.2 ERLIN1 protein_coding
ENST00000370435.4 OGFRL1 protein_coding
ENST00000370438.2  lncRNA
ENST00000370452.6 SMAP1 protein_coding
ENST00000370454.7 LRRC8C protein_coding
ENST00000370461.4 OGFR protein_coding
ENST00000370466.3 GBP2 protein_coding
ENST00000370473.4 GBP1 protein_coding
ENST00000370485.5 NA NA
ENST00000370505.6 NA NA
ENST00000370509.4 CREG1 protein_coding
ENST00000370513.8 PKN2 protein_coding
ENST00000370546.4 HPSE2 protein_coding
ENST00000370548.3  protein_coding
ENST00000370551.7 HS2ST1 protein_coding
ENST00000370570.4 LMBRD1 protein_coding
ENST00000370574.3 ZNHIT6 protein_coding
ENST00000370586.5 R3HCC1L protein_coding
ENST00000370618.6 NA NA
ENST00000370620.4 ARHGEF6 protein_coding
ENST00000370625.1 CTBS nonsense_mediated_decay
ENST00000370628.2 CD40LG protein_coding
ENST00000370631.3 PI4K2A protein_coding
ENST00000370641.3 GNG5 protein_coding
ENST00000370651.4  protein_coding
ENST00000370654.5 RPF1 protein_coding
ENST00000370659.1 FKBP1C protein_coding
ENST00000370664.3 UBTD1 protein_coding
ENST00000370688.6 PRKACB protein_coding
ENST00000370701.4 SLC9A6 protein_coding
ENST00000370708.7 ZNF451 protein_coding
ENST00000370751.8 IFI44L protein_coding
ENST00000370766.6 ZNF75D protein_coding
ENST00000370768.5 FUBP1 protein_coding
ENST00000370791.6 MIGA1 protein_coding
ENST00000370800.4 PHF6 protein_coding
ENST00000370828.3 GPC4 protein_coding
ENST00000370913.5 ELOVL5 protein_coding
ENST00000370927.4 ENOX2 protein_coding
ENST00000370952.3 LRRC40 protein_coding
ENST00000370958.4 LRRC7 protein_coding
ENST00000370990.5 SERBP1 protein_coding
ENST00000371000.4 IL12RB2 protein_coding
ENST00000371012.5 MIER1 protein_coding
ENST00000371019.3 FRAT2 protein_coding
ENST00000371021.4 FRAT1 protein_coding
ENST00000371030.2 ZNF831 protein_coding
ENST00000371059.6 LEPR protein_coding
ENST00000371083.4 PGM1 protein_coding
ENST00000371109.3 PIK3AP1 protein_coding
ENST00000371118.1 ATG4C protein_coding
ENST00000371120.6 ATG4C protein_coding
ENST00000371142.7 TM9SF3 protein_coding
ENST00000371144.6 STAG2 protein_coding
ENST00000371177.2 TM2D1 protein_coding
ENST00000371219.2 RBM38 protein_coding
ENST00000371222.3 JUN protein_coding
ENST00000371230.1 DAB1 protein_coding
ENST00000371248.3 VPS37B protein_coding
ENST00000371331.1 TCEANC2 protein_coding
ENST00000371332.7 HELLS protein_coding
ENST00000371335.4 LAMP2 protein_coding
ENST00000371337.3 TMEM59 protein_coding
ENST00000371344.4 TMEM59 protein_coding
ENST00000371429.3 NDC1 protein_coding
ENST00000371436.9 RUNX2 protein_coding
ENST00000371437.4 NDUFA1 protein_coding
ENST00000371458.1 SUPT3H protein_coding
ENST00000371459.4 SUPT3H protein_coding
ENST00000371477.3 CDC5L protein_coding
ENST00000371489.4 MYOF protein_coding
ENST00000371497.8 TSHZ2 protein_coding
ENST00000371541.4 TUT4 processed_transcript
ENST00000371543.4 EXOC6 protein_coding
ENST00000371554.2 HSP90AB1 protein_coding
ENST00000371602.7 ADNP protein_coding
ENST00000371627.4 TNKS2 protein_coding
ENST00000371642.1 IL13RA1 protein_coding
ENST00000371648.4 EDF1 protein_coding
ENST00000371656.3 PEDS1 protein_coding
ENST00000371658.3 PEDS1 nonsense_mediated_decay
ENST00000371666.6 IL13RA1 protein_coding
ENST00000371711.4 B4GALT5 protein_coding
ENST00000371730.5 EPS15 protein_coding
ENST00000371744.4 ZNFX1 protein_coding
ENST00000371752.4 ZNFX1 protein_coding
ENST00000371753.4 NACC2 miRNA
ENST00000371795.4 IFIT5 miRNA
ENST00000371804.3 IFIT1 miRNA
ENST00000371806.3 FCN1 miRNA
ENST00000371811.4 IFIT3 miRNA
ENST00000371834.5 BRD3 miRNA
ENST00000371835.7 BRD4 miRNA
ENST00000371836.1 AGBL4 miRNA
ENST00000371837.4 LIPA miRNA
ENST00000371841.1 SPATA6 miRNA
ENST00000371848.3 WDR44 miRNA
ENST00000371873.8 CMPK1 miRNA
ENST00000371917.4 ARFGEF2 miRNA
ENST00000371927.6 STAMBPL1 miRNA
ENST00000371933.6 EFCAB14 miRNA
ENST00000371941.3 PREX1 miRNA
ENST00000371953.6 PTEN miRNA
ENST00000371957.3 STKLD1 miRNA
ENST00000371982.3 SURF4 miRNA
ENST00000371989.6 SURF4 miRNA
ENST00000371997.3 NCOA3 miRNA
ENST00000371998.6 NCOA3 miRNA
ENST00000372008.5 MAST2 miRNA
ENST00000372009.3 NA miRNA
ENST00000372025.4 TMEM69 miRNA
ENST00000372037.6 BMPR1A miRNA
ENST00000372059.5 AMMECR1 miRNA
ENST00000372075.1 WAPL miRNA
ENST00000372084.4 TESK2 miRNA
ENST00000372102.3 TP53RK miRNA
ENST00000372123.4 GFI1B miRNA
ENST00000372134.4 GHITM miRNA
ENST00000372146.4 GTF3C4 miRNA
ENST00000372164.6 TSPAN14 miRNA
ENST00000372179.6 NA miRNA
ENST00000372190.6 RAPGEF1 miRNA
ENST00000372271.3 FAM78A miRNA
ENST00000372291.3 NCOA5 miRNA
ENST00000372317.6 CALCOCO2 miRNA
ENST00000372333.3 ZCCHC24 miRNA
ENST00000372390.7 TSC22D3 miRNA
ENST00000372396.3 KDM4A miRNA
ENST00000372409.6 PCIF1 miRNA
ENST00000372410.6 GPR107 miRNA
ENST00000372450.7 SZT2 miRNA
ENST00000372454.5 TJAP1 miRNA
ENST00000372489.2 TMEM156 miRNA
ENST00000372491.3 IER5L miRNA
ENST00000372499.4 LRMDA miRNA
ENST00000372525.5 C1orf50 miRNA
ENST00000372571.4 FOXJ3 miRNA
ENST00000372577.2 NUP188 miRNA
ENST00000372582.4 IL1RAPL2 miRNA
ENST00000372583.4 HIVEP3 miRNA
ENST00000372687.4 SAMD8 miRNA
ENST00000372690.6 NA miRNA
ENST00000372708.4 SMAP2 miRNA
ENST00000372711.1 KAT6B miRNA
ENST00000372718.6 SMAP2 miRNA
ENST00000372734.3 ADK miRNA
ENST00000372745.1 AP3M1 miRNA
ENST00000372759.3 ZMPSTE24 miRNA
ENST00000372770.4 GLE1 miRNA
ENST00000372771.4 RLF miRNA
ENST00000372775.2 PPT1 miRNA
ENST00000372801.4 STK4 miRNA
ENST00000372805.6 CAP1 miRNA
ENST00000372836.4 CNPY3 miRNA
ENST00000372837.3 CHCHD1 miRNA
ENST00000372839.6 YWHAB miRNA
ENST00000372870.4 SLC27A4 miRNA
ENST00000372876.1 TBCC miRNA
ENST00000372901.1 UBR2 miRNA
ENST00000372903.5 UBR2 miRNA
ENST00000372969.6 NDUFS5 miRNA
ENST00000372970.5 OSER1 miRNA
ENST00000372987.7 CCND3 miRNA
ENST00000373008.5 P4HA1 miRNA
ENST00000373009.6 NA miRNA
ENST00000373027.4 INPP5B miRNA
ENST00000373036.4 MTF1 miRNA
ENST00000373054.5 NA miRNA
ENST00000373061.6 NA miRNA
ENST00000373062.6 GNL2 miRNA
ENST00000373069.8 SLC25A25 miRNA
ENST00000373087.6 ZC3H12A miRNA
ENST00000373109.5 SPOCK2 miRNA
ENST00000373173.5 APOOL miRNA
ENST00000373177.2 HDX miRNA
ENST00000373178.4 ADPRS miRNA
ENST00000373181.7 MOCS1 miRNA
ENST00000373189.5 SLC29A3 miRNA
ENST00000373191.7 AGO3 miRNA
ENST00000373202.6 SGPL1 miRNA
ENST00000373204.4 AGO1 miRNA
ENST00000373209.2 PRF1 miRNA
ENST00000373210.3 AGO4 miRNA
ENST00000373212.5 SH3BGRL miRNA
ENST00000373218.4 EIF4EBP2 miRNA
ENST00000373233.6 CHD6 miRNA
ENST00000373236.1 SAR1A miRNA
ENST00000373239.2 SAR1A miRNA
ENST00000373275.4 BRWD3 miRNA
ENST00000373304.3 CYSLTR1 miRNA
ENST00000373313.2 MAFB miRNA
ENST00000373316.4 PGK1 miRNA
ENST00000373322.1 LRSAM1 miRNA
ENST00000373323.7 DHX35 miRNA
ENST00000373331.2 PPP1R16B miRNA
ENST00000373336.3 MAGT1 miRNA
ENST00000373365.4 GLO1 miRNA
ENST00000373373.7 UPRT miRNA
ENST00000373381.7 CSMD2 miRNA
ENST00000373389.5 ZFAND3 miRNA
ENST00000373428.5 ZNF362 miRNA
ENST00000373434.4 RALGPS1 miRNA
ENST00000373449.5 AK2 miRNA
ENST00000373451.7 CMTR1 miRNA
ENST00000373452.2 ZBTB34 miRNA
ENST00000373457.1 ZBTB43 miRNA
ENST00000373469.1 CTNNBL1 miRNA
ENST00000373491.3 TBC1D22B protein_coding
ENST00000373493.8 RBBP4 protein_coding
ENST00000373509.5 PIM1 trna
ENST00000373547.7 PPP6C trna
ENST00000373559.7 HDAC8 trna
ENST00000373596.4 NEK6 trna
ENST00000373609.1 TXLNA trna
ENST00000373618.1 DENND1A trna
ENST00000373622.8 RPN2 trna
ENST00000373626.3 RPS4X trna
ENST00000373644.4 TET1 trna
ENST00000373659.3 ZBTB6 trna
ENST00000373670.4 RC3H2 trna
ENST00000373685.1 C6orf89 trna
ENST00000373695.1 GCNA trna
ENST00000373698.6 PTGS1 trna
ENST00000373701.6 OGT trna
ENST00000373715.9 SRSF3 trna
ENST00000373719.6 OGT trna
ENST00000373758.4 REEP3 trna
ENST00000373773.6 NDRG3 trna
ENST00000373795.5 SRSF4 trna
ENST00000373797.1 EPB41 trna
ENST00000373807.4 GSN trna
ENST00000373821.5 SRPK1 trna
ENST00000373836.3 PHACTR4 trna
ENST00000373840.7 RAB14 trna
ENST00000373847.4 CNTRL trna
ENST00000373857.6 PTAFR trna
ENST00000373864.4 EYA3 trna
ENST00000373865.5 CNTRL trna
ENST00000373886.6 BICC1 trna
ENST00000373887.6 TRAF1 trna
ENST00000373903.1 PSMD5 trna
ENST00000373930.3 MEGF9 trna
ENST00000373932.3 AAR2 trna
ENST00000373935.3 IPMK trna
ENST00000373943.7 STX12 trna
ENST00000373955.4 PCDH15 trna
ENST00000373976.6 PRKG1 trna
ENST00000373986.6 ASTN2 trna
ENST00000374004.4 FGR trna
ENST00000374012.6 PHF20 trna
ENST00000374021.1 ILRUN trna
ENST00000374023.6 ILRUN trna
ENST00000374050.3 ATP6V1G1 trna
ENST00000374080.6 MED12 trna
ENST00000374084.2 SLC9A1 trna
ENST00000374086.3 SLC9A1 trna
ENST00000374104.6 RBM12 trna
ENST00000374136.4 RGS3 trna
ENST00000374161.6 WDFY4 trna
ENST00000374174.1 MAPK8 trna
ENST00000374198.4 PRPF4 trna
ENST00000374206.3 CDC26 trna
ENST00000374212.4 SLC31A1 trna
ENST00000374220.3 SLC31A2 trna
ENST00000374232.6 SNX30 trna
ENST00000374244.3 KIAA1958 trna
ENST00000374257.4 PTBP3 trna
ENST00000374264.5 SUSD1 trna
ENST00000374281.2 ADD1 trna
ENST00000374284.4 PAFAH2 trna
ENST00000374293.4 GNG10 trna
ENST00000374315.1 SELENON trna
ENST00000374329.1 MAN1C1 trna
ENST00000374343.4 MACO1 trna
ENST00000374359.1 WASHC2C trna
ENST00000374370.1 ZFAND4 trna
ENST00000374383.1 ECPAS trna
ENST00000374393.4 RCAN3 trna
ENST00000374395.7 RCAN3 trna
ENST00000374430.5 LPAR1 trna
ENST00000374466.3 CSGALNACT2 trna
ENST00000374467.3 BAK1 trna
ENST00000374468.1 PNRC2 trna
ENST00000374472.4 CNR2 trna
ENST00000374479.3 FUCA1 trna
ENST00000374491.3 EDEM2 trna
ENST00000374518.5 BMS1 trna
ENST00000374557.4 EPB41L4B trna
ENST00000374574.2 BMPR2 trna
ENST00000374586.6 TMEM245 trna
ENST00000374597.3 STARD8 trna
ENST00000374643.6 YIPF6 trna
ENST00000374650.6 CASP10 trna
ENST00000374704.6 CCNY trna
ENST00000374707.1 FSD1L trna
ENST00000374730.2 USP48 trna
ENST00000374732.6 USP48 trna
ENST00000374733.1 ABCA1 trna
ENST00000374736.6 ABCA1 trna
ENST00000374746.4 CUL2 trna
ENST00000374767.4 NIPSNAP3A trna
ENST00000374773.4 PARD3 trna
ENST00000374778.4 OPCML trna
ENST00000374807.8 LAS1L trna
ENST00000374846.3 DYNLRB1 trna
ENST00000374852.3 MTMR8 trna
ENST00000374865.4 MRPL50 trna
ENST00000374900.4 FAAH2 trna
ENST00000374930.6 NUP35 trna
ENST00000374933.3 EIF4G3 trna
ENST00000374940.3 HLA-DQA2 trna
ENST00000374975.3 HLA-DRB5 trna
ENST00000374980.2 EIF2S2 trna
ENST00000374982.5 HLA-DRA trna
ENST00000374998.3 MGAT5B trna
ENST00000375003.5 HP1BP3 trna
ENST00000375030.5 NA trna
ENST00000375063.4 TBC1D2 trna
ENST00000375064.4 TBC1D2 trna
ENST00000375110.5 EPC1 trna
ENST00000375118.1 TRMO trna
ENST00000375120.3 OTUD3 trna
ENST00000375144.4 CAPZB trna
ENST00000375147.6 NCBP1 trna
ENST00000375167.1 H2AX trna
ENST00000375218.3 UBR4 trna
ENST00000375223.4 NA trna
ENST00000375224.1 UBR4 trna
ENST00000375249.4 HABP4 trna
ENST00000375254.6 UBR4 trna
ENST00000375311.1 ZNF438 trna
ENST00000375321.1 MAP3K8 trna
ENST00000375322.2 MAP3K8 trna
ENST00000375340.9 SMC1A trna
ENST00000375344.6 MFSD14B trna
ENST00000375350.3 NSD1 trna
ENST00000375365.2 IQSEC2 trna
ENST00000375383.6 KDM5C trna
ENST00000375389.6 FAM120A trna
ENST00000375400.6 SVIL trna
ENST00000375433.3 RCC2 trna
ENST00000375436.7 RCC2 trna
ENST00000375440.7 CUL4A trna
ENST00000375448.4 PADI4 trna
ENST00000375453.4 PADI4 trna
ENST00000375469.4 SUSD3 trna
ENST00000375481.1 PADI2 trna
ENST00000375495.6 ZNF484 trna
ENST00000375512.3 BICD2 trna
ENST00000375522.1 IPPK trna
ENST00000375571.5 MAPRE1 trna
ENST00000375587.6 CENPP trna
ENST00000375592.6 FBXO42 trna
ENST00000375647.4 ZBTB40 trna
ENST00000375650.4 HSPA1B trna
ENST00000375669.6 TUBGCP3 trna
ENST00000375677.4 NOL4L trna
ENST00000375702.5 AXIN2 trna
ENST00000375704.6 NA trna
ENST00000375712.3 KIF3B trna
ENST00000375723.4 ARHGEF7 trna
ENST00000375731.7 AUH trna
ENST00000375746.1 SYK trna
ENST00000375759.6 SPEN trna
ENST00000375772.6 MAGED1 trna
ENST00000375773.5 KYNU trna
ENST00000375793.2 PLEKHM2 trna
ENST00000375838.4 DNAJC16 trna
ENST00000375846.3 S1PR3 trna
ENST00000375856.4 IRS2 trna
ENST00000375887.7 TNFSF13B trna
ENST00000375898.3 ABHD13 trna
ENST00000375915.3 NALF1 trna
ENST00000375947.1 TUT7 trna
ENST00000375948.2 TUT7 trna
ENST00000375954.1 ERCC5 trna
ENST00000375957.4 TUT7 trna
ENST00000375958.3 ERCC5 trna
ENST00000375963.6 TUT7 trna
ENST00000375972.6 NA trna
ENST00000375980.7 EFHD2 trna
ENST00000376033.2 PRRC2A trna
ENST00000376040.2 NAA35 trna
ENST00000376049.4 AIF1 trna
ENST00000376062.5 BCL2L1 trna
ENST00000376065.7 TPP2 trna
ENST00000376080.2 AGTPBP1 trna
ENST00000376081.7 AGTPBP1 trna
ENST00000376083.6 AGTPBP1 trna
ENST00000376087.4 ANKRD26 trna
ENST00000376091.6 CLCN5 trna
ENST00000376104.5 DLG2 trna
ENST00000376113.5 BIN1 trna
ENST00000376131.7 FGF14 trna
ENST00000376140.3 ABI1 trna
ENST00000376236.7 APBB1IP trna
ENST00000376256.2 HNRNPK trna
ENST00000376285.4 PCCA trna
ENST00000376300.5 CCDC93 trna
ENST00000376322.6 PLP2 trna
ENST00000376334.3 FRG1JP trna
ENST00000376351.3 GPR158 trna
ENST00000376354.4 CLYBL trna
ENST00000376377.2 IER3 trna
ENST00000376381.3 MBTD1 trna
ENST00000376387.4 TM9SF2 trna
ENST00000376414.4 GPR183 trna
ENST00000376436.4 ZNF337 trna
ENST00000376462.4 KIAA1217 trna
ENST00000376463.2 TLE1 trna
ENST00000376491.6 CLCN6 trna
ENST00000376495.4 OTUD1 trna
ENST00000376497.6 CLCN6 trna
ENST00000376509.4 PIM2 trna
ENST00000376511.5 PPP1R10 trna
ENST00000376552.5 TLE4 trna
ENST00000376554.7 STK24 trna
ENST00000376573.7 PIP4K2A trna
ENST00000376585.4 MTHFR trna
ENST00000376621.6 GNL1 trna
ENST00000376630.4 HLA-E trna
ENST00000376634.7 NA trna
ENST00000376705.3 HS6ST3 trna
ENST00000376723.6 UGGT1 trna
ENST00000376726.3 ACSS1 trna
ENST00000376758.1 PPP1R11 trna
ENST00000376767.6 PCSK5 trna
ENST00000376795.6 DNAJC3 trna
ENST00000376810.5 UBIAD1 trna
ENST00000376834.6 CARNMT1 trna
ENST00000376838.4 MTOR trna
ENST00000376840.7 TBC1D8 trna
ENST00000376887.7 NA trna
ENST00000376896.6 RORB trna
ENST00000376925.6 CST3 trna
ENST00000376926.7 MAP3K14 protein_coding
ENST00000376935.4 SMIM13 nonsense_mediated_decay
ENST00000376943.6 ZNF182 protein_coding
ENST00000376946.2 DNAJC1 retained_intron
ENST00000376950.4 ZNF81 protein_coding
ENST00000376954.4 ZNF81 protein_coding
ENST00000376958.4 GPR180 protein_coding
ENST00000376962.8 ZFAND5 protein_coding
ENST00000376980.6 DNAJC1 protein_coding
ENST00000377026.4 NAPB protein_coding
ENST00000377045.7 ARAF protein_coding
ENST00000377047.7 GPC6 protein_coding
ENST00000377057.4 CEMIP2 retained_intron
ENST00000377059.6 MLLT10 protein_coding
ENST00000377067.6 GPC5 protein_coding
ENST00000377075.2 CNNM4 protein_coding
ENST00000377083.4 KIF1B protein_coding
ENST00000377093.7 KIF1B protein_coding
ENST00000377111.5 TRPM3 protein_coding
ENST00000377126.3 KLF9 protein_coding
ENST00000377153.4 UBE4B protein_coding
ENST00000377154.1 OR5V1 protein_coding
ENST00000377191.4 XRN2 protein_coding
ENST00000377200.8 PTAR1 protein_coding
ENST00000377238.2 PLXDC2 processed_transcript
ENST00000377242.6 PLXDC2 protein_coding
ENST00000377252.4 PLXDC2 protein_coding
ENST00000377256.1 CTNNBIP1 protein_coding
ENST00000377259.4 TJP2 retained_intron
ENST00000377269.3 UBA1 protein_coding
ENST00000377275.3 ARL5B protein_coding
ENST00000377284.4 PIP5K1B protein_coding
ENST00000377291.2 HRH2 protein_coding
ENST00000377304.5 NSUN6 protein_coding
ENST00000377346.7 PIK3CD protein_coding
ENST00000377365.3 INSYN2B protein_coding
ENST00000377387.4 SF1 protein_coding
ENST00000377401.3 H2BC13 protein_coding
ENST00000377452.3 DTD1 protein_coding
ENST00000377459.2 H2AC12 protein_coding
ENST00000377465.4 SEC23B protein_coding
ENST00000377474.3 KCTD12 protein_coding
ENST00000377524.6 STAM protein_coding
ENST00000377560.8 HECTD4 protein_coding
ENST00000377575.2 HMGN4 protein_coding
ENST00000377602.4 ST8SIA6 protein_coding
ENST00000377636.6 TBC1D4 protein_coding
ENST00000377666.5 NA NA
ENST00000377669.5 KLF12 protein_coding
ENST00000377705.5 NOL9 protein_coding
ENST00000377707.3 SHB protein_coding
ENST00000377724.6 DCAF10 protein_coding
ENST00000377727.1 H4C8 protein_coding
ENST00000377745.3 H4C2 protein_coding
ENST00000377777.5 H2BC5 protein_coding
ENST00000377791.3 H2AC6 protein_coding
ENST00000377801.6 PLCXD3 protein_coding
ENST00000377803.3 H4C3 protein_coding
ENST00000377833.7 CUBN protein_coding
ENST00000377844.7 KLHL1 protein_coding
ENST00000377877.4 RNF38 protein_coding
ENST00000377882.6 TDRD3 protein_coding
ENST00000377911.1 RSU1 processed_transcript
ENST00000377959.4 GLIPR2 protein_coding
ENST00000377966.3 RECK protein_coding
ENST00000377973.4 CIR1 protein_coding
ENST00000377982.7 ACTR2 protein_coding
ENST00000378004.6 NA NA
ENST00000378013.2 ARHGAP26 processed_transcript
ENST00000378024.7 AHNAK protein_coding
ENST00000378026.4 CKAP4 protein_coding
ENST00000378036.4 MINDY3 protein_coding
ENST00000378078.4 RGP1 protein_coding
ENST00000378083.6 KCNAB2 protein_coding
ENST00000378102.3 C6orf62 protein_coding
ENST00000378119.7 C6orf62 protein_coding
ENST00000378150.1 NMT2 protein_coding
ENST00000378154.1 CASK protein_coding
ENST00000378164.5 TAF2 protein_coding
ENST00000378168.5 CASK protein_coding
ENST00000378180.7 NA NA
ENST00000378192.2 TLN1 retained_intron
ENST00000378242.1 DCLRE1C protein_coding
ENST00000378251.2 LRRC47 protein_coding
ENST00000378289.7 DCLRE1C protein_coding
ENST00000378308.5 USP9X protein_coding
ENST00000378383.4 FNDC3A protein_coding
ENST00000378402.8 PKHD1L1 protein_coding
ENST00000378421.1 CXorf38 protein_coding
ENST00000378438.7 ATP6AP2 protein_coding
ENST00000378470.4 FAM107B protein_coding
ENST00000378494.6 CAMKMT protein_coding
ENST00000378496.7 NA NA
ENST00000378505.5 NA NA
ENST00000378511.6 PREPL protein_coding
ENST00000378512.4 RER1 protein_coding
ENST00000378536.4 SKI protein_coding
ENST00000378539.5 PLXNA4 protein_coding
ENST00000378549.5 ITM2B protein_coding
ENST00000378557.1 FAM214B protein_coding
ENST00000378588.4 CYBB protein_coding
ENST00000378595.6 AFF4 protein_coding
ENST00000378609.7 GNB1 protein_coding
ENST00000378610.1 CDKAL1 protein_coding
ENST00000378614.7 SEPHS1 protein_coding
ENST00000378616.3 XK protein_coding
ENST00000378718.2 DGKZP1 processed_pseudogene
ENST00000378725.3 SSU72 retained_intron
ENST00000378726.1 SSU72 retained_intron
ENST00000378770.1 HSP90AA4P processed_transcript
ENST00000378789.3 HAO1 protein_coding
ENST00000378818.2 TP53I13 protein_coding
ENST00000378843.5 KIF13A protein_coding
ENST00000378845.4 CAMK1D protein_coding
ENST00000378930.6 TAB3 protein_coding
ENST00000378941.4 GK protein_coding
ENST00000378945.6 GK protein_coding
ENST00000378962.3 TASL protein_coding
ENST00000378993.4 IL1RAPL1 protein_coding
ENST00000379070.3 CDS2 processed_transcript
ENST00000379078.1 FAM219A protein_coding
ENST00000379091.7 ZBTB10 protein_coding
ENST00000379143.8 PCNA protein_coding
ENST00000379153.3 CD83 protein_coding
ENST00000379161.4 NUFIP1 protein_coding
ENST00000379162.7 PDK3 protein_coding
ENST00000379165.7 NFATC3 retained_intron
ENST00000379177.4 ZFX protein_coding
ENST00000379213.3 STRN protein_coding
ENST00000379221.3 DNAJC15 protein_coding
ENST00000379224.8 ISG20 protein_coding
ENST00000379237.5 USP6NL protein_coding
ENST00000379251.6 SAT1 retained_intron
ENST00000379277.5 TMEM230 protein_coding
ENST00000379278.3 GFOD1 processed_transcript
ENST00000379284.1 GFOD1 protein_coding
ENST00000379310.6 VWA8 protein_coding
ENST00000379343.5 SLC30A6 protein_coding
ENST00000379357.8 NA NA
ENST00000379359.3 RGCC protein_coding
ENST00000379374.4 PHEX protein_coding
ENST00000379376.2 RASSF2 protein_coding
ENST00000379400.6 RASSF2 protein_coding
ENST00000379403.2 BTBD1 protein_coding
ENST00000379404.4 SMS protein_coding
ENST00000379419.7 PDE7A protein_coding
ENST00000379426.1 TMEM170B protein_coding
ENST00000379433.5 NEDD9 protein_coding
ENST00000379448.7 ZNF827 protein_coding
ENST00000379449.9 ASPH protein_coding
ENST00000379487.4 WBP4 protein_coding
ENST00000379515.3 TPTE2P5 processed_transcript
ENST00000379521.7 NFX1 retained_intron
ENST00000379550.4 ELF2 protein_coding
ENST00000379561.5 FOXO1 protein_coding
ENST00000379565.6 RPS6KA3 protein_coding
ENST00000379593.1 EIF1AX protein_coding
ENST00000379607.8 EIF1AX protein_coding
ENST00000379629.6 BABAM2 protein_coding
ENST00000379632.5 BABAM2 protein_coding
ENST00000379656.6 ARRDC2 protein_coding
ENST00000379660.4 SLC35B3 protein_coding
ENST00000379697.6 SH3KBP1 protein_coding
ENST00000379698.7 SH3KBP1 protein_coding
ENST00000379711.2 SFMBT2 protein_coding
ENST00000379713.6 SFMBT2 protein_coding
ENST00000379715.8 EEF1E1 protein_coding
ENST00000379716.4 SH3KBP1 protein_coding
ENST00000379719.6 IPO7 protein_coding
ENST00000379731.4 B4GALT1 protein_coding
ENST00000379751.4 CENPB protein_coding
ENST00000379775.7 PFKFB3 protein_coding
ENST00000379799.6 PAM protein_coding
ENST00000379800.4 CSNK1A1L protein_coding
ENST00000379858.1 TOPORS protein_coding
ENST00000379868.4 DDX58 protein_coding
ENST00000379869.6 ADGRG2 protein_coding
ENST00000379887.7 ARIH1 protein_coding
ENST00000379915.4  nonsense_mediated_decay
ENST00000379923.4 ACO1 protein_coding
ENST00000379928.4  lncRNA
ENST00000379939.5 NBEA protein_coding
ENST00000379942.4 PHKA2 protein_coding
ENST00000379958.2 SAMD9 protein_coding
ENST00000379995.1 C9orf72 protein_coding
ENST00000380013.7 TET2 protein_coding
ENST00000380027.4 TRIM5 protein_coding
ENST00000380038.6 KLC1 protein_coding
ENST00000380060.6 NHS protein_coding
ENST00000380071.6 RFC3 protein_coding
ENST00000380121.6 N4BP2L2 processed_transcript
ENST00000380155.3 SYAP1 protein_coding
ENST00000380217.1 FRY processed_transcript
ENST00000380221.6 TRAPPC10 protein_coding
ENST00000380250.6 NA NA
ENST00000380259.5  nonsense_mediated_decay
ENST00000380266.3 FASTKD5 protein_coding
ENST00000380298.2 SLC22A23 protein_coding
ENST00000380308.6 ZRSR2 protein_coding
ENST00000380313.1 CA5B processed_transcript
ENST00000380333.4 CA5BP1 processed_transcript
ENST00000380342.3 CLTRN protein_coding
ENST00000380381.3 RPS6 protein_coding
ENST00000380409.2 RIPK1 protein_coding
ENST00000380490.4 ALOX5AP protein_coding
ENST00000380496.4 HAUS6 protein_coding
ENST00000380498.9 CD68 protein_coding
ENST00000380502.6 HAUS6 protein_coding
ENST00000380520.4 SERPINB6 protein_coding
ENST00000380527.2 RRAGA protein_coding
ENST00000380590.3 NA NA
ENST00000380598.4 SMG1P4 processed_transcript
ENST00000380599.7 ZBTB4 protein_coding
ENST00000380629.5 BNIP3L protein_coding
ENST00000380633.1 TMSB4X protein_coding
ENST00000380635.4 TMSB4X protein_coding
ENST00000380636.1 TMSB4X protein_coding
ENST00000380641.4 CNTLN protein_coding
ENST00000380647.6 CNTLN protein_coding
ENST00000380649.6 HADHA protein_coding
ENST00000380650.4 RPAP3 protein_coding
ENST00000380659.3 TLR7 protein_coding
ENST00000380663.6 PRPS2 protein_coding
ENST00000380675.3 NA NA
ENST00000380680.4 UBL3 protein_coding
ENST00000380698.4 SERPINB9 protein_coding
ENST00000380701.6 CCDC171 protein_coding
ENST00000380702.5 PDE4A protein_coding
ENST00000380736.4 ARHGAP6 protein_coding
ENST00000380738.7 PSIP1 protein_coding
ENST00000380739.5 SERPINB1 protein_coding
ENST00000380752.8 SLC7A1 protein_coding
ENST00000380764.1 WRNIP1 protein_coding
ENST00000380776.4 KCNQ1 protein_coding
ENST00000380800.6 BRWD1 protein_coding
ENST00000380805.5 GMDS retained_intron
ENST00000380814.4 SLC46A3 protein_coding
ENST00000380815.4 GMDS protein_coding
ENST00000380821.6 SNAPC3 protein_coding
ENST00000380829.4 CLCN4 protein_coding
ENST00000380853.1 TTC39B retained_intron
ENST00000380858.1 SLC2A13 protein_coding
ENST00000380861.7 WWC3 protein_coding
ENST00000380916.7 ZDHHC21 protein_coding
ENST00000380927.5 SECISBP2L protein_coding
ENST00000380943.5 ERBIN protein_coding
ENST00000380946.3 KLF6 processed_transcript
ENST00000380956.7 IRF4 protein_coding
ENST00000380958.6 PAN3 protein_coding
ENST00000380987.2 FLT3 nonsense_mediated_decay
ENST00000381007.7 SGTB protein_coding
ENST00000381018.6 TRIM23 protein_coding
ENST00000381024.4 ATAD2B protein_coding
ENST00000381051.5 MIRLET7BHG lncRNA
ENST00000381054.3 RESF1 protein_coding
ENST00000381070.6 CWC27 protein_coding
ENST00000381103.5 KIF2A protein_coding
ENST00000381151.3 SLC5A3 protein_coding
ENST00000381177.4 CD99 nonsense_mediated_decay
ENST00000381196.7 PTPRD protein_coding
ENST00000381231.4 SMG1P1 processed_transcript
ENST00000381232.6 SIPA1L1 protein_coding
ENST00000381283.6 ITSN1 protein_coding
ENST00000381287.7 IL6ST protein_coding
ENST00000381293.5 IL6ST protein_coding
ENST00000381297.7 P2RY8 protein_coding
ENST00000381312.4 ADARB2 protein_coding
ENST00000381317.6 ASMTL protein_coding
ENST00000381323.6 CYRIA protein_coding
ENST00000381340.6 ITPR2 protein_coding
ENST00000381373.3 UHRF2 protein_coding
ENST00000381401.8 SLC25A6 protein_coding
ENST00000381410.4 SNX18 protein_coding
ENST00000381440.4 ITPRIPL2 protein_coding
ENST00000381448.7 SMG1P4 processed_transcript
ENST00000381465.2 TRIB2 protein_coding
ENST00000381482.6 STK35 protein_coding
ENST00000381496.6 DIP2C protein_coding
ENST00000381527.6 CDK8 protein_coding
ENST00000381570.6 RNF6 protein_coding
ENST00000381580.4 SIRPG protein_coding
ENST00000381596.1 SIRPB1 processed_transcript
ENST00000381621.4 SIRPD protein_coding
ENST00000381625.7 PPP2R3B protein_coding
ENST00000381630.2 SIRPB2 retained_intron
ENST00000381638.5 ZZEF1 protein_coding
ENST00000381646.5 TPTEP2 transcribed_unprocessed_pseudogene
ENST00000381652.3 JAK2 protein_coding
ENST00000381679.7 SON protein_coding
ENST00000381685.8 NOL10 protein_coding
ENST00000381732.3 RCL1 protein_coding
ENST00000381774.7 CPPED1 protein_coding
ENST00000381781.2 ARRDC5 protein_coding
ENST00000381793.5 RBM47 protein_coding
ENST00000381801.5 MTMR6 protein_coding
ENST00000381810.6 NA NA
ENST00000381815.7 GART protein_coding
ENST00000381835.8 CIITA protein_coding
ENST00000381843.5 NUP155 protein_coding
ENST00000381844.7 YWHAQ protein_coding
ENST00000381858.4 CDC37L1 protein_coding
ENST00000381867.4 SNPH protein_coding
ENST00000381903.2 KLRC3 protein_coding
ENST00000381908.6 KLRD1 protein_coding
ENST00000381930.6 KLHL5 protein_coding
ENST00000381938.3 TMEM156 protein_coding
ENST00000381984.2 RFX3 protein_coding
ENST00000381989.3 PARP4 protein_coding
ENST00000382004.6 RFX3 protein_coding
ENST00000382040.3 RSAD2 protein_coding
ENST00000382070.6 CREBBP protein_coding
ENST00000382073.3 CLEC6A protein_coding
ENST00000382079.3 C1QTNF3-AMACR nonsense_mediated_decay
ENST00000382080.4 SGCZ protein_coding
ENST00000382093.5 ADI1 protein_coding
ENST00000382159.6 GNG7 protein_coding
ENST00000382172.3 MIPEP protein_coding
ENST00000382194.4 SMARCA2 protein_coding
ENST00000382247.4 DCAF16 protein_coding
ENST00000382252.4 ZNF316 protein_coding
ENST00000382296.4 DAZ4 protein_coding
ENST00000382329.1 DOCK8 protein_coding
ENST00000382331.4 DOCK8 retained_intron
ENST00000382341.4 DOCK8 retained_intron
ENST00000382422.5 BAZ1A protein_coding
ENST00000382433.4 DAZ2 protein_coding
ENST00000382490.8 MSRA protein_coding
ENST00000382496.8 SEMA5A protein_coding
ENST00000382584.7 TTC14 protein_coding
ENST00000382592.4 LATS2 protein_coding
ENST00000382713.8 DOK6 protein_coding
ENST00000382751.3 URB1 protein_coding
ENST00000382753.4 TMEM128 protein_coding
ENST00000382812.4 CRYL1 protein_coding
ENST00000382815.7 NA NA
ENST00000382870.6 ZMYM2 retained_intron
ENST00000382871.3 ZMYM2 protein_coding
ENST00000382881.6 ZMYM2 retained_intron
ENST00000382893.2 UTY protein_coding
ENST00000382907.7 ZMYM5 protein_coding
ENST00000382927.3 ME2 protein_coding
ENST00000382938.3 APBA2 retained_intron
ENST00000383032.4 TBL1Y protein_coding
ENST00000383432.6 RALBP1 protein_coding
ENST00000383440.3 NA NA
ENST00000383620.4 HLA-H unprocessed_pseudogene
ENST00000383661.3 DTX3L protein_coding
ENST00000383736.3 MAP4 protein_coding
ENST00000383850.1 Y_RNA misc_RNA
ENST00000383858.1 RNVU1-7 snRNA
ENST00000383860.1 RNU6-46P snRNA
ENST00000383861.1 RNU1-28P snRNA
ENST00000383866.1 RNU6-47P snRNA
ENST00000383869.1 RNU1-27P snRNA
ENST00000383870.1 SNORA57 snoRNA
ENST00000383873.1 RNU6-25P snRNA
ENST00000383874.1 RNU6-431P snRNA
ENST00000383875.1 SNORD58A snoRNA
ENST00000383884.1 SNORD24 snoRNA
ENST00000383885.1 SNORA2A snoRNA
ENST00000383886.1 RNU6-1336P snRNA
ENST00000383890.1 RNY1P5 misc_RNA
ENST00000383893.1 SNORD45C snoRNA
ENST00000383894.1 SNORD116-14 snoRNA
ENST00000383895.1 SNORA69 snoRNA
ENST00000383897.1 RNU1-39P snRNA
ENST00000383898.1 RNU6-1 snRNA
ENST00000383903.1 SNORD60 snoRNA
ENST00000383906.1 SNORA80B snoRNA
ENST00000383924.1 Y_RNA misc_RNA
ENST00000383925.1 RNU1-1 snRNA
ENST00000383929.1 SNORD116-17 snoRNA
ENST00000383932.1 Y_RNA misc_RNA
ENST00000383934.1 SNORA70 snoRNA
ENST00000383948.1 RNU6-32P snRNA
ENST00000383953.1 SNORD21 snoRNA
ENST00000383961.1 SNORD116-18 snoRNA
ENST00000383966.1 SNORA56 snoRNA
ENST00000383972.1 Y_RNA misc_RNA
ENST00000383975.1 RNU1-11P snRNA
ENST00000383978.1 Y_RNA misc_RNA
ENST00000383990.1 Y_RNA misc_RNA
ENST00000383994.1 Y_RNA misc_RNA
ENST00000384000.1 SNORD116-9 snoRNA
ENST00000384001.1 Y_RNA misc_RNA
ENST00000384010.1 RNVU1-18 snRNA
ENST00000384027.1 SNORD101 snoRNA
ENST00000384028.1 SNORA30 snoRNA
ENST00000384033.1 SNORA6 snoRNA
ENST00000384036.1 RNU6-10P snRNA
ENST00000384045.1 RNU6-44P snRNA
ENST00000384048.1 SNORD37 snoRNA
ENST00000384050.1 RNU6-637P snRNA
ENST00000384063.1 Y_RNA misc_RNA
ENST00000384068.1 Y_RNA misc_RNA
ENST00000384070.1 Y_RNA misc_RNA
ENST00000384072.1 SNORA32 snoRNA
ENST00000384076.1 RNU6-968P snRNA
ENST00000384081.1 Y_RNA misc_RNA
ENST00000384084.1 SNORA10 snoRNA
ENST00000384087.1 Y_RNA misc_RNA
ENST00000384090.1 Y_RNA misc_RNA
ENST00000384093.1 RNU1-138P snRNA
ENST00000384095.1 Y_RNA misc_RNA
ENST00000384096.1 SNORA24 snoRNA
ENST00000384097.1 Y_RNA misc_RNA
ENST00000384101.1 RNVU1-30 snRNA
ENST00000384105.1 RNU6V snRNA
ENST00000384106.1 RNU6-20P snRNA
ENST00000384107.1 SNORA1 snoRNA
ENST00000384111.1 SNORA5A snoRNA
ENST00000384113.1 Y_RNA misc_RNA
ENST00000384119.1 Y_RNA misc_RNA
ENST00000384123.1 Y_RNA misc_RNA
ENST00000384138.1 Y_RNA misc_RNA
ENST00000384143.1 RNU6-398P snRNA
ENST00000384147.1 SNORD26 snoRNA
ENST00000384148.1 RNU6-761P snRNA
ENST00000384155.1 RNA5SP87 rRNA_pseudogene
ENST00000384158.1 SNORA75 snoRNA
ENST00000384161.1 RNU6-48P snRNA
ENST00000384165.1 RNU6-42P snRNA
ENST00000384170.1 SNORA9B snoRNA
ENST00000384172.1 RNU6-36P snRNA
ENST00000384173.1 RNU6-98P snRNA
ENST00000384174.1 SNORA72 snoRNA
ENST00000384176.1 SNORA24B snoRNA
ENST00000384178.1 Y_RNA misc_RNA
ENST00000384181.1 RNU1-136P snRNA
ENST00000384187.1 Y_RNA misc_RNA
ENST00000384198.1 Y_RNA misc_RNA
ENST00000384202.1 Y_RNA misc_RNA
ENST00000384205.1 RNU6-4P snRNA
ENST00000384209.1 RNU4-52P snRNA
ENST00000384210.1 SNORA70B snoRNA
ENST00000384214.1 SNORD15A snoRNA
ENST00000384215.1 SNORA9 snoRNA
ENST00000384220.1 SNORA20B snoRNA
ENST00000384221.1 SNORA36A snoRNA
ENST00000384223.1 Y_RNA misc_RNA
ENST00000384227.1 RNU6-1201P snRNA
ENST00000384229.1 SNORD49A snoRNA
ENST00000384238.1 RNU6-5P snRNA
ENST00000384245.1 RNU6-17P snRNA
ENST00000384248.1 RNU6-13P snRNA
ENST00000384251.1 Y_RNA misc_RNA
ENST00000384252.1 SNORD61 snoRNA
ENST00000384254.1 RNU6-40P snRNA
ENST00000384262.1 SNORD63 snoRNA
ENST00000384265.1 RNU6-574P snRNA
ENST00000384268.1 Y_RNA misc_RNA
ENST00000384269.1 RNU6-842P snRNA
ENST00000384273.1 RNU6-820P snRNA
ENST00000384274.1 SNORD116-2 snoRNA
ENST00000384278.1 RNU1-2 snRNA
ENST00000384280.1 RNU6-891P snRNA
ENST00000384281.1 SNORA54 snoRNA
ENST00000384282.1 Y_RNA misc_RNA
ENST00000384284.1 RNY4P13 misc_RNA
ENST00000384287.1 SNORD116-3 snoRNA
ENST00000384289.1 SNORA36C snoRNA
ENST00000384290.1 Y_RNA misc_RNA
ENST00000384297.1 Y_RNA misc_RNA
ENST00000384304.1 SNORD59A snoRNA
ENST00000384312.1 Y_RNA misc_RNA
ENST00000384314.1 RNU6-3P snRNA
ENST00000384320.2 SNORD51 snoRNA
ENST00000384322.1 Y_RNA misc_RNA
ENST00000384323.1 SNORA27 snoRNA
ENST00000384324.1 RNU6-378P miRNA
ENST00000384333.1 Y_RNA miRNA
ENST00000384335.1 SNORD116-1 miRNA
ENST00000384339.1 SNORA72 miRNA
ENST00000384340.1 RNU6-463P miRNA
ENST00000384341.1 Y_RNA miRNA
ENST00000384342.2 SNORA16A miRNA
ENST00000384344.1 RNU6-39P miRNA
ENST00000384355.1 RNU6-22P miRNA
ENST00000384356.1 SNORA72 miRNA
ENST00000384358.1 Y_RNA miRNA
ENST00000384360.1 SNORA7B miRNA
ENST00000384365.1 SNORD116-8 miRNA
ENST00000384370.1 SNORA70 miRNA
ENST00000384373.1 Y_RNA miRNA
ENST00000384376.1 RNU6-434P miRNA
ENST00000384377.1 Y_RNA miRNA
ENST00000384382.1 RNVU1-32 miRNA
ENST00000384384.1 SNORA25 miRNA
ENST00000384385.1 RNU6-16P miRNA
ENST00000384388.1 RNU6-31P miRNA
ENST00000384390.1 SNORD14D miRNA
ENST00000384395.1 Y_RNA miRNA
ENST00000384401.1  miRNA
ENST00000384404.1 SNORD116-7 miRNA
ENST00000384413.1 Y_RNA miRNA
ENST00000384416.1 SNORA18 miRNA
ENST00000384419.1 Y_RNA miRNA
ENST00000384423.1 SNORA67 miRNA
ENST00000384425.1 RNU1-46P miRNA
ENST00000384430.1 SNORD116-22 miRNA
ENST00000384432.1 Y_RNA miRNA
ENST00000384436.1 SNORA70 miRNA
ENST00000384437.1 SNORA68 miRNA
ENST00000384445.1 SNORD116-15 miRNA
ENST00000384446.1 RNU1-67P miRNA
ENST00000384452.1 SNORA14B miRNA
ENST00000384462.1 SNORD116-5 miRNA
ENST00000384471.1 RNU6-45P miRNA
ENST00000384472.1 RNU1-148P miRNA
ENST00000384476.1 RNVU1-15 miRNA
ENST00000384478.1 Y_RNA miRNA
ENST00000384488.1 SNORA80D miRNA
ENST00000384499.1 RNVU1-2 miRNA
ENST00000384504.1 SNORA37 miRNA
ENST00000384507.1 SNORD116-21 miRNA
ENST00000384511.1 Y_RNA miRNA
ENST00000384512.1 SNORD45A miRNA
ENST00000384516.1 SNORD116-29 miRNA
ENST00000384519.1 RNU6-1005P miRNA
ENST00000384527.1 RNU6-18P miRNA
ENST00000384529.1 SNORD116-20 miRNA
ENST00000384530.1 RNU6-35P miRNA
ENST00000384533.1 SNORD116-16 miRNA
ENST00000384534.1 RNU6-15P miRNA
ENST00000384541.1 Y_RNA miRNA
ENST00000384549.1 SNORD116-24 miRNA
ENST00000384550.1 SNORD20 miRNA
ENST00000384552.1 Y_RNA miRNA
ENST00000384561.1 RNU6-30P miRNA
ENST00000384567.1 SNORD7 miRNA
ENST00000384574.1 SNORA8 miRNA
ENST00000384577.1 RNU6-145P miRNA
ENST00000384581.1 SNORA61 miRNA
ENST00000384582.1 RNU6-429P miRNA
ENST00000384583.1 SNORA2B miRNA
ENST00000384584.1 SNORA44 miRNA
ENST00000384587.1 Y_RNA miRNA
ENST00000384592.1 RNU1-89P miRNA
ENST00000384599.1 Y_RNA miRNA
ENST00000384600.1 RNU6-73P miRNA
ENST00000384604.1 RNU6-12P miRNA
ENST00000384606.1 RNU6-658P miRNA
ENST00000384609.1 NA miRNA
ENST00000384610.1 RNVU1-1 miRNA
ENST00000384613.1 RNU6-225P miRNA
ENST00000384619.1 RNVU1-17 miRNA
ENST00000384626.1 Y_RNA miRNA
ENST00000384627.1 RNU6-2 miRNA
ENST00000384630.1 RNU6-14P miRNA
ENST00000384637.1 RNU6-29P miRNA
ENST00000384645.1 SNORD116-23 miRNA
ENST00000384653.1 Y_RNA miRNA
ENST00000384656.1 Y_RNA miRNA
ENST00000384657.1 Y_RNA miRNA
ENST00000384659.1 RNU1-4 miRNA
ENST00000384662.1 SNORA20 miRNA
ENST00000384665.1 Y_RNA miRNA
ENST00000384673.1 Y_RNA miRNA
ENST00000384674.1 SNORA64 miRNA
ENST00000384675.1 SNORA41 miRNA
ENST00000384676.1  miRNA
ENST00000384677.1 Y_RNA miRNA
ENST00000384693.1 SNORD30 miRNA
ENST00000384706.1 SNORD28 miRNA
ENST00000384710.1 RNU6-21P miRNA
ENST00000384711.1 SNORD116-6 miRNA
ENST00000384714.1 SNORD15B miRNA
ENST00000384718.1 RNU6-19P miRNA
ENST00000384729.1 SNORD116-19 miRNA
ENST00000384737.1 SNORA19 miRNA
ENST00000384741.1 RNU6-41P miRNA
ENST00000384743.1 RNY1P7 miRNA
ENST00000384744.1 SNORA80E miRNA
ENST00000384750.1 Y_RNA miRNA
ENST00000384753.1 Y_RNA miRNA
ENST00000384756.1 SNORD22 miRNA
ENST00000384762.1 SNORA46 miRNA
ENST00000384763.1 Y_RNA miRNA
ENST00000384765.1 SNORA7A miRNA
ENST00000384766.1 Y_RNA miRNA
ENST00000384768.1 Y_RNA miRNA
ENST00000384769.1 SNORD102 miRNA
ENST00000384770.1 RNVU1-14 miRNA
ENST00000384776.1 RNU6-9 miRNA
ENST00000384782.1 RNU1-3 miRNA
ENST00000384792.1 SNORA66 miRNA
ENST00000384793.1 RNU6-33P miRNA
ENST00000384835.2 MIR142 miRNA
ENST00000384914.1 MIR153-1 miRNA
ENST00000384994.1 MIR612 miRNA
ENST00000385054.1 MIR26A2 miRNA
ENST00000385069.1 MIR599 miRNA
ENST00000385197.1 MIR33A trna
ENST00000385227.1 MIR30C1 trna
ENST00000385271.1 MIR16-1 trna
ENST00000385277.1 MIRLET7F2 trna
ENST00000385573.1 SNORA40B trna
ENST00000386037.1 SNORD94 trna
ENST00000386062.1 SNORD73A trna
ENST00000386157.1 SNORA49 trna
ENST00000386307.1 SNORD12C trna
ENST00000386347.1 MT-TL1 trna
ENST00000386683.1 SNORD64 trna
ENST00000386745.1 SNORD83B trna
ENST00000386747.1 SNORD83A trna
ENST00000386847.1 SNORA48 trna
ENST00000386910.1 SNORD105 trna
ENST00000386967.1 SNORD41 trna
ENST00000386972.1 MIR24-2 trna
ENST00000387069.1 RNU11 trna
ENST00000387314.1 MT-TF trna
ENST00000387342.1 MT-TV trna
ENST00000387347.2 MT-RNR2 trna
ENST00000387365.1 MT-TI trna
ENST00000387372.1 MT-TQ trna
ENST00000387377.1 MT-TM trna
ENST00000387382.1 MT-TW trna
ENST00000387392.1 MT-TA trna
ENST00000387400.1 MT-TN trna
ENST00000387405.1 MT-TC trna
ENST00000387409.1 MT-TY trna
ENST00000387416.2 MT-TS1 trna
ENST00000387419.1 MT-TD trna
ENST00000387421.1 MT-TK trna
ENST00000387429.1 MT-TG trna
ENST00000387439.1 MT-TR trna
ENST00000387441.1 MT-TH trna
ENST00000387449.1 MT-TS2 trna
ENST00000387456.1 MT-TL2 trna
ENST00000387459.1 MT-TE trna
ENST00000387460.2 MT-TT trna
ENST00000387461.2 MT-TP trna
ENST00000387943.1 RNU6ATAC2P trna
ENST00000388090.1 SNORA40 trna
ENST00000388738.6 KIAA1109 trna
ENST00000388882.5 TNFAIP8 trna
ENST00000388940.7 SCFD2 trna
ENST00000388962.4 SELPLG trna
ENST00000389003.6 KIAA0100 trna
ENST00000389005.5 NCBP3 trna
ENST00000389010.6 BMP2K trna
ENST00000389045.6 TRIP12 trna
ENST00000389103.4 UBE3C trna
ENST00000389120.6 RNF20 trna
ENST00000389171.4 FLCN trna
ENST00000389195.5 LTN1 trna
ENST00000389224.6 PDPK1 trna
ENST00000389262.7 DGCR2 trna
ENST00000389341.8 POU2F2 trna
ENST00000389395.6 MFSD12 trna
ENST00000389400.4 RPS3AP5 trna
ENST00000389418.7 PTPRN2 trna
ENST00000389506.8 KMT2A trna
ENST00000389520.7 TANC2 trna
ENST00000389531.6 SDK1 trna
ENST00000389562.5 NA trna
ENST00000389568.6 ALKBH8 trna
ENST00000389622.5 CRYBG3 trna
ENST00000389629.7 RTF1 trna
ENST00000389680.2 MT-RNR1 trna
ENST00000389740.2 GPR149 trna
ENST00000389794.6 NA trna
ENST00000389797.6 LRCH1 trna
ENST00000389826.6 EIF4E3 trna
ENST00000389834.7 TMEM87A trna
ENST00000389856.8 CCDC88C trna
ENST00000389857.9 CCDC88C trna
ENST00000389900.7 RNF216 trna
ENST00000389915.3 FAM168B trna
ENST00000389993.6 PSME4 trna
ENST00000390013.3 NA trna
ENST00000390136.2 NA trna
ENST00000390237.2 IGKC trna
ENST00000390243.2 IGKV4-1 trna
ENST00000390321.2 IGLC1 trna
ENST00000390323.2 IGLC2 trna
ENST00000390325.2 IGLC3 trna
ENST00000390382.3 TRBV7-5 trna
ENST00000390539.2 IGHA2 trna
ENST00000390542.5 IGHG1 trna
ENST00000390545.2 IGHG2 trna
ENST00000390547.3 IGHA1 trna
ENST00000390551.5 IGHG3 trna
ENST00000390555.3 IGHGP trna
ENST00000390559.5 IGHM trna
ENST00000390609.3 IGHV3-23 trna
ENST00000390654.6 COL23A1 trna
ENST00000390833.1 SNORD67 trna
ENST00000390842.1 U8 trna
ENST00000390846.1  trna
ENST00000390851.1 RNU1-82P trna
ENST00000390856.1 SNORD66 trna
ENST00000390874.1 RNA5SP207 trna
ENST00000390880.2 U3 trna
ENST00000390893.2 U3 trna
ENST00000390904.1  trna
ENST00000390930.1 SNORD17 trna
ENST00000390947.2 U8 trna
ENST00000390962.1 SNORD65C trna
ENST00000390981.1 SNORD89 trna
ENST00000390994.1 SNORD72 trna
ENST00000391002.1 SNORD12 trna
ENST00000391004.1 Y_RNA trna
ENST00000391007.1 SNORD70B trna
ENST00000391017.1 Y_RNA trna
ENST00000391023.1 Y_RNA trna
ENST00000391033.1 Y_RNA trna
ENST00000391040.1  trna
ENST00000391061.1  trna
ENST00000391079.1 SNORD65 trna
ENST00000391094.1 RNA5SP323 trna
ENST00000391100.1 SNORA74B trna
ENST00000391107.1 RNY4P18 trna
ENST00000391112.1 SNORD77B trna
ENST00000391131.1 RNA5SP252 trna
ENST00000391141.1 SNORA53 trna
ENST00000391145.1 SNORD90 trna
ENST00000391146.1 Y_RNA trna
ENST00000391150.1 SNORD69 trna
ENST00000391152.1 RNA5SP286 trna
ENST00000391162.1 SNORA12 trna
ENST00000391185.2 SNORA17A trna
ENST00000391196.1 SNORD86 trna
ENST00000391232.1 SNORD70 trna
ENST00000391269.1 RNA5SP482 trna
ENST00000391286.1 SNORA26 trna
ENST00000391303.1 RNU1-56P trna
ENST00000391305.1 SNORA3B trna
ENST00000391313.1 SNORD58 trna
ENST00000391491.2 RPL15P3 trna
ENST00000391611.5 PCNX4 trna
ENST00000391614.6 JCHAIN trna
ENST00000391746.4 LILRB2 trna
ENST00000391760.1 OSCAR trna
ENST00000391768.2 MYADM trna
ENST00000391769.2 MYADM trna
ENST00000391775.6 NLRP12 trna
ENST00000391791.4 PPP2R1A trna
ENST00000391796.6 CD33 trna
ENST00000391827.2 NLRP3 trna
ENST00000391836.2 SMYD3 trna
ENST00000391959.4 PPP1R12B trna
ENST00000391974.3 NEK7 trna
ENST00000391979.5 NA trna
ENST00000392000.4 LRRFIP1 trna
ENST00000392028.7 SERTAD3 trna
ENST00000392029.5 QSOX1 trna
ENST00000392043.3 ABL2 trna
ENST00000392048.6 SP110 trna
ENST00000392062.5 RHBDD1 trna
ENST00000392078.6 NA trna
ENST00000392128.5 SMARCAL1 trna
ENST00000392132.5 XRCC5 trna
ENST00000392177.7 NA trna
ENST00000392185.6 SNX9 trna
ENST00000392217.3 FXYD5 trna
ENST00000392218.5 FXYD5 trna
ENST00000392238.2 FAM117B trna
ENST00000392254.5 PYHIN1 trna
ENST00000392301.3  trna
ENST00000392323.5 STAT1 trna
ENST00000392348.5 BCLAF1 trna
ENST00000392391.6 PIGX trna
ENST00000392403.6 ASH1L trna
ENST00000392452.2 MB21D2 trna
ENST00000392455.6 CCDC50 trna
ENST00000392456.3 CCDC50 trna
ENST00000392464.3 RNF34 trna
ENST00000392500.6 CEP85L trna
ENST00000392517.2 NA trna
ENST00000392546.5 WIPF1 trna
ENST00000392547.5 WIPF1 trna
ENST00000392558.4 RPS27 trna
ENST00000392561.6 RBM19 trna
ENST00000392584.2 HAT1 trna
ENST00000392597.4 PTPN11 trna
ENST00000392619.1 CD300E trna
ENST00000392621.4 CD300LB trna
ENST00000392625.6 CD300A trna
ENST00000392632.5 UBR3 trna
ENST00000392644.7 ARMC2 trna
ENST00000392650.6 SDK2 trna
ENST00000392687.4 CERS6 trna
ENST00000392710.7 PRKAR1A trna
ENST00000392723.4 POGZ trna
ENST00000392730.2 RPL13P12 trna
ENST00000392753.6 NA trna
ENST00000392754.6 FAM53B trna
ENST00000392755.2 RBM33 trna
ENST00000392757.7 LHPP trna
ENST00000392761.3 RBM33 trna
ENST00000392776.3 SAE1 trna
ENST00000392782.4 BAZ2B trna
ENST00000392796.6 WDSUB1 trna
ENST00000392857.8 ORC4 trna
ENST00000392859.6 ARCN1 trna
ENST00000392861.5 ZEB2 trna
ENST00000392870.2 GRK5 trna
ENST00000392873.3 KMT2A trna
ENST00000392901.7 SHTN1 trna
ENST00000392910.5 ZYX trna
ENST00000392948.2 H3-2 trna
ENST00000392952.6 ABLIM1 trna
ENST00000392962.3 ADGRE2 trna
ENST00000392963.5 NBPF1 trna
ENST00000392985.3 ZNF292 trna
ENST00000393001.1 AMMECR1L trna
ENST00000393003.6 USP32 trna
ENST00000393006.4 WDR33 trna
ENST00000393043.4 CLTC trna
ENST00000393063.4 DICER1 trna
ENST00000393065.5 TRIM37 trna
ENST00000393077.2 VTI1A trna
ENST00000393085.3 MTPN trna
ENST00000393100.3 ALKBH8 trna
ENST00000393132.2 BPGM trna
ENST00000393158.5 PDGFD trna
ENST00000393160.6 RALGDS trna
ENST00000393164.5 ATP2B1 protein_coding
ENST00000393241.7 MRE11 protein_coding
ENST00000393249.5 OSBPL8 protein_coding
ENST00000393250.7 OSBPL8 protein_coding
ENST00000393256.6 BCL2L11 protein_coding
ENST00000393262.3 NA NA
ENST00000393266.2  processed_pseudogene
ENST00000393293.4 ABL1 protein_coding
ENST00000393299.5 FAM135A retained_intron
ENST00000393301.4 CTSC protein_coding
ENST00000393348.5 NCK2 protein_coding
ENST00000393349.2 NCK2 protein_coding
ENST00000393350.1 MAF protein_coding
ENST00000393354.5 B4GALNT2 protein_coding
ENST00000393387.4 PHF3 protein_coding
ENST00000393416.5 MDM2 protein_coding
ENST00000393471.2 LIPT1 protein_coding
ENST00000393481.5 TES protein_coding
ENST00000393485.4 TFEC protein_coding
ENST00000393486.4 MDFIC protein_coding
ENST00000393488.2 PHYKPL nonsense_mediated_decay
ENST00000393555.3 DYRK2 protein_coding
ENST00000393593.6 IRF2 protein_coding
ENST00000393596.2 P2RY2 protein_coding
ENST00000393603.5 COG5 protein_coding
ENST00000393605.6 ARAP1 protein_coding
ENST00000393609.6 ARAP1 protein_coding
ENST00000393630.6 MON2 protein_coding
ENST00000393640.7 ST3GAL2 protein_coding
ENST00000393704.3 MFAP3L protein_coding
ENST00000393711.6 RNF121 nonsense_mediated_decay
ENST00000393726.6 PALLD protein_coding
ENST00000393742.5 NFAT5 nonsense_mediated_decay
ENST00000393743.6 DDX60 protein_coding
ENST00000393792.2 UBTD2 protein_coding
ENST00000393802.5 FBXW11 protein_coding
ENST00000393808.6 ST3GAL5 protein_coding
ENST00000393896.5 ACLY protein_coding
ENST00000393906.2 TBC1D10A protein_coding
ENST00000393956.6 FBXW7 protein_coding
ENST00000393979.3 RBM14 protein_coding
ENST00000393991.4 TSC22D4 protein_coding
ENST00000394000.5 PILRA protein_coding
ENST00000394030.5 CBLB protein_coding
ENST00000394085.6 SENP7 protein_coding
ENST00000394089.5 RARA protein_coding
ENST00000394114.2 CASC3 retained_intron
ENST00000394123.6 G3BP1 protein_coding
ENST00000394142.6 NA NA
ENST00000394168.1 BICRAL protein_coding
ENST00000394183.2  lncRNA
ENST00000394199.5 NEK6 protein_coding
ENST00000394219.6 NA NA
ENST00000394224.3 SIPA1 protein_coding
ENST00000394264.4 PABIR1 protein_coding
ENST00000394290.3 FTH1P3 processed_pseudogene
ENST00000394294.6 FBXL20 protein_coding
ENST00000394323.2 ERV3-1 protein_coding
ENST00000394455.5 ZFYVE26 retained_intron
ENST00000394457.6 AHSA2P processed_transcript
ENST00000394477.4 STAG2 protein_coding
ENST00000394478.1 STAG2 protein_coding
ENST00000394479.3 REL protein_coding
ENST00000394510.5 AKAP13 protein_coding
ENST00000394534.5 AKAP9 protein_coding
ENST00000394564.4 AKAP9 retained_intron
ENST00000394583.6 ZNF326 nonsense_mediated_decay
ENST00000394597.5 RFFL protein_coding
ENST00000394600.6 MTIF2 protein_coding
ENST00000394609.5 RTN4 protein_coding
ENST00000394652.5 IL16 protein_coding
ENST00000394660.5 IL16 protein_coding
ENST00000394665.4 RPL34 protein_coding
ENST00000394670.7 ZNF207 protein_coding
ENST00000394686.3 SGMS2 protein_coding
ENST00000394689.2 BRD7 protein_coding
ENST00000394714.5 ELAPOR2 nonsense_mediated_decay
ENST00000394715.1 ZBTB25 protein_coding
ENST00000394722.6 ANKHD1 protein_coding
ENST00000394725.2 SIAH1 protein_coding
ENST00000394752.6 SFMBT1 protein_coding
ENST00000394764.2 NA NA
ENST00000394768.5 SYNE2 retained_intron
ENST00000394779.6 SHOC1 protein_coding
ENST00000394790.2 FUT11 protein_coding
ENST00000394829.5 PPP3CB protein_coding
ENST00000394847.3 ANXA7 protein_coding
ENST00000394848.4 SSH2 retained_intron
ENST00000394861.2 SOCS5 protein_coding
ENST00000394878.2 RPLP0P6 processed_pseudogene
ENST00000394903.5 DNAJB12 protein_coding
ENST00000394949.7 SIN3A protein_coding
ENST00000394957.6 VSIR protein_coding
ENST00000394979.2 ZNF646 protein_coding
ENST00000395002.5 FAM13A protein_coding
ENST00000395003.4 JADE2 protein_coding
ENST00000395038.5 SOS1 protein_coding
ENST00000395042.1 RGS19 protein_coding
ENST00000395059.5 SRCAP protein_coding
ENST00000395060.4 NA NA
ENST00000395076.7 PPM1A protein_coding
ENST00000395125.1 DAAM1 protein_coding
ENST00000395183.5 ARHGAP24 protein_coding
ENST00000395251.4  lncRNA
ENST00000395270.4 POM121 protein_coding
ENST00000395290.5 CELF1 protein_coding
ENST00000395323.6 LBH protein_coding
ENST00000395339.6 PSMB8 protein_coding
ENST00000395340.4 DIDO1 protein_coding
ENST00000395343.4 DIDO1 protein_coding
ENST00000395344.6 MADD protein_coding
ENST00000395374.1 PHF20L1 retained_intron
ENST00000395389.2 SPN protein_coding
ENST00000395391.1 ZNF107 nonsense_mediated_decay
ENST00000395443.5 QRICH1 protein_coding
ENST00000395454.5 SCAF11 protein_coding
ENST00000395521.6 GCH1 processed_transcript
ENST00000395635.4 GRAP protein_coding
ENST00000395659.1 ATP5F1E protein_coding
ENST00000395686.6 ERO1A protein_coding
ENST00000395699.3 PURB protein_coding
ENST00000395713.5 TRPS1 protein_coding
ENST00000395715.6 TRPS1 protein_coding
ENST00000395719.6 G3BP2 protein_coding
ENST00000395720.2 ANKDD1A protein_coding
ENST00000395744.6 PPP6R2 protein_coding
ENST00000395754.4 IL21R protein_coding
ENST00000395769.5 MARCHF8 protein_coding
ENST00000395770.3 LNPEP protein_coding
ENST00000395782.4 PEMT protein_coding
ENST00000395784.1 LNPEP processed_transcript
ENST00000395788.3 SNHG32 lncRNA
ENST00000395789.4 SNHG32 lncRNA
ENST00000395807.2 MPRIP processed_transcript
ENST00000395827.4 TRABD protein_coding
ENST00000395848.4 NCOR1 protein_coding
ENST00000395856.3 NCOA1 protein_coding
ENST00000395857.6 NA NA
ENST00000395859.2 VCPKMT protein_coding
ENST00000395862.6 ATP6V1C1 protein_coding
ENST00000395884.3 KLF10 protein_coding
ENST00000395896.7 NA NA
ENST00000395898.3 VPS13C protein_coding
ENST00000395934.2 ELP4 protein_coding
ENST00000395957.5 YWHAZ protein_coding
ENST00000395969.5 VPS41 protein_coding
ENST00000396009.6 NFATC2 protein_coding
ENST00000396020.6 RPS29 protein_coding
ENST00000396027.7 XRCC4 protein_coding
ENST00000396040.5 ELMO1 protein_coding
ENST00000396049.4 MOB1A protein_coding
ENST00000396051.2 MOB1B protein_coding
ENST00000396053.7 RBM4 protein_coding
ENST00000396078.6 TCAIM protein_coding
ENST00000396136.5 ADAM10 nonsense_mediated_decay
ENST00000396137.4 JMY protein_coding
ENST00000396150.4 ZNF586 protein_coding
ENST00000396152.5 NA NA
ENST00000396175.4 TRAK1 protein_coding
ENST00000396200.3 PDP1 protein_coding
ENST00000396296.6 YME1L1 protein_coding
ENST00000396298.5 CREB5 protein_coding
ENST00000396307.5 RAB27A protein_coding
ENST00000396364.6 NA NA
ENST00000396373.7 ETV6 protein_coding
ENST00000396384.1 TUBB protein_coding
ENST00000396444.6 USP8 protein_coding
ENST00000396478.3 IPP protein_coding
ENST00000396507.6 CLEC12A protein_coding
ENST00000396512.3 ACO2 protein_coding
ENST00000396578.6 COL4A3 protein_coding
ENST00000396610.5 CMC1 retained_intron
ENST00000396625.3 COL4A4 protein_coding
ENST00000396667.6 TMEM106B protein_coding
ENST00000396696.1 RAB2A retained_intron
ENST00000396816.1 IL6ST protein_coding
ENST00000396821.6 DDX17 protein_coding
ENST00000396827.3 ZSCAN12 protein_coding
ENST00000396830.2 IFFO1 retained_intron
ENST00000396946.7 CARD11 protein_coding
ENST00000396979.1 RHOG protein_coding
ENST00000396984.1 H2BC4 protein_coding
ENST00000397006.2 PRKAA1 retained_intron
ENST00000397007.7 NUP98 protein_coding
ENST00000397023.4 PPARG nonsense_mediated_decay
ENST00000397033.5 ITGA4 protein_coding
ENST00000397040.4 RALGAPB protein_coding
ENST00000397041.6 ATP2A3 protein_coding
ENST00000397061.3 NUDT19 protein_coding
ENST00000397077.4 ATP2B2 protein_coding
ENST00000397128.5 PRKAA1 protein_coding
ENST00000397131.1 BLCAP protein_coding
ENST00000397149.3 SMU1 protein_coding
ENST00000397150.4 MANBAL protein_coding
ENST00000397151.1 MANBAL protein_coding
ENST00000397174.5 SCMH1 protein_coding
ENST00000397195.8 PAFAH1B1 protein_coding
ENST00000397261.6 ARPC4 protein_coding
ENST00000397265.6 NINJ2 protein_coding
ENST00000397282.2 ACTR3B protein_coding
ENST00000397305.3 RBFOX2 protein_coding
ENST00000397311.4 JARID2 protein_coding
ENST00000397390.3  processed_pseudogene
ENST00000397497.7 PTK2B retained_intron
ENST00000397519.5 PSIP1 protein_coding
ENST00000397527.4 CEP250 protein_coding
ENST00000397532.6 SLC7A7 protein_coding
ENST00000397553.5 UQCC1 nonsense_mediated_decay
ENST00000397560.5 KDM7A protein_coding
ENST00000397573.4 BMF protein_coding
ENST00000397591.2 THBS1 protein_coding
ENST00000397628.4 PRMT2 protein_coding
ENST00000397643.3 CUX2 protein_coding
ENST00000397713.4 AMZ2P1 processed_transcript
ENST00000397717.5 NQO2 protein_coding
ENST00000397753.4 ZBTB44 protein_coding
ENST00000397766.3 PGBD4 protein_coding
ENST00000397775.6 PPP3CC protein_coding
ENST00000397786.5 MED13 protein_coding
ENST00000397797.1 HBA1 protein_coding
ENST00000397807.5 NA NA
ENST00000397820.4 C19orf38 protein_coding
ENST00000397828.3 AGO3 protein_coding
ENST00000397852.4 ITGB2 protein_coding
ENST00000397885.2 PUM3 protein_coding
ENST00000397886.3 PTTG1IP protein_coding
ENST00000397887.6 PTTG1IP protein_coding
ENST00000397898.6 SUMO3 protein_coding
ENST00000397906.5 TTC28 protein_coding
ENST00000397912.3 PRKRIP1 protein_coding
ENST00000397992.5 ZFHX3 protein_coding
ENST00000397997.5 FRS2 protein_coding
ENST00000398004.3 SLC35E3 protein_coding
ENST00000398040.7 CMIP protein_coding
ENST00000398058.4 AGPAT3 protein_coding
ENST00000398071.4 NOP14 protein_coding
ENST00000398073.5 CTDSP2 protein_coding
ENST00000398093.6 NA NA
ENST00000398110.5 TPST2 protein_coding
ENST00000398117.1 BCL2 protein_coding
ENST00000398146.3 RGPD2 protein_coding
ENST00000398155.4 TXLNG protein_coding
ENST00000398197.5 TBC1D32 processed_transcript
ENST00000398212.5 TBC1D32 protein_coding
ENST00000398219.2 MRPL37 protein_coding
ENST00000398249.7 GSK3A protein_coding
ENST00000398258.6 CD47 protein_coding
ENST00000398259.2 RPS3AP26 processed_pseudogene
ENST00000398263.5 TGOLN2 protein_coding
ENST00000398316.6 FNDC3A protein_coding
ENST00000398319.5 CABIN1 protein_coding
ENST00000398326.2 FILIP1L protein_coding
ENST00000398337.7 INF2 protein_coding
ENST00000398367.1 UBASH3A protein_coding
ENST00000398379.2 POM121C protein_coding
ENST00000398392.2 CGGBP1 protein_coding
ENST00000398395.6 OFD1 nonsense_mediated_decay
ENST00000398529.6 RAB1A protein_coding
ENST00000398571.5 USP34 protein_coding
ENST00000398580.3 EYS protein_coding
ENST00000398602.2 NAA20 protein_coding
ENST00000398632.3 MX2 retained_intron
ENST00000398637.8 SLC38A1 protein_coding
ENST00000398665.6 DOT1L protein_coding
ENST00000398671.2 RC3H2 protein_coding
ENST00000398675.6 GXYLT1 protein_coding
ENST00000398676.3 CCAR1 retained_intron
ENST00000398684.5 CRCP protein_coding
ENST00000398731.3 AEBP2 protein_coding
ENST00000398763.7 MICU1 protein_coding
ENST00000398782.2 RRBP1 protein_coding
ENST00000398792.3 CDH23 retained_intron
ENST00000398810.5 GRB10 protein_coding
ENST00000398844.5 SEC24A protein_coding
ENST00000398868.6 ATL3 protein_coding
ENST00000398870.6 PIK3C3 protein_coding
ENST00000398873.4 YDJC protein_coding
ENST00000398881.3 TOMM6 protein_coding
ENST00000398944.6 EIF3CL protein_coding
ENST00000398947.1 NAA15 protein_coding
ENST00000398956.2 DYRK1A protein_coding
ENST00000398985.1 KSR1 retained_intron
ENST00000398986.5 NA NA
ENST00000399010.4 TTC3 protein_coding
ENST00000399082.6 HLA-DQB1 protein_coding
ENST00000399100.5 SEC24B protein_coding
ENST00000399120.4 HLCS protein_coding
ENST00000399138.4 ALKBH5 protein_coding
ENST00000399151.3 DOP1B protein_coding
ENST00000399196.1 LINC00243 lncRNA
ENST00000399220.2 CX3CR1 protein_coding
ENST00000399229.5 MYO5A protein_coding
ENST00000399237.5 RUNX1 protein_coding
ENST00000399240.4 RUNX1 protein_coding
ENST00000399262.5 JMJD1C protein_coding
ENST00000399284.1 KCNE1 protein_coding
ENST00000399287.6 HPS5 retained_intron
ENST00000399310.3 CRPPA protein_coding
ENST00000399339.5 WASHC2A protein_coding
ENST00000399402.6 GLB1 protein_coding
ENST00000399410.6 ABCC1 protein_coding
ENST00000399434.2 TNRC18 protein_coding
ENST00000399469.2 HIVEP1 nonsense_mediated_decay
ENST00000399503.3 MAP3K1 protein_coding
ENST00000399541.5 ALOX12-AS1 lncRNA
ENST00000399598.5 UBXN2B protein_coding
ENST00000399600.7 SCIMP protein_coding
ENST00000399613.1 PAN3 protein_coding
ENST00000399627.3 SBF1 retained_intron
ENST00000399702.4  processed_transcript
ENST00000399764.3 YWHAZP6 processed_pseudogene
ENST00000399777.1 BCL2L13 nonsense_mediated_decay
ENST00000399788.5 KDM5A protein_coding
ENST00000399799.2 ROCK1 protein_coding
ENST00000399850.6 CELF2 protein_coding
ENST00000399855.2 HIBCH protein_coding
ENST00000399868.2 LINC02649 lncRNA
ENST00000399921.4 BACH1 protein_coding
ENST00000399971.7  transcribed_unprocessed_pseudogene
ENST00000399973.1 USP16 protein_coding
ENST00000399974.4 MTRNR2L4 protein_coding
ENST00000400000.5 VAPA protein_coding
ENST00000400020.6 ANKRD12 protein_coding
ENST00000400075.3 GABPA protein_coding
ENST00000400135.4 CHODL protein_coding
ENST00000400145.5 DLGAP1 protein_coding
ENST00000400181.7 KDM1A protein_coding
ENST00000400198.6 ARGLU1 protein_coding
ENST00000400239.5 ZBTB40 protein_coding
ENST00000400393.3 DLEU7 protein_coding
ENST00000400454.4 DSCAM protein_coding
ENST00000400457.3 PCDH11Y protein_coding
ENST00000400470.3 RAB6A processed_transcript
ENST00000400522.7 EFCAB8 protein_coding
ENST00000400540.4 LINC00544 lncRNA
ENST00000400564.4 SAMSN1 protein_coding
ENST00000400569.6 NA NA
ENST00000400602.2 NA NA
ENST00000400706.3 WASH8P unprocessed_pseudogene
ENST00000400758.5 PRKAR1B protein_coding
ENST00000400788.7 TMEM242 protein_coding
ENST00000400794.6 WDR47 protein_coding
ENST00000400797.3 KAZN protein_coding
ENST00000400864.3  lncRNA
ENST00000400888.2 CCR2 protein_coding
ENST00000400904.6 CTNNBIP1 protein_coding
ENST00000400908.5 RERE protein_coding
ENST00000401004.2 H3P4 unprocessed_pseudogene
ENST00000401030.3 SELENOF protein_coding
ENST00000401042.6 MIER1 protein_coding
ENST00000401087.3 NBPF17P unprocessed_pseudogene
ENST00000401376.3 MIR941-4 miRNA
ENST00000401394.4 CTCF protein_coding
ENST00000401395.1 KIAA1671 protein_coding
ENST00000401406.3 UQCR10 protein_coding
ENST00000401529.3 RAC2 protein_coding
ENST00000401578.2  processed_pseudogene
ENST00000401701.1 MYH9 protein_coding
ENST00000401723.4 TOGARAM2 protein_coding
ENST00000401743.5 CD14 protein_coding
ENST00000401753.4 ROCK2 protein_coding
ENST00000401787.6 KDM4C protein_coding
ENST00000401830.3 FTH1P10 processed_transcript
ENST00000401882.2 NA NA
ENST00000401884.4 SNED1 protein_coding
ENST00000401970.2 LHFPL3 protein_coding
ENST00000402003.6 YPEL5 protein_coding
ENST00000402010.5 MARK2 protein_coding
ENST00000402038.6 PARG protein_coding
ENST00000402061.6 CCDC134 protein_coding
ENST00000402089.4 TMSB4XP8 processed_pseudogene
ENST00000402092.5 SEPTIN2 protein_coding
ENST00000402203.4 TNRC6B protein_coding
ENST00000402219.5 SOS1 protein_coding
ENST00000402255.4 APOBEC3A protein_coding
ENST00000402280.4 NLRC4 protein_coding
ENST00000402311.4 RABGAP1 protein_coding
ENST00000402380.3 ATXN10 protein_coding
ENST00000402437.2 MVB12B protein_coding
ENST00000402449.7 RAB37 protein_coding
ENST00000402468.3 C1GALT1 protein_coding
ENST00000402522.1 TBC1D1 protein_coding
ENST00000402604.5 AGAP1 protein_coding
ENST00000402630.4 MRTFA protein_coding
ENST00000402685.5 PDZRN4 protein_coding
ENST00000402711.5 EML4 protein_coding
ENST00000402739.7 CTNNA2 protein_coding
ENST00000402742.1  unprocessed_pseudogene
ENST00000402849.4 SNRPD3 protein_coding
ENST00000402863.3 PHACTR2 retained_intron
ENST00000402876.3 PARVB processed_transcript
ENST00000402914.4 MACROD2 protein_coding
ENST00000402924.4 BLVRA protein_coding
ENST00000403018.2 AUTS2 protein_coding
ENST00000403056.2 BTBD9 protein_coding
ENST00000403078.6 NA NA
ENST00000403094.3 FASTKD2 protein_coding
ENST00000403150.4 MAFK nonsense_mediated_decay
ENST00000403167.4 TTYH3 protein_coding
ENST00000403258.1 ACTBP8 processed_pseudogene
ENST00000403263.4 INO80D protein_coding
ENST00000403363.4 NAGA protein_coding
ENST00000403463.1 OSM protein_coding
ENST00000403490.2 IMP3 protein_coding
ENST00000403503.1 YPEL1 protein_coding
ENST00000403538.1 TPT1P4 processed_pseudogene
ENST00000403579.1 SIRT1 protein_coding
ENST00000403609.1 TANK protein_coding
ENST00000403663.5 TRIOBP protein_coding
ENST00000403683.1 H3C15 protein_coding
ENST00000403696.4 PRR5 protein_coding
ENST00000403703.4 UNKL nonsense_mediated_decay
ENST00000403732.2 RPS6KA1 protein_coding
ENST00000403744.6 PACSIN2 protein_coding
ENST00000403750.4 PPARGC1B protein_coding
ENST00000403821.5 R3HDM2 protein_coding
ENST00000403853.6 CAMKMT protein_coding
ENST00000403856.1 THADA protein_coding
ENST00000403997.2 SDF4 protein_coding
ENST00000404039.4 DPP6 protein_coding
ENST00000404121.5 NCOR2 protein_coding
ENST00000404136.2 CWC22 protein_coding
ENST00000404146.1 MTCYBP36 processed_pseudogene
ENST00000404251.1 BAZ1B protein_coding
ENST00000404291.3 STAG3L1 processed_transcript
ENST00000404360.4 ZNF12 protein_coding
ENST00000404395.3 STAT3 protein_coding
ENST00000404459.1 LIPN protein_coding
ENST00000404460.4 PLEKHB2 protein_coding
ENST00000404582.2 MORF4L1P1 processed_pseudogene
ENST00000404590.1 ACVR2A protein_coding
ENST00000404627.2 DOCK7 protein_coding
ENST00000404739.6 NT5C2 protein_coding
ENST00000404742.4 ESR1 protein_coding
ENST00000404767.6 INTS1 protein_coding
ENST00000404796.2  nonsense_mediated_decay
ENST00000404816.5 LTBP1 protein_coding
ENST00000404843.4 ASXL2 protein_coding
ENST00000404876.1 TCF20 protein_coding
ENST00000404989.1 PARVB protein_coding
ENST00000405123.6 ERLEC1 protein_coding
ENST00000405151.2 RPS4XP9 processed_pseudogene
ENST00000405240.4 RTN4 protein_coding
ENST00000405276.2 YWHAZP10 processed_pseudogene
ENST00000405289.4 EHBP1 protein_coding
ENST00000405333.4 ODC1 protein_coding
ENST00000405334.4 EIF2AK2 protein_coding
ENST00000405359.2  processed_pseudogene
ENST00000405420.2 SUMF1 protein_coding
ENST00000405482.4 EHBP1 protein_coding
ENST00000405506.2 XRCC6 protein_coding
ENST00000405510.4 SUN2 protein_coding
ENST00000405573.2 MADD protein_coding
ENST00000405615.2 CADM2 protein_coding
ENST00000405737.2 ELF1 protein_coding
ENST00000405755.5 PDE4D protein_coding
ENST00000405767.1 B3GNT2 protein_coding
ENST00000405772.4 CBLB protein_coding
ENST00000405785.4 MIOS protein_coding
ENST00000405805.4 HMGB1 protein_coding
ENST00000405808.4 FBXO11 protein_coding
ENST00000405810.2 RPL23P8 processed_pseudogene
ENST00000405854.4 MIR3667HG lncRNA
ENST00000405953.4 BCL2L11 protein_coding
ENST00000405995.4 NA NA
ENST00000406022.5 RPL10 protein_coding
ENST00000406041.4 ACYP2 protein_coding
ENST00000406048.2 NR4A2 protein_coding
ENST00000406175.3 EML4 retained_intron
ENST00000406200.2 BCOR miRNA
ENST00000406220.1 FEZ2 miRNA
ENST00000406226.1 STON1 miRNA
ENST00000406230.4 CSF2RB miRNA
ENST00000406272.5 NR2C2 miRNA
ENST00000406274.1 RPS4XP7 miRNA
ENST00000406297.6 AAK1 miRNA
ENST00000406326.4 DPP6 miRNA
ENST00000406334.3  miRNA
ENST00000406337.4 KAT6A miRNA
ENST00000406354.1 SETD7 miRNA
ENST00000406360.1 FOXO3 miRNA
ENST00000406434.4 CYRIA miRNA
ENST00000406438.4 SMCR8 miRNA
ENST00000406453.3 SLC29A4 miRNA
ENST00000406486.7 KIAA1671 miRNA
ENST00000406520.6 COMT miRNA
ENST00000406533.6 KCNMA1 miRNA
ENST00000406606.6 VAV2 miRNA
ENST00000406629.1 MTMR3 miRNA
ENST00000406659.3 DNMT3A miRNA
ENST00000406664.4 TBC1D1 miRNA
ENST00000406696.4 HS6ST2 miRNA
ENST00000406697.4 C1S miRNA
ENST00000406733.1 TBC1D22A miRNA
ENST00000406757.2 GPC3 miRNA
ENST00000406768.1 PSEN1 miRNA
ENST00000406775.5 AUTS2 miRNA
ENST00000406785.5 SLC8A1 miRNA
ENST00000406829.2 UMAD1 miRNA
ENST00000406875.6 HIPK2 miRNA
ENST00000407071.5 KIF26B miRNA
ENST00000407075.3 GRAP2 miRNA
ENST00000407082.3 SMARCB1 miRNA
ENST00000407131.4 CAMKMT miRNA
ENST00000407142.4 PPM1F miRNA
ENST00000407236.4 PPARA miRNA
ENST00000407275.2 ANKMY1 miRNA
ENST00000407343.3 PTPN12 miRNA
ENST00000407418.6 CBX6 miRNA
ENST00000407449.4 PIKFYVE miRNA
ENST00000407528.5 CADM2 miRNA
ENST00000407598.2 HIC2 miRNA
ENST00000407637.4 HERC3 miRNA
ENST00000407643.4 TTYH3 miRNA
ENST00000407673.4 CACNA1I miRNA
ENST00000407674.4 NA miRNA
ENST00000407704.1 ITSN2 miRNA
ENST00000407712.1 CBLB miRNA
ENST00000407787.4 PUS10 miRNA
ENST00000407797.4 IRF1-AS1 miRNA
ENST00000407893.3 MEMO1 miRNA
ENST00000407925.4 LTBP1 miRNA
ENST00000407940.1  miRNA
ENST00000407982.5 STRBP miRNA
ENST00000408028.5 SLC8A1 miRNA
ENST00000408031.1 GRAMD4 miRNA
ENST00000408038.5 BTRC miRNA
ENST00000408042.4 KIF16B miRNA
ENST00000408061.1 SNORD88C miRNA
ENST00000408139.1 SNORD111 miRNA
ENST00000408175.1 SNORA11B miRNA
ENST00000408189.1 SNORD110 miRNA
ENST00000408314.1 SNORD88A miRNA
ENST00000408376.1 SNORA79 miRNA
ENST00000408472.1 RN7SKP175 miRNA
ENST00000408493.2 SNORA81 miRNA
ENST00000408534.2 U3 miRNA
ENST00000408564.2 SNORA2C miRNA
ENST00000408573.1 SNORD100 miRNA
ENST00000408587.1 SNORD111B miRNA
ENST00000408612.1 SNORD99 miRNA
ENST00000408632.2 NA miRNA
ENST00000408684.1  miRNA
ENST00000408712.1  miRNA
ENST00000408716.1 SNORA77 miRNA
ENST00000408749.1 RNU6ATAC miRNA
ENST00000408789.1 SNORA11 miRNA
ENST00000408792.1 SNORA3C miRNA
ENST00000408813.1 SNORD93 miRNA
ENST00000408876.1 SNORD23 miRNA
ENST00000408881.1 MIR1256 miRNA
ENST00000408938.2 FAM200A miRNA
ENST00000408958.4 BTBD9 miRNA
ENST00000408965.3 CEBPD miRNA
ENST00000408968.3 IFITM1 miRNA
ENST00000408984.6 WWOX miRNA
ENST00000408998.1 WDR33 miRNA
ENST00000408999.3 RGPD4 miRNA
ENST00000409000.4 RPL31 miRNA
ENST00000409010.1 COQ10B miRNA
ENST00000409024.3 POLR1A miRNA
ENST00000409032.4 UXS1 miRNA
ENST00000409040.1 EML4 miRNA
ENST00000409053.1 RHBDD1 miRNA
ENST00000409069.4 OSBPL3 miRNA
ENST00000409080.4 ITGA6 miRNA
ENST00000409096.4 CUL3 miRNA
ENST00000409108.5 NR4A2 miRNA
ENST00000409111.2 NA miRNA
ENST00000409112.4 SP100 miRNA
ENST00000409126.4 SPATA13 miRNA
ENST00000409133.1 TRABD2A miRNA
ENST00000409136.4 ITPRID2 miRNA
ENST00000409171.4 AGFG1 miRNA
ENST00000409174.1 HK2 miRNA
ENST00000409176.5 MAP3K20 miRNA
ENST00000409179.2 NA miRNA
ENST00000409185.4 FAM168B miRNA
ENST00000409213.4 NCKAP5 miRNA
ENST00000409232.6 TGOLN2 miRNA
ENST00000409262.6 TET3 miRNA
ENST00000409263.4 FCHSD2 miRNA
ENST00000409271.4 EDAR miRNA
ENST00000409279.1 PLEKHB2 miRNA
ENST00000409283.5 ACVR1 miRNA
ENST00000409284.1 CCDC141 miRNA
ENST00000409307.4 NA miRNA
ENST00000409330.4 NBN miRNA
ENST00000409347.4 UNC50 miRNA
ENST00000409354.5 WDPCP miRNA
ENST00000409367.4 SNX10 protein_coding
ENST00000409369.1 IL18RAP protein_coding
ENST00000409375.1 AP1S3 trna
ENST00000409377.1 PPP3R1 trna
ENST00000409398.4 COQ10B trna
ENST00000409415.6 WIPF1 trna
ENST00000409442.2 MXD1 trna
ENST00000409473.2 PPM1B trna
ENST00000409486.5 PPM1B trna
ENST00000409487.6 ZEB2 trna
ENST00000409497.4 SCRN1 trna
ENST00000409500.6 GSTK1 trna
ENST00000409512.4 KYNU trna
ENST00000409540.6 INPP4A trna
ENST00000409544.4 ZNF638 trna
ENST00000409552.4 CLEC16A trna
ENST00000409563.4 CALM2 trna
ENST00000409572.4 NR4A2 trna
ENST00000409579.4 AFF3 trna
ENST00000409592.6 DOCK10 trna
ENST00000409593.4 PMS1 trna
ENST00000409600.4 BZW1 trna
ENST00000409602.1 POTEJ trna
ENST00000409614.1 SERF2 trna
ENST00000409627.5 SUMO1 trna
ENST00000409652.4 APOL6 trna
ENST00000409654.4 EPC2 trna
ENST00000409656.4 PSD4 trna
ENST00000409658.6 WDR33 trna
ENST00000409660.4 LNPK trna
ENST00000409674.4 GPD2 trna
ENST00000409677.4 TRIP12 trna
ENST00000409681.1 POLR1A trna
ENST00000409694.5 SYNE1 trna
ENST00000409738.4 RBM14 trna
ENST00000409757.7 TBC1D14 trna
ENST00000409760.1 VAMP8 trna
ENST00000409769.5 CLK1 trna
ENST00000409781.1 CD8A trna
ENST00000409785.7 KCMF1 trna
ENST00000409806.6 ZC3H12D trna
ENST00000409810.5 CHMP3 trna
ENST00000409815.5 SP110 trna
ENST00000409817.1 CXCR4 trna
ENST00000409833.4 ATF2 trna
ENST00000409838.1 SNX10 trna
ENST00000409845.1  trna
ENST00000409848.3 TACR1 trna
ENST00000409853.4 FCHSD2 trna
ENST00000409869.4 ARHGAP15 trna
ENST00000409884.4 LRRTM4 trna
ENST00000409886.3 RGPD3 trna
ENST00000409887.3 LRRC75A trna
ENST00000409888.1 AGPS trna
ENST00000409922.4 CHN2 trna
ENST00000409923.4 FAM126A trna
ENST00000409926.2  trna
ENST00000409947.4 MAP3K2 trna
ENST00000409964.5 CHN2 trna
ENST00000409995.4 STAT4 trna
ENST00000410000.2 MXD1 trna
ENST00000410015.5 KYNU trna
ENST00000410026.5 NABP1 trna
ENST00000410031.4 TBC1D14 trna
ENST00000410041.1 DYSF trna
ENST00000410069.1 CCDC126 trna
ENST00000410074.4 DOCK5 trna
ENST00000410077.2 JAKMIP1 trna
ENST00000410080.4 PRPF40A trna
ENST00000410084.6 CAB39 trna
ENST00000410093.4 LIMS1 trna
ENST00000410108.4 BET1L trna
ENST00000410112.5 EXOC6B trna
ENST00000410136.1 RN7SKP154 trna
ENST00000410144.1 RNU2-3P trna
ENST00000410216.1 RNY4P30 trna
ENST00000410290.1 RNU2-17P trna
ENST00000410292.1 Y_RNA trna
ENST00000410344.1 RNU2-33P trna
ENST00000410361.1 RNU2-36P trna
ENST00000410396.1 RNU2-2P trna
ENST00000410411.1 RN7SKP139 trna
ENST00000410413.1 SNORD19C trna
ENST00000410420.1 RN7SKP221 trna
ENST00000410423.1 RNU2-29P trna
ENST00000410433.1 SNORD12B trna
ENST00000410438.1 SNORA36B trna
ENST00000410451.1 RNA5SP203 trna
ENST00000410457.1 RNU2-28P trna
ENST00000410482.1 RNU2-59P trna
ENST00000410508.1 RNU2-26P trna
ENST00000410519.1 RN7SKP143 trna
ENST00000410533.1 RNU2-5P trna
ENST00000410535.1 Y_RNA trna
ENST00000410545.1 RNU2-23P trna
ENST00000410557.1 SNORA79B trna
ENST00000410569.1 RNU4-25P trna
ENST00000410577.1 Y_RNA trna
ENST00000410597.1 Y_RNA trna
ENST00000410635.1 RN7SKP236 trna
ENST00000410647.1 Y_RNA trna
ENST00000410669.1 Y_RNA trna
ENST00000410680.1 RNU2-52P trna
ENST00000410694.1 RNU2-48P trna
ENST00000410695.1 RNU2-37P trna
ENST00000410698.2 RN7SKP131 trna
ENST00000410712.1 RNU2-16P trna
ENST00000410717.1 Y_RNA trna
ENST00000410718.1 RNU2-70P trna
ENST00000410766.1 Y_RNA trna
ENST00000410769.1 Y_RNA trna
ENST00000410792.1 RNU2-63P trna
ENST00000410794.1 RNU2-7P trna
ENST00000410801.1 RNY4P29 trna
ENST00000410804.1 RNU4-6P trna
ENST00000410809.1 RNA5SP229 trna
ENST00000410818.1 RNU4-46P trna
ENST00000410856.1 RNU2-38P trna
ENST00000410874.1 RNA5SP225 trna
ENST00000410878.1 RNU2-68P trna
ENST00000410894.1 RN7SKP286 trna
ENST00000410920.1 Y_RNA trna
ENST00000410940.1 RNU4-78P trna
ENST00000410948.1 RN7SKP261 trna
ENST00000410949.1 Y_RNA trna
ENST00000410980.2 Y_RNA trna
ENST00000411013.2 NA trna
ENST00000411042.1 RN7SKP228 trna
ENST00000411044.1 RN7SKP94 trna
ENST00000411053.1 RNU2-14P trna
ENST00000411065.1 Y_RNA trna
ENST00000411069.1 RNU2-61P trna
ENST00000411204.1 RN7SKP207 trna
ENST00000411222.1 Y_RNA trna
ENST00000411288.1 Y_RNA trna
ENST00000411292.1 SNORD71 trna
ENST00000411315.1 RNU2-64P trna
ENST00000411317.1 NA trna
ENST00000411366.1 RNY3P8 trna
ENST00000411367.1 RN7SKP108 trna
ENST00000411404.1 RNU2-6P trna
ENST00000411416.5 PLAC8 trna
ENST00000411423.1 SF3A1 trna
ENST00000411466.5 SRCAP trna
ENST00000411512.2  trna
ENST00000411529.5 HNRNPA3 trna
ENST00000411542.1  trna
ENST00000411544.4 SERINC3 trna
ENST00000411546.3 SMG1P5 trna
ENST00000411553.2 HCG11 trna
ENST00000411579.1 MHENCR trna
ENST00000411612.4 GSE1 trna
ENST00000411670.4 CCDC18-AS1 trna
ENST00000411677.1 GNAQ trna
ENST00000411680.1 PLXNB2 trna
ENST00000411683.1 EHD1 trna
ENST00000411688.1 CYP27A1 trna
ENST00000411698.5 MDM1 trna
ENST00000411702.6 RNF213 trna
ENST00000411769.1 CRKL trna
ENST00000411780.1 BLCAP trna
ENST00000411790.1 TTLL11 trna
ENST00000411812.1 RNF216 trna
ENST00000411827.1 CDC42 trna
ENST00000411888.4 EIF4G3 trna
ENST00000411900.4 PKP4 trna
ENST00000411912.4 USP34 trna
ENST00000411915.1 TXN2 trna
ENST00000411932.1 NRIP1 trna
ENST00000411938.1 LSM8 trna
ENST00000411973.3 TRAPPC12 trna
ENST00000411975.4 ABCA13 trna
ENST00000411985.4 BRCC3 trna
ENST00000411987.4 MKRN2 trna
ENST00000411993.1 HDAC9 trna
ENST00000411998.1 IL10RB-DT trna
ENST00000412001.1 JMY trna
ENST00000412011.4 ITSN2 trna
ENST00000412025.4 ACVR1 trna
ENST00000412051.4 C7orf50 trna
ENST00000412091.1 LINC00174 trna
ENST00000412095.1 PSMB8-AS1 trna
ENST00000412097.4 RPL15 trna
ENST00000412116.4 ANKHD1 trna
ENST00000412128.1 PTMA trna
ENST00000412141.1 LINC00963 trna
ENST00000412217.1 PAPOLG trna
ENST00000412242.1 KDM5C-IT1 trna
ENST00000412247.1 GLS trna
ENST00000412261.4 LDAH trna
ENST00000412268.1 CD300E trna
ENST00000412306.1 TENT5A trna
ENST00000412393.4 LINC00342 trna
ENST00000412409.3  trna
ENST00000412411.1 LARP4B trna
ENST00000412414.5 KLF7 trna
ENST00000412416.4 SNX10 trna
ENST00000412431.2 NA trna
ENST00000412441.4 ADAM22 trna
ENST00000412450.1 SETD2 trna
ENST00000412480.5 PDE4B trna
ENST00000412482.1 MFSD6 trna
ENST00000412504.5 IL1RAP trna
ENST00000412507.1 TRIM56 trna
ENST00000412517.3 SLC43A2 trna
ENST00000412545.1 RPS20P14 trna
ENST00000412585.5 HLA-B trna
ENST00000412681.2 NRGN trna
ENST00000412692.4 GSE1 trna
ENST00000412743.1 PRR14L trna
ENST00000412784.2 NA trna
ENST00000412793.4 PTK2B trna
ENST00000412805.4 HADHB trna
ENST00000412806.1 SH3BP5 trna
ENST00000412810.5 NA trna
ENST00000412832.1 JOSD1 trna
ENST00000412835.1  trna
ENST00000412865.1 DUSP18 trna
ENST00000412869.4 PCYT1A trna
ENST00000412887.4 PDCD6IP trna
ENST00000412899.4 ITGA6 trna
ENST00000412910.1 C3orf20 trna
ENST00000412911.4 STX16 trna
ENST00000412918.1 ITPKB-IT1 trna
ENST00000412946.5 TPT1-AS1 trna
ENST00000412952.1 BCOR trna
ENST00000412962.1 CROCCP2 trna
ENST00000412972.1 BCL2L1-AS1 trna
ENST00000412979.1 IWS1 nonsense_mediated_decay
ENST00000413009.5 ACOX3 protein_coding
ENST00000413027.1 RPL3P2 processed_pseudogene
ENST00000413034.2 FAM185A protein_coding
ENST00000413035.4 IPO9-AS1 lncRNA
ENST00000413054.4 SLC25A26 protein_coding
ENST00000413079.1 PFKP protein_coding
ENST00000413081.1 TNRC18 protein_coding
ENST00000413082.1 DPM1 protein_coding
ENST00000413123.4 ATF2 processed_transcript
ENST00000413141.4 VPS41 protein_coding
ENST00000413152.3 NA NA
ENST00000413170.1 PCCA protein_coding
ENST00000413194.1 NR2C2 protein_coding
ENST00000413202.1 CYTOR lncRNA
ENST00000413269.3 TMEM252-DT lncRNA
ENST00000413284.4 SP100 protein_coding
ENST00000413297.4 RALY protein_coding
ENST00000413307.5 CAMSAP2 protein_coding
ENST00000413316.1 ACSL3 protein_coding
ENST00000413340.4 KPNA5 protein_coding
ENST00000413366.6 PRKCA protein_coding
ENST00000413409.5 PTPRC protein_coding
ENST00000413433.4 NOD1 protein_coding
ENST00000413447.1 CYCS protein_coding
ENST00000413479.4 SLC8A1-AS1 lncRNA
ENST00000413510.3 DLEU1 lncRNA
ENST00000413522.1 SNORD56 snoRNA
ENST00000413531.4 WARS2-AS1 lncRNA
ENST00000413543.5 JADE1 protein_coding
ENST00000413546.1 TP53BP1 protein_coding
ENST00000413551.1 TNS3 protein_coding
ENST00000413553.1 SIK3 protein_coding
ENST00000413559.1 STX16-NPEPL1 retained_intron
ENST00000413569.4 FOXN2 protein_coding
ENST00000413582.5 RFFL protein_coding
ENST00000413584.1 UBXN7 protein_coding
ENST00000413588.1 ANKIB1 nonsense_mediated_decay
ENST00000413605.5 CDK19 protein_coding
ENST00000413628.4 GNG12-AS1 lncRNA
ENST00000413697.4 REV1 nonsense_mediated_decay
ENST00000413712.5 TMEM245 protein_coding
ENST00000413722.4 NUTM2A-AS1 lncRNA
ENST00000413728.5 ARHGEF3 protein_coding
ENST00000413751.1 ACVR1 protein_coding
ENST00000413759.1 TPT1P9 processed_pseudogene
ENST00000413761.5 ZBED5 protein_coding
ENST00000413769.1 RBMXL1 protein_coding
ENST00000413828.3 CYP1B1-AS1 lncRNA
ENST00000413831.1 REV3L nonsense_mediated_decay
ENST00000413848.1  lncRNA
ENST00000413887.1  lncRNA
ENST00000413888.1 RPL4P5 processed_pseudogene
ENST00000413917.4 EIF3B protein_coding
ENST00000413971.4 TOP2B nonsense_mediated_decay
ENST00000413995.1 MRPL32 nonsense_mediated_decay
ENST00000414006.1 ENTPD1-AS1 lncRNA
ENST00000414008.2 HCG27 lncRNA
ENST00000414023.5 RRAS2 protein_coding
ENST00000414029.1 SLC35F6 nonsense_mediated_decay
ENST00000414030.4 CYTOR lncRNA
ENST00000414041.1 TBXAS1 nonsense_mediated_decay
ENST00000414070.1  processed_pseudogene
ENST00000414075.4 GAS5 lncRNA
ENST00000414080.1 BLCAP protein_coding
ENST00000414084.1 ZMAT3 protein_coding
ENST00000414108.4 WAC nonsense_mediated_decay
ENST00000414113.4 VOPP1 protein_coding
ENST00000414122.1 FBP1 protein_coding
ENST00000414157.1 ITGB1-DT lncRNA
ENST00000414174.1 SF3B1 nonsense_mediated_decay
ENST00000414218.1 LMBR1 nonsense_mediated_decay
ENST00000414250.1 FKBP15 protein_coding
ENST00000414273.1 MTCO1P12 unprocessed_pseudogene
ENST00000414296.2 DPY19L2P3 transcribed_unprocessed_pseudogene
ENST00000414303.5 AMY2A protein_coding
ENST00000414308.1 IATPR lncRNA
ENST00000414316.4 EIF3L protein_coding
ENST00000414318.2 TBC1D5 processed_transcript
ENST00000414320.1 INO80D protein_coding
ENST00000414369.2 ASB3 processed_transcript
ENST00000414380.1 SH2D3C protein_coding
ENST00000414419.5 RFFL protein_coding
ENST00000414489.1 MYADM protein_coding
ENST00000414498.1 STEAP4 protein_coding
ENST00000414513.5 CD99P1 retained_intron
ENST00000414521.5 MGAT4A protein_coding
ENST00000414539.1  lncRNA
ENST00000414558.2 ATG4C protein_coding
ENST00000414563.5 ZDHHC14 protein_coding
ENST00000414568.4 PRKAR1B protein_coding
ENST00000414637.1 AOAH nonsense_mediated_decay
ENST00000414641.4 TRIM22 protein_coding
ENST00000414644.4 RMDN2 protein_coding
ENST00000414670.2 ITGB1 protein_coding
ENST00000414678.5 ARID1B protein_coding
ENST00000414681.1 CREB1 protein_coding
ENST00000414717.4 ATG7 protein_coding
ENST00000414723.1 GCA protein_coding
ENST00000414739.3 CASTOR3 processed_transcript
ENST00000414750.1 LINC01934 lncRNA
ENST00000414770.4 IFNGR1 protein_coding
ENST00000414781.1 RAPGEF1 protein_coding
ENST00000414802.4 CNOT4 protein_coding
ENST00000414804.4 HERC2P3 processed_transcript
ENST00000414861.5 RIF1 protein_coding
ENST00000414862.4 TRA2B protein_coding
ENST00000414897.4 TRIM22 nonsense_mediated_decay
ENST00000414911.1  lncRNA
ENST00000414912.2 BTN3A1 protein_coding
ENST00000414977.4 GALNT3 protein_coding
ENST00000414984.4 LARS2 protein_coding
ENST00000414996.1 MTMR14 nonsense_mediated_decay
ENST00000415009.4 FBXL18 nonsense_mediated_decay
ENST00000415035.1 STAT1 nonsense_mediated_decay
ENST00000415045.1 NLGN1 protein_coding
ENST00000415139.4 MAP3K8 protein_coding
ENST00000415187.1 TMSB4XP6 processed_pseudogene
ENST00000415188.1 USP4 protein_coding
ENST00000415224.4 PARVG protein_coding
ENST00000415248.1 ZNF749 protein_coding
ENST00000415251.5 PHTF2 protein_coding
ENST00000415264.4 HS1BP3 protein_coding
ENST00000415277.2  transcribed_unprocessed_pseudogene
ENST00000415278.1 EEF1A1P11 processed_pseudogene
ENST00000415325.4 DLD nonsense_mediated_decay
ENST00000415357.1 LINC01090 lncRNA
ENST00000415384.1 AFF3 protein_coding
ENST00000415387.1  lncRNA
ENST00000415434.4 LINC01237 lncRNA
ENST00000415452.4 RUBCN protein_coding
ENST00000415454.1 GLB1 protein_coding
ENST00000415471.2  unprocessed_pseudogene
ENST00000415482.5 PTPN12 protein_coding
ENST00000415488.1 ESR1 protein_coding
ENST00000415513.1 KMT2E processed_transcript
ENST00000415527.1 SRSF7 nonsense_mediated_decay
ENST00000415537.1 HLA-C protein_coding
ENST00000415553.1 KANSL1L protein_coding
ENST00000415555.4 DDR2 protein_coding
ENST00000415565.1 CAPN7 protein_coding
ENST00000415570.1 EIF2AK3 processed_transcript
ENST00000415574.5 SMPD4BP transcribed_processed_pseudogene
ENST00000415589.1  lncRNA
ENST00000415617.4 INPP5D protein_coding
ENST00000415659.2 PPIC retained_intron
ENST00000415684.4 TSEN2 protein_coding
ENST00000415690.5 NR3C1 protein_coding
ENST00000415724.2 ZDHHC20 protein_coding
ENST00000415732.1 DHX32 protein_coding
ENST00000415750.4 CCDC146 protein_coding
ENST00000415780.1 ZRANB2-AS2 lncRNA
ENST00000415845.1 STAT5B protein_coding
ENST00000415850.5 ACVR1B protein_coding
ENST00000415852.1 AZI2 protein_coding
ENST00000415861.2 CD164 retained_intron
ENST00000415868.4 MBTD1 protein_coding
ENST00000415896.1 POT1-AS1 lncRNA
ENST00000415906.1 LPP protein_coding
ENST00000415912.5 ECE1 protein_coding
ENST00000415929.4 TNS3 protein_coding
ENST00000415943.5 BTBD11 protein_coding
ENST00000415947.1 PARD3B nonsense_mediated_decay
ENST00000415952.1 OSBPL3 protein_coding
ENST00000415967.2 NIPSNAP2 nonsense_mediated_decay
ENST00000415980.1 FIG4 protein_coding
ENST00000415997.1 APP protein_coding
ENST00000416006.6 LONP2 nonsense_mediated_decay
ENST00000416045.4 NAA35 processed_transcript
ENST00000416052.1 DHDDS protein_coding
ENST00000416061.1  lncRNA
ENST00000416067.4 TEKT4P2 processed_transcript
ENST00000416076.1  lncRNA
ENST00000416082.1 EEF1A1P29 processed_pseudogene
ENST00000416093.1 RAF1 nonsense_mediated_decay
ENST00000416108.4 RBM39 nonsense_mediated_decay
ENST00000416121.4 AGBL4 protein_coding
ENST00000416135.4 RAD50 protein_coding
ENST00000416140.4 TFEB protein_coding
ENST00000416160.1 ITSN2 protein_coding
ENST00000416166.1 IFFO2 protein_coding
ENST00000416172.1 ZNF609 protein_coding
ENST00000416199.4 MED14 protein_coding
ENST00000416215.5 PTPN6 retained_intron
ENST00000416222.1 ATL2 nonsense_mediated_decay
ENST00000416263.3 TOB1-AS1 lncRNA
ENST00000416301.4 ENTPD1-AS1 lncRNA
ENST00000416305.1 ARHGAP21 protein_coding
ENST00000416320.1  processed_pseudogene
ENST00000416385.1 NA NA
ENST00000416400.1 VPS54 nonsense_mediated_decay
ENST00000416411.1 MIR3667HG lncRNA
ENST00000416425.4 LRRFIP2 protein_coding
ENST00000416438.5 LINC00475 processed_transcript
ENST00000416447.1 MX2 protein_coding
ENST00000416449.4 CDK5RAP2 protein_coding
ENST00000416482.1 AUTS2 processed_transcript
ENST00000416494.5 FAM234B nonsense_mediated_decay
ENST00000416495.5 SESN3 protein_coding
ENST00000416500.4 LCP1 protein_coding
ENST00000416510.1  lncRNA
ENST00000416569.2 XKR6 protein_coding
ENST00000416585.1 SNX30 protein_coding
ENST00000416587.4 RNF144A protein_coding
ENST00000416683.4 NBEAL2 protein_coding
ENST00000416718.2 MTCO3P12 unprocessed_pseudogene
ENST00000416732.4 HIBCH protein_coding
ENST00000416735.4 SPECC1L processed_transcript
ENST00000416739.4 PARP11 nonsense_mediated_decay
ENST00000416754.1 RUNX1 protein_coding
ENST00000416801.5 TAX1BP1 nonsense_mediated_decay
ENST00000416804.1 HLA-DPB1 protein_coding
ENST00000416824.1 LINC00957 lncRNA
ENST00000416836.4 PLCB4 protein_coding
ENST00000416888.4 GPD2 nonsense_mediated_decay
ENST00000416904.4 ZNF740 protein_coding
ENST00000416918.4 TRAPPC12 protein_coding
ENST00000416931.1 MTND1P23 unprocessed_pseudogene
ENST00000416957.4 FNDC3B protein_coding
ENST00000416992.5 MKLN1 protein_coding
ENST00000416999.1 LINC-PINT lncRNA
ENST00000417007.1 IFNAR2 nonsense_mediated_decay
ENST00000417017.4 ATG16L1 protein_coding
ENST00000417023.4 DDX39B protein_coding
ENST00000417046.1 CEP350 protein_coding
ENST00000417056.4 NIBAN1 protein_coding
ENST00000417088.2 RPS28 retained_intron
ENST00000417101.1 ACTB protein_coding
ENST00000417137.4 SMARCB1 protein_coding
ENST00000417167.2 MED4 protein_coding
ENST00000417175.1 CCNT2 nonsense_mediated_decay
ENST00000417194.4  processed_transcript
ENST00000417209.2 RGS21 protein_coding
ENST00000417216.3 RBMS1P1 processed_pseudogene
ENST00000417271.1 SLC8A1 protein_coding
ENST00000417273.1  lncRNA
ENST00000417332.4 SUN2 protein_coding
ENST00000417344.2 CCNT1 nonsense_mediated_decay
ENST00000417361.1 FANCL protein_coding
ENST00000417387.1 CASD1 nonsense_mediated_decay
ENST00000417389.1 TM9SF4 nonsense_mediated_decay
ENST00000417392.4 ST6GAL1 protein_coding
ENST00000417396.2 ADAMTS6 processed_transcript
ENST00000417403.4 ABCA13 nonsense_mediated_decay
ENST00000417405.1 RUBCNL protein_coding
ENST00000417448.1 VCP protein_coding
ENST00000417458.4 MROH8 protein_coding
ENST00000417461.4 NBAS protein_coding
ENST00000417477.2 ARID4A protein_coding
ENST00000417497.4 TTC28-AS1 lncRNA
ENST00000417508.1 VPS16 protein_coding
ENST00000417523.4 TRRAP protein_coding
ENST00000417537.1 NAMPT protein_coding
ENST00000417549.1 EEF1A1P3 processed_pseudogene
ENST00000417551.4 DLD nonsense_mediated_decay
ENST00000417555.2 PARGP1 transcribed_unprocessed_pseudogene
ENST00000417564.2 DIP2A protein_coding
ENST00000417615.1 RPL3P4 processed_pseudogene
ENST00000417657.1  processed_pseudogene
ENST00000417661.1 INPP5D protein_coding
ENST00000417662.1 IFRD1 protein_coding
ENST00000417682.5 SFI1 protein_coding
ENST00000417717.5 SATB1 protein_coding
ENST00000417723.1 TAMM41 nonsense_mediated_decay
ENST00000417724.1 HLA-DPA1 protein_coding
ENST00000417748.1 CFLAR protein_coding
ENST00000417751.4 LINC00276 lncRNA
ENST00000417762.4 SHPRH protein_coding
ENST00000417765.1  lncRNA
ENST00000417768.1 TCAIM nonsense_mediated_decay
ENST00000417811.2 DPY19L1P1 unprocessed_pseudogene
ENST00000417816.2 NEBL protein_coding
ENST00000417833.2 TGFBR3 protein_coding
ENST00000417836.1 TLE4 protein_coding
ENST00000417843.2  lncRNA
ENST00000417860.4 NUTM2A-AS1 lncRNA
ENST00000417878.1 RPL3P7 processed_pseudogene
ENST00000417895.1 NEK7 processed_transcript
ENST00000417905.1 RBM5 protein_coding
ENST00000417936.4 SH3BP5 protein_coding
ENST00000417938.2 PPIG nonsense_mediated_decay
ENST00000417942.4 XIST lncRNA
ENST00000417954.4 SLC19A1 protein_coding
ENST00000417956.5 CELF2 protein_coding
ENST00000417958.4 MFSD6 protein_coding
ENST00000417975.1 LINC01725 lncRNA
ENST00000418005.1 SLC39A10 protein_coding
ENST00000418025.1  lncRNA
ENST00000418032.3 GATAD2A nonsense_mediated_decay
ENST00000418038.4 STK24 protein_coding
ENST00000418039.2 TBC1D2B retained_intron
ENST00000418061.1 KMT2C protein_coding
ENST00000418066.2 ANXA4 processed_transcript
ENST00000418101.1 MAP4K4 protein_coding
ENST00000418114.4 RAPH1 protein_coding
ENST00000418115.4 RHOA protein_coding
ENST00000418123.1 TRIP12 protein_coding
ENST00000418133.4 PACSIN2 protein_coding
ENST00000418162.1 DESI2 protein_coding
ENST00000418165.4 LINC01376 lncRNA
ENST00000418192.2 LINC01145 processed_transcript
ENST00000418194.5 SP3 protein_coding
ENST00000418218.4 UICLM lncRNA
ENST00000418236.4 ARHGAP26 protein_coding
ENST00000418239.1 NRCAM protein_coding
ENST00000418246.1 PSMF1 processed_transcript
ENST00000418259.4 ATG2A protein_coding
ENST00000418292.1  lncRNA
ENST00000418331.5 PTPRJ protein_coding
ENST00000418336.5 PKNOX1 retained_intron
ENST00000418338.1 ZNF136 protein_coding
ENST00000418351.1 ACTBP7 processed_pseudogene
ENST00000418375.1 TMEM248 protein_coding
ENST00000418381.4 NA NA
ENST00000418450.4 PARL protein_coding
ENST00000418500.1 COL10A1 protein_coding
ENST00000418505.2 ANKMY1 processed_transcript
ENST00000418510.1 YES1P1 processed_pseudogene
ENST00000418526.5 CNTN5 protein_coding
ENST00000418541.5 MTCH1 protein_coding
ENST00000418546.1  lncRNA
ENST00000418547.1 CD99L2 protein_coding
ENST00000418561.2 TTC17 protein_coding
ENST00000418592.1 SMG1P1 processed_transcript
ENST00000418596.6 FAM126B protein_coding
ENST00000418611.4 SACM1L protein_coding
ENST00000418620.1 SP3 processed_transcript
ENST00000418627.1 TBC1D25 protein_coding
ENST00000418629.5 TMEM131 nonsense_mediated_decay
ENST00000418646.4 GPCPD1 protein_coding
ENST00000418673.1 KMT2C protein_coding
ENST00000418674.1 PTPRC protein_coding
ENST00000418678.4 ATP11A protein_coding
ENST00000418681.5 NUBPL processed_transcript
ENST00000418721.4 KAT6A retained_intron
ENST00000418783.1  processed_pseudogene
ENST00000418785.4 TMEM168 protein_coding
ENST00000418791.4 KANSL1L protein_coding
ENST00000418794.1 NCAPH2 nonsense_mediated_decay
ENST00000418841.4 WDR81 protein_coding
ENST00000418849.1 CMC1 processed_transcript
ENST00000418850.1  lncRNA
ENST00000418888.4 NA NA
ENST00000418919.5 GNS protein_coding
ENST00000418920.4 CYTIP protein_coding
ENST00000418924.5 RIN3 processed_transcript
ENST00000418939.1 PPP1R2 nonsense_mediated_decay
ENST00000418945.1  lncRNA
ENST00000418975.1 LSP1 protein_coding
ENST00000418984.6 EEA1 nonsense_mediated_decay
ENST00000418987.2 ACTG1P19 processed_pseudogene
ENST00000418988.2 PSMA1 protein_coding
ENST00000418994.1 CAPN7 nonsense_mediated_decay
ENST00000419002.5 COLEC11 processed_transcript
ENST00000419020.1 DDX39B protein_coding
ENST00000419025.1 EEF1A1P8 processed_pseudogene
ENST00000419026.4 SENP5 protein_coding
ENST00000419035.1 EPCAM-DT lncRNA
ENST00000419036.4 SLC4A7 protein_coding
ENST00000419040.5 CASP8AP2 protein_coding
ENST00000419065.5 PSMG4 protein_coding
ENST00000419070.5 IMMT protein_coding
ENST00000419073.1 LST1 processed_transcript
ENST00000419169.4 SMG7 protein_coding
ENST00000419177.3 GOLGA4 processed_transcript
ENST00000419187.5 SRGAP2 protein_coding
ENST00000419211.1  lncRNA
ENST00000419215.2 ZNF655 processed_transcript
ENST00000419216.1 PRKAR2A protein_coding
ENST00000419276.1 RPL31 nonsense_mediated_decay
ENST00000419286.2 ATM processed_transcript
ENST00000419325.4 KIAA1109 protein_coding
ENST00000419333.4 PCYT1A protein_coding
ENST00000419338.4 DDX39B protein_coding
ENST00000419349.1 GPX1 protein_coding
ENST00000419358.4 TEX264 protein_coding
ENST00000419390.2 ANKRD36B nonsense_mediated_decay
ENST00000419402.1 NCF2 protein_coding
ENST00000419408.4 NDUFA10 protein_coding
ENST00000419425.1  lncRNA
ENST00000419435.4 OPA1 protein_coding
ENST00000419442.1 RAPGEF1 protein_coding
ENST00000419445.4 PGGT1B protein_coding
ENST00000419448.1 ATP11A processed_transcript
ENST00000419455.1 ARHGAP15 nonsense_mediated_decay
ENST00000419472.1 VPS13A protein_coding
ENST00000419475.1 PHETA2 protein_coding
ENST00000419499.1 LINC00402 lncRNA
ENST00000419517.2 CEP85L protein_coding
ENST00000419531.2 LINC01135 lncRNA
ENST00000419533.1 UBR4 retained_intron
ENST00000419535.1 ELMO1-AS1 lncRNA
ENST00000419541.3 VGLL4 protein_coding
ENST00000419548.4 SIGLEC1 protein_coding
ENST00000419556.2 THEM7P transcribed_unitary_pseudogene
ENST00000419562.5 DERL1 protein_coding
ENST00000419579.1 RPS12P23 processed_pseudogene
ENST00000419580.5 ABI3 protein_coding
ENST00000419608.2 ZNF317 retained_intron
ENST00000419612.1 NOL4L protein_coding
ENST00000419616.4 RAD23B protein_coding
ENST00000419629.1 SDCBPP3 processed_pseudogene
ENST00000419636.1 NPRL3 protein_coding
ENST00000419660.1 NCOA7 protein_coding
ENST00000419661.4 OGDH protein_coding
ENST00000419699.1 GATD3A protein_coding
ENST00000419706.5 BTBD9 protein_coding
ENST00000419735.6 ATXN7L1 protein_coding
ENST00000419744.1 ATRAID protein_coding
ENST00000419748.4 NA NA
ENST00000419791.3 NT5DC1 protein_coding
ENST00000419810.5 HPCAL1 nonsense_mediated_decay
ENST00000419825.2 LDAH protein_coding
ENST00000419827.1 HSPA8P8 processed_pseudogene
ENST00000419842.1 PLCL2 protein_coding
ENST00000419843.1 RASGRP2 protein_coding
ENST00000419854.1 ZNF587 retained_intron
ENST00000419890.3 TVP23C protein_coding
ENST00000419902.1 NIFK-AS1 lncRNA
ENST00000419932.1 NA NA
ENST00000419940.4 TGFA protein_coding
ENST00000419948.4 HP1BP3 protein_coding
ENST00000419958.4 RPA2 protein_coding
ENST00000419985.4 PROC nonsense_mediated_decay
ENST00000420000.5  lncRNA
ENST00000420027.3 NA NA
ENST00000420042.1 RARA processed_transcript
ENST00000420068.1 IFNAR2 processed_transcript
ENST00000420095.1 LMCD1-AS1 lncRNA
ENST00000420104.4 ARPC2 protein_coding
ENST00000420110.1 HLA-L transcribed_unprocessed_pseudogene
ENST00000420115.5 CDV3 protein_coding
ENST00000420121.4 SSBP3 retained_intron
ENST00000420124.2 KMT2B protein_coding
ENST00000420141.2 NUP210 retained_intron
ENST00000420164.4 PIGF nonsense_mediated_decay
ENST00000420195.1 SH3BP5-AS1 lncRNA
ENST00000420223.4 ZCWPW2 protein_coding
ENST00000420292.1 LYN processed_transcript
ENST00000420329.5 CRTC3 protein_coding
ENST00000420397.1 MARCHF7 protein_coding
ENST00000420424.1 NUTM2A-AS1 lncRNA
ENST00000420475.1 KLF4 protein_coding
ENST00000420482.4 PTPN4 protein_coding
ENST00000420525.1 MLLT10 protein_coding
ENST00000420535.1 LOXL3 protein_coding
ENST00000420541.5 TNFSF10 protein_coding
ENST00000420584.3 TAF11 protein_coding
ENST00000420622.5 KCNH5 protein_coding
ENST00000420658.4 AFAP1 protein_coding
ENST00000420665.4 LRRFIP1 protein_coding
ENST00000420670.4 SEMA4D protein_coding
ENST00000420679.1 SPOPL nonsense_mediated_decay
ENST00000420683.1 STK17B protein_coding
ENST00000420699.5 ANKRD36 protein_coding
ENST00000420716.2 NA NA
ENST00000420717.4 PTPN18 processed_transcript
ENST00000420722.2 SBF2 protein_coding
ENST00000420771.2 PHACTR2 retained_intron
ENST00000420807.1 LINC01031 lncRNA
ENST00000420822.1 CCNYL1 protein_coding
ENST00000420835.4 JAZF1 processed_transcript
ENST00000420843.5 ARRB1 protein_coding
ENST00000420847.2 KDM4C protein_coding
ENST00000420848.3 WASHC2C protein_coding
ENST00000420849.4 MED15 nonsense_mediated_decay
ENST00000420850.1 ENTPD3-AS1 lncRNA
ENST00000420886.5 SBNO1 protein_coding
ENST00000420893.5 FAM13B protein_coding
ENST00000420922.5 FTCDNL1 miRNA
ENST00000420927.4 ULK4 miRNA
ENST00000420959.5 CORO1C miRNA
ENST00000420969.1 AHCTF1P1 miRNA
ENST00000420981.2 SERPINB9P1 miRNA
ENST00000420999.1 EFHC2 miRNA
ENST00000421035.2 UTRN miRNA
ENST00000421037.1 MARCHF7 miRNA
ENST00000421043.4 ZNF277 miRNA
ENST00000421059.1 POR miRNA
ENST00000421069.4 VPS8 miRNA
ENST00000421101.1 LRRN3 miRNA
ENST00000421109.5 NR2F2 miRNA
ENST00000421113.4 MAD1L1 miRNA
ENST00000421126.4 AP1B1 miRNA
ENST00000421138.5 RECQL miRNA
ENST00000421147.4 LINC02474 miRNA
ENST00000421162.1 BARD1 miRNA
ENST00000421188.1 SETD5 miRNA
ENST00000421195.1 EEF1A1P14 miRNA
ENST00000421200.1 LENG8 miRNA
ENST00000421203.5 TBC1D7 miRNA
ENST00000421246.1 CDC42P6 miRNA
ENST00000421249.2 VIRMA miRNA
ENST00000421257.1 MIR646HG miRNA
ENST00000421278.2 UBAP2 miRNA
ENST00000421281.1 NT5C2 miRNA
ENST00000421296.1 IFRD1 miRNA
ENST00000421304.4 BUD23 miRNA
ENST00000421323.1  miRNA
ENST00000421325.3 NA miRNA
ENST00000421339.3 TBC1D1 miRNA
ENST00000421350.1 MICA miRNA
ENST00000421365.2 IFIH1 miRNA
ENST00000421406.1 ZNF731P miRNA
ENST00000421433.4 GIGYF2 miRNA
ENST00000421459.2 VIM miRNA
ENST00000421460.1 FGF13 miRNA
ENST00000421480.2  miRNA
ENST00000421483.5 RAP2C-AS1 miRNA
ENST00000421486.1 PPP1R21 miRNA
ENST00000421514.1 GOLGA1 miRNA
ENST00000421515.5 NKIRAS1 miRNA
ENST00000421521.4 ARHGAP26 miRNA
ENST00000421523.4 HDAC8 miRNA
ENST00000421524.5 SGCZ miRNA
ENST00000421535.4 MAN1A2 miRNA
ENST00000421539.1 CSF2RB miRNA
ENST00000421541.1 SON miRNA
ENST00000421573.4 SPATS2L miRNA
ENST00000421641.1 FUBP1 miRNA
ENST00000421682.1 RBM6 miRNA
ENST00000421686.5  miRNA
ENST00000421707.1 MBNL3 miRNA
ENST00000421708.1 MIDEAS miRNA
ENST00000421709.1 NR4A2 miRNA
ENST00000421710.4 SNAPC3 miRNA
ENST00000421723.1 NCEH1 miRNA
ENST00000421730.1 FAM126A miRNA
ENST00000421745.5 BIRC6 miRNA
ENST00000421751.1 PFKP miRNA
ENST00000421758.4 DLEU2 miRNA
ENST00000421768.1 LARGE1 miRNA
ENST00000421802.1 IFNGR2 miRNA
ENST00000421806.1 LCOR miRNA
ENST00000421812.2 ZNF697 miRNA
ENST00000421816.5 GCDH miRNA
ENST00000421827.2 UBXN11 miRNA
ENST00000421851.1 RC3H1-IT1 miRNA
ENST00000421865.2 LAMA2 miRNA
ENST00000421882.4 MAP4K4 miRNA
ENST00000421890.4 ZNF815P miRNA
ENST00000421915.4 AGBL5 miRNA
ENST00000421946.2 ANKRD36 miRNA
ENST00000422050.1 BBIP1 miRNA
ENST00000422078.1 SLC35A3 miRNA
ENST00000422087.4 PNPLA8 miRNA
ENST00000422091.1 ARHGAP4 miRNA
ENST00000422095.1 ANKIB1 miRNA
ENST00000422098.4 XIAP miRNA
ENST00000422138.1 MROH8 miRNA
ENST00000422149.1 MAP3K20 miRNA
ENST00000422239.4 FKBP14-AS1 miRNA
ENST00000422278.1 FOXJ3 miRNA
ENST00000422297.4 NEK6 miRNA
ENST00000422304.1 POLR2J4 miRNA
ENST00000422321.4 PIP4K2A miRNA
ENST00000422329.1 MAN1A2 miRNA
ENST00000422336.4 PACSIN2 miRNA
ENST00000422375.1 FCHSD2 miRNA
ENST00000422435.2 KIF21B miRNA
ENST00000422452.2 TENM1 miRNA
ENST00000422459.1 PELATON miRNA
ENST00000422467.1 NA miRNA
ENST00000422486.1 RPL4P4 miRNA
ENST00000422495.4 PIKFYVE miRNA
ENST00000422521.2 ACYP2 miRNA
ENST00000422544.2 PDGFC miRNA
ENST00000422579.1 MADD miRNA
ENST00000422591.4 HACL1 miRNA
ENST00000422633.1 EIF4A1P2 miRNA
ENST00000422679.1 MIR1302-9HG miRNA
ENST00000422684.1 DOCK10 miRNA
ENST00000422737.4 ARID2 miRNA
ENST00000422754.1 IVNS1ABP miRNA
ENST00000422769.5 PPP2R5E miRNA
ENST00000422781.4 RHOA miRNA
ENST00000422786.1 EIF2AK1 miRNA
ENST00000422803.2 NA miRNA
ENST00000422835.2 SPATA5 miRNA
ENST00000422851.1 MRTFA miRNA
ENST00000422875.4 TRAPPC10 miRNA
ENST00000422877.1 SEC23B miRNA
ENST00000422886.4 ANKRD44 miRNA
ENST00000422910.2 ZDHHC14 miRNA
ENST00000422918.4 ARHGAP4 miRNA
ENST00000422927.1 KCNMB2 miRNA
ENST00000422936.4 MEMO1 miRNA
ENST00000422974.2 ZFP91-CNTF miRNA
ENST00000422980.1 DPYD-AS1 miRNA
ENST00000422993.2 CELF1 miRNA
ENST00000422997.5 GALNT11 protein_coding
ENST00000423022.1 KBTBD2 protein_coding
ENST00000423048.4 ALMS1 trna
ENST00000423068.1 EIF2S3 trna
ENST00000423075.1  trna
ENST00000423084.1  trna
ENST00000423088.4 MAP4 trna
ENST00000423112.2 RFX3-AS1 trna
ENST00000423113.4 ITGB1 trna
ENST00000423118.4 PKD1 trna
ENST00000423123.1 DIRC3 trna
ENST00000423156.1 SACS trna
ENST00000423183.1 ACTG1P12 trna
ENST00000423206.4 TIAM1 trna
ENST00000423239.5 RC3H2 trna
ENST00000423243.4 ATE1 trna
ENST00000423282.1 STAT1 trna
ENST00000423293.1 ACTBP15 trna
ENST00000423294.4 ELAPOR2 trna
ENST00000423296.5 WDR48 trna
ENST00000423345.4 PRAM1 trna
ENST00000423351.4 PBRM1 trna
ENST00000423414.4 LINC-PINT trna
ENST00000423424.4 FNDC3B trna
ENST00000423430.1 SLC23A2 trna
ENST00000423461.5 MTX2 trna
ENST00000423463.5 VPS13A trna
ENST00000423465.1 RAB18 trna
ENST00000423484.2 ZNF736 trna
ENST00000423490.4 INPP5A trna
ENST00000423495.1 LPIN1 trna
ENST00000423507.5 PLXNA4 trna
ENST00000423517.5 PCLO trna
ENST00000423531.2 ACAP2 trna
ENST00000423555.4 SMARCA2 trna
ENST00000423559.2 SUFU trna
ENST00000423596.4 SH3BGR trna
ENST00000423610.1  trna
ENST00000423627.4 ZNF107 trna
ENST00000423633.4 SLC20A1 trna
ENST00000423656.4 DCAF1 trna
ENST00000423674.4 HPCAL1 trna
ENST00000423686.1 MRPS31P5 trna
ENST00000423698.5 ERCC1 trna
ENST00000423785.4 NEK6 trna
ENST00000423841.1 EIF1P3 trna
ENST00000423846.4 CYTOR trna
ENST00000423899.1 GUSBP4 trna
ENST00000423954.3 IL6ST trna
ENST00000423998.1 GTF3C2 trna
ENST00000424002.1 MTND4P24 trna
ENST00000424007.1 ARHGAP26 trna
ENST00000424022.2 LBR trna
ENST00000424046.1 MICAL3 trna
ENST00000424049.1 NA trna
ENST00000424071.4 ATG7 trna
ENST00000424110.1 PUM2 trna
ENST00000424117.4 INO80D trna
ENST00000424127.2 GAB3 trna
ENST00000424163.2 FBXO11 trna
ENST00000424170.4 LINC01934 trna
ENST00000424212.1 ELMO1 trna
ENST00000424225.1 TOP2B trna
ENST00000424252.2  trna
ENST00000424254.5 FBXO28 trna
ENST00000424287.4 MED15 trna
ENST00000424293.4 NPIPB10P trna
ENST00000424300.4 QRICH1 trna
ENST00000424306.4  trna
ENST00000424317.4 ANKRD44 trna
ENST00000424332.1  trna
ENST00000424354.4 SREBF2 trna
ENST00000424425.4 KIAA1109 trna
ENST00000424441.1 BRWD1 trna
ENST00000424461.4 CASP8 trna
ENST00000424491.4  trna
ENST00000424496.1  trna
ENST00000424519.1 NA trna
ENST00000424527.4 PCCA trna
ENST00000424533.4 IPO11 trna
ENST00000424567.1 TMSB4XP1 trna
ENST00000424573.1 RPL39P3 trna
ENST00000424583.5 MEF2B trna
ENST00000424632.4 RNF149 trna
ENST00000424643.3 SDCBPP2 trna
ENST00000424646.5 NR3C1 trna
ENST00000424712.5 PIK3C2B trna
ENST00000424722.4 STAT1 trna
ENST00000424723.4 MTA1 trna
ENST00000424754.4 NCSTN trna
ENST00000424846.3 TPM3P9 trna
ENST00000424848.2 CDK6 trna
ENST00000424854.5 PCSK5 trna
ENST00000424861.5 STK3 trna
ENST00000424877.4 KMT2C trna
ENST00000424878.3 APOL3 trna
ENST00000424945.4 MAP4K2 trna
ENST00000424947.5 SENP6 trna
ENST00000424977.1 CAP1 trna
ENST00000424982.1 DPYD-IT1 trna
ENST00000424990.4 CSAD trna
ENST00000424999.1 PIP5K1A trna
ENST00000425012.5 DAZAP2 trna
ENST00000425030.1 CFLAR trna
ENST00000425032.6 USP8 trna
ENST00000425039.3 PMS2P2 trna
ENST00000425121.1 NA trna
ENST00000425123.1 ACTG1P4 trna
ENST00000425132.4 METTL21A trna
ENST00000425134.2 TXNIP trna
ENST00000425147.1 RPL13AP7 trna
ENST00000425169.1 TYMP trna
ENST00000425198.1 SEPTIN7 trna
ENST00000425217.4 KSR2 trna
ENST00000425234.5 BTN3A1 trna
ENST00000425240.1 PRKX trna
ENST00000425247.5 RAP1B trna
ENST00000425290.1  trna
ENST00000425320.1 MEIKIN trna
ENST00000425393.1 RAB3GAP1 trna
ENST00000425413.4 UBR4 trna
ENST00000425470.1 TANK-AS1 trna
ENST00000425508.5 BBS9 trna
ENST00000425518.4 SMARCC1 trna
ENST00000425521.1 ZBTB21 trna
ENST00000425534.6 EIF4E3 trna
ENST00000425586.4 DLEU2 trna
ENST00000425604.4 ZNRD1ASP trna
ENST00000425608.4 RBM6 trna
ENST00000425647.1 CDK5RAP2 trna
ENST00000425648.1  trna
ENST00000425669.1  trna
ENST00000425682.1 HNRNPLL trna
ENST00000425700.3 C4B trna
ENST00000425705.2 DMTF1 trna
ENST00000425708.5 ZNF445 trna
ENST00000425709.1 LINC01505 trna
ENST00000425715.1 HIBADH trna
ENST00000425756.1 NCK2 trna
ENST00000425771.4 GAS5 trna
ENST00000425792.4 UBE2E2 trna
ENST00000425797.2 DTX2P1 trna
ENST00000425799.5 SATB1-AS1 trna
ENST00000425818.2 MAP2K1 trna
ENST00000425843.1 HSPA8P1 trna
ENST00000425867.2 ADGRV1 trna
ENST00000425868.4 BBX trna
ENST00000425871.1 RPF2 trna
ENST00000425884.4 WARS2-AS1 trna
ENST00000425897.2 MARK2 trna
ENST00000425932.4 C3orf35 trna
ENST00000425954.1 PLXNB2 trna
ENST00000426031.4 FYTTD1 trna
ENST00000426073.5 ARHGEF7 trna
ENST00000426079.4 ACBD5 trna
ENST00000426106.1 NME8 trna
ENST00000426121.1 IKZF1 trna
ENST00000426126.5 ZDHHC17 trna
ENST00000426150.4 SSBP3 trna
ENST00000426156.1 FAM3C trna
ENST00000426180.1 HERPUD2 trna
ENST00000426221.4 SCML4 trna
ENST00000426228.1 KAT2B trna
ENST00000426229.1 ADIPOR1 trna
ENST00000426246.2 USP42 trna
ENST00000426296.1 SIGLEC11 trna
ENST00000426304.4 NHEJ1 trna
ENST00000426367.1  trna
ENST00000426414.5 WDFY3 trna
ENST00000426431.2 SP1 trna
ENST00000426450.1 PALS2 trna
ENST00000426477.1 GSAP trna
ENST00000426482.3 NBPF19 trna
ENST00000426496.5 PRRC2C trna
ENST00000426501.4 HERC2P3 trna
ENST00000426517.1 DNAJB4 trna
ENST00000426518.4 OGG1 trna
ENST00000426524.4 KAT6A trna
ENST00000426545.1 RPL5P34 trna
ENST00000426564.5 USP9Y trna
ENST00000426608.4 PTGS1 trna
ENST00000426620.4 OXSR1 trna
ENST00000426639.4 COL24A1 trna
ENST00000426646.1 TRAT1 trna
ENST00000426648.1 BAZ2B trna
ENST00000426668.1 PAK2 trna
ENST00000426683.4 HERC3 trna
ENST00000426727.5 UBE2Q2 trna
ENST00000426740.4 FCGR3A trna
ENST00000426751.5 DMAC2L trna
ENST00000426755.4 PIGX trna
ENST00000426767.1 ZNRF2P2 trna
ENST00000426768.2 ARHGEF7 trna
ENST00000426776.4 ARID2 trna
ENST00000426789.4 TFRC trna
ENST00000426828.4 CCT6P3 trna
ENST00000426838.7 SETBP1 trna
ENST00000426851.5 ZNF398 trna
ENST00000426867.1 SNORD62B trna
ENST00000426886.1 SMIM12 trna
ENST00000426907.4 HUWE1 trna
ENST00000426923.2 PLAC8 trna
ENST00000426956.1 SOAT1 trna
ENST00000426968.2 HHAT trna
ENST00000426978.4 CD36 trna
ENST00000426988.1 SESTD1 trna
ENST00000426991.2 ANKRD10-IT1 trna
ENST00000427003.6 RNF213 trna
ENST00000427008.1 PNPLA8 trna
ENST00000427022.1  trna
ENST00000427025.5 NHSL1 trna
ENST00000427039.1  trna
ENST00000427041.1 NGLY1 trna
ENST00000427060.5 SLA trna
ENST00000427105.1 ZNF564 trna
ENST00000427110.5 PTPRC trna
ENST00000427112.5 USP40 trna
ENST00000427154.1  trna
ENST00000427175.2 RALGAPA2 trna
ENST00000427180.4 SEPTIN9 trna
ENST00000427207.4 MDFIC trna
ENST00000427222.2 PPP6R2 trna
ENST00000427233.4 GIGYF2 trna
ENST00000427242.1 FTLP3 trna
ENST00000427274.5 GOSR1 trna
ENST00000427290.1 LINC02884 trna
ENST00000427312.1 MRPS18A trna
ENST00000427329.4 RAD18 trna
ENST00000427334.4 BTN3A1 protein_coding
ENST00000427391.1 FIRRE lncRNA
ENST00000427426.1 MTCO2P12 unprocessed_pseudogene
ENST00000427434.1 ANAPC1P4 transcribed_unprocessed_pseudogene
ENST00000427444.1 HFM1 protein_coding
ENST00000427449.1 HLA-DQB2 protein_coding
ENST00000427455.1 HERPUD2 protein_coding
ENST00000427457.1 HECW2 protein_coding
ENST00000427458.1  lncRNA
ENST00000427466.1 THEMIS2 protein_coding
ENST00000427522.5 HELZ2 protein_coding
ENST00000427560.1 DISC1 processed_transcript
ENST00000427574.5 EMSY retained_intron
ENST00000427603.4 MAP4K4 protein_coding
ENST00000427606.2 ZNF252P processed_transcript
ENST00000427628.4 ARID2 processed_transcript
ENST00000427649.4 NA NA
ENST00000427660.5 NUDCD1 protein_coding
ENST00000427665.1 GOLPH3L protein_coding
ENST00000427691.4 MIR646HG lncRNA
ENST00000427693.1 HLX protein_coding
ENST00000427718.5 NA NA
ENST00000427759.4 ATG7 protein_coding
ENST00000427765.1 FAM120A protein_coding
ENST00000427771.1 TRAK1 protein_coding
ENST00000427791.1 BCR protein_coding
ENST00000427792.1 NBAS nonsense_mediated_decay
ENST00000427802.2 FSTL5 protein_coding
ENST00000427819.4  lncRNA
ENST00000427820.1 MIR646HG lncRNA
ENST00000427846.1 ENTPD1-AS1 lncRNA
ENST00000427898.4 IDI1 protein_coding
ENST00000427902.4 ZEB2 protein_coding
ENST00000427943.1 PSPC1 protein_coding
ENST00000427960.4 WDR75 nonsense_mediated_decay
ENST00000427965.5 RRN3P2 lncRNA
ENST00000427980.5 ATXN1L protein_coding
ENST00000427991.5 NA NA
ENST00000427997.4 ANAPC1 protein_coding
ENST00000428005.1 SLC4A7 retained_intron
ENST00000428008.4 ZFAS1 lncRNA
ENST00000428021.1 VRK2 protein_coding
ENST00000428056.5 IDS protein_coding
ENST00000428064.4 LIMS1 protein_coding
ENST00000428068.4 ADGRA2 protein_coding
ENST00000428085.1 MFSD9 nonsense_mediated_decay
ENST00000428092.1 PBX3 protein_coding
ENST00000428095.1 UBXN7 protein_coding
ENST00000428097.4 VOPP1 protein_coding
ENST00000428128.1 RGPD1 nonsense_mediated_decay
ENST00000428191.1 ANKRD44-IT1 lncRNA
ENST00000428216.3 MAVS protein_coding
ENST00000428241.1 OSBPL10 protein_coding
ENST00000428265.4 CYP20A1 nonsense_mediated_decay
ENST00000428308.5 TENT2 protein_coding
ENST00000428311.1  protein_coding
ENST00000428360.2 NAGK processed_transcript
ENST00000428370.1  transcribed_unprocessed_pseudogene
ENST00000428382.2 UIMC1 protein_coding
ENST00000428393.3 NA NA
ENST00000428430.1 ABLIM1 protein_coding
ENST00000428443.6 SESTD1 protein_coding
ENST00000428457.1 TNS3 protein_coding
ENST00000428463.4 ZNF630 nonsense_mediated_decay
ENST00000428466.1 RASSF4 protein_coding
ENST00000428492.4 THRB protein_coding
ENST00000428504.1  transcribed_unprocessed_pseudogene
ENST00000428512.1 CALM2P2 processed_pseudogene
ENST00000428514.1 SNORD62A snoRNA
ENST00000428519.1 RBMS1 protein_coding
ENST00000428527.1 TTC27 nonsense_mediated_decay
ENST00000428541.1  lncRNA
ENST00000428553.1  processed_pseudogene
ENST00000428617.1 MAP3K13 protein_coding
ENST00000428655.4 KANSL1L protein_coding
ENST00000428762.4 RELN protein_coding
ENST00000428783.1 FRY processed_transcript
ENST00000428799.1 XPNPEP3 nonsense_mediated_decay
ENST00000428800.4 LIPA protein_coding
ENST00000428807.4 MADD protein_coding
ENST00000428832.2 EIF4A1P10 processed_pseudogene
ENST00000428857.1 CCNT2-AS1 lncRNA
ENST00000428870.5 KDM4C protein_coding
ENST00000428878.5 HIPK2 protein_coding
ENST00000428879.4 MMADHC protein_coding
ENST00000428881.1 RPL4P3 processed_pseudogene
ENST00000428892.1 APOBEC3C nonsense_mediated_decay
ENST00000428921.1 ZC3H13 retained_intron
ENST00000428953.1 CCDC186 protein_coding
ENST00000428959.4 TRIP12 protein_coding
ENST00000428982.4 SYNGAP1 protein_coding
ENST00000428992.2 ARL5A protein_coding
ENST00000428993.1 CAMKMT nonsense_mediated_decay
ENST00000429018.4 GOLGA4 protein_coding
ENST00000429045.5 IFT74 protein_coding
ENST00000429074.1  lncRNA
ENST00000429104.1 TIMM23B-AGAP6 processed_transcript
ENST00000429124.4 FTX lncRNA
ENST00000429136.4 ATP13A3 retained_intron
ENST00000429139.1 MIR181A2HG lncRNA
ENST00000429175.6 FLI1 nonsense_mediated_decay
ENST00000429214.1  lncRNA
ENST00000429235.1 TEX10 protein_coding
ENST00000429236.4 SYNJ1 protein_coding
ENST00000429238.2  protein_coding
ENST00000429242.6 GATAD2A protein_coding
ENST00000429246.4 ARPC1B protein_coding
ENST00000429258.5 CDC123 protein_coding
ENST00000429270.1 BBX protein_coding
ENST00000429289.4 EPHA1-AS1 lncRNA
ENST00000429309.1 RPL30P4 processed_pseudogene
ENST00000429315.3 KIF9-AS1 lncRNA
ENST00000429326.4 POT1 nonsense_mediated_decay
ENST00000429327.1 MTCO1P3 processed_pseudogene
ENST00000429339.4 RAE1 protein_coding
ENST00000429369.4 AZI2 protein_coding
ENST00000429378.4 LUC7L protein_coding
ENST00000429387.4 SIRPD protein_coding
ENST00000429434.3 ZNF140 protein_coding
ENST00000429492.5 OSBPL10 protein_coding
ENST00000429575.1 OLA1 protein_coding
ENST00000429636.1  lncRNA
ENST00000429642.1 IDI1 protein_coding
ENST00000429644.5 GBE1 protein_coding
ENST00000429656.1  unprocessed_pseudogene
ENST00000429659.6 UBA6 retained_intron
ENST00000429674.4 SLC25A40 nonsense_mediated_decay
ENST00000429686.4 ARAP1 protein_coding
ENST00000429703.5 R3HDM1 protein_coding
ENST00000429715.1 MYCBP2 protein_coding
ENST00000429775.2 RPS23P8 processed_pseudogene
ENST00000429781.1 LINC00476 lncRNA
ENST00000429798.1 LIMD1-AS1 lncRNA
ENST00000429810.2 PDPR2P retained_intron
ENST00000429821.4  lncRNA
ENST00000429829.4 XIST lncRNA
ENST00000429842.1 NBAS protein_coding
ENST00000429843.1 BACH1-IT3 lncRNA
ENST00000429860.1 OGA protein_coding
ENST00000429881.1 CASP8 protein_coding
ENST00000429899.1 ATG4B retained_intron
ENST00000429901.1 LINC-PINT retained_intron
ENST00000429904.5 TMEM176B protein_coding
ENST00000429924.5 TBC1D5 protein_coding
ENST00000429947.1 LINC01237 lncRNA
ENST00000429976.4 TRANK1 protein_coding
ENST00000429978.4 GTDC1 nonsense_mediated_decay
ENST00000429985.1 OST4 protein_coding
ENST00000429988.2 PCNX2 retained_intron
ENST00000429989.6 TSPAN14 protein_coding
ENST00000429990.1 NPIPB15 protein_coding
ENST00000430075.4 UGGT1 nonsense_mediated_decay
ENST00000430079.4 ANOS2P processed_transcript
ENST00000430086.1 CCDC88A processed_transcript
ENST00000430120.3 NOS1AP nonsense_mediated_decay
ENST00000430151.1 HLA-K unprocessed_pseudogene
ENST00000430185.4 SUN2 processed_transcript
ENST00000430192.4 LINC00299 lncRNA
ENST00000430200.1 HDAC4 protein_coding
ENST00000430220.5 LARGE1 protein_coding
ENST00000430234.4 CLASP1 processed_transcript
ENST00000430247.1  lncRNA
ENST00000430254.1 TRAK2 protein_coding
ENST00000430262.2 ZNF652 protein_coding
ENST00000430295.4 SVIL-AS1 processed_transcript
ENST00000430321.4 UBR3 nonsense_mediated_decay
ENST00000430328.5 RIF1 protein_coding
ENST00000430339.4 BCL6 protein_coding
ENST00000430340.4 LPP protein_coding
ENST00000430350.2 PRNP protein_coding
ENST00000430368.5 TCTN3 protein_coding
ENST00000430408.1 CNOT10 protein_coding
ENST00000430409.4 MAPKAPK3 protein_coding
ENST00000430412.4 SLC39A10 nonsense_mediated_decay
ENST00000430421.4 LILRA6 nonsense_mediated_decay
ENST00000430429.1  lncRNA
ENST00000430432.4 JAZF1 protein_coding
ENST00000430436.4 RALGAPA2 protein_coding
ENST00000430455.1 MLLT10 nonsense_mediated_decay
ENST00000430457.1  lncRNA
ENST00000430458.1 AFG1L processed_transcript
ENST00000430461.4 ARMCX4 processed_transcript
ENST00000430530.4 ZNF815P processed_transcript
ENST00000430536.5 DHRSX processed_transcript
ENST00000430575.1 RPS4Y1 protein_coding
ENST00000430584.1 GSAP processed_transcript
ENST00000430603.1 MAP3K8 retained_intron
ENST00000430705.4 PTPRA protein_coding
ENST00000430718.4 TTLL3 protein_coding
ENST00000430750.1 UBE3C nonsense_mediated_decay
ENST00000430762.5 PPP3CB protein_coding
ENST00000430772.4 FTX lncRNA
ENST00000430776.2 LINC02770 lncRNA
ENST00000430789.1 AFF3 nonsense_mediated_decay
ENST00000430796.1 UFL1-AS1 lncRNA
ENST00000430804.4 LRRK2 nonsense_mediated_decay
ENST00000430825.3 LMBR1 processed_transcript
ENST00000430834.1 DGKD nonsense_mediated_decay
ENST00000430907.2 FTH1P10 transcribed_processed_pseudogene
ENST00000430918.4 HDLBP protein_coding
ENST00000430929.1 NA NA
ENST00000430968.4 SPOPL nonsense_mediated_decay
ENST00000430969.4 TNRC18 protein_coding
ENST00000430976.4 PTPN4 nonsense_mediated_decay
ENST00000430979.1 QRICH1 protein_coding
ENST00000430989.1 SUCLG1 processed_transcript
ENST00000430996.2 DHRS3 protein_coding
ENST00000431023.4 LARS2 processed_transcript
ENST00000431037.1 PMS2P1 transcribed_unprocessed_pseudogene
ENST00000431043.1 SNHG5 retained_intron
ENST00000431048.4 PTPRA protein_coding
ENST00000431051.4 PSMD1 nonsense_mediated_decay
ENST00000431065.1 WDPCP protein_coding
ENST00000431078.1 CNTNAP5 protein_coding
ENST00000431087.1 ROCK2 protein_coding
ENST00000431098.1 RPL12P16 transcribed_processed_pseudogene
ENST00000431105.1 GOLGA4 protein_coding
ENST00000431143.4 STXBP5-AS1 lncRNA
ENST00000431155.1 GRAMD4 protein_coding
ENST00000431156.5 TTI2 protein_coding
ENST00000431164.1 SH3KBP1 protein_coding
ENST00000431196.2 KDM6A protein_coding
ENST00000431201.4 PISD protein_coding
ENST00000431210.2 XRRA1 retained_intron
ENST00000431222.5 F13A1 protein_coding
ENST00000431245.2 KMO processed_transcript
ENST00000431250.1 MTMR14 protein_coding
ENST00000431283.1 PTPN4 protein_coding
ENST00000431308.4  lncRNA
ENST00000431312.2 DDX17 retained_intron
ENST00000431319.1 NOL10 protein_coding
ENST00000431357.1 USP4 protein_coding
ENST00000431431.5 SEC14L1 protein_coding
ENST00000431432.1  lncRNA
ENST00000431454.2 BIRC6 nonsense_mediated_decay
ENST00000431458.1 FTLP2 processed_pseudogene
ENST00000431467.1 ING3 protein_coding
ENST00000431508.4 ANKHD1 protein_coding
ENST00000431510.1 SLC25A38 protein_coding
ENST00000431519.5 CDV3 protein_coding
ENST00000431520.4 IKZF2 nonsense_mediated_decay
ENST00000431533.5 RPL28 protein_coding
ENST00000431544.2 RNF215 protein_coding
ENST00000431571.4 CNTRL nonsense_mediated_decay
ENST00000431574.1 MYL12BP3 processed_pseudogene
ENST00000431614.4 PPP1R21 nonsense_mediated_decay
ENST00000431661.1 LINC00189 lncRNA
ENST00000431664.5 SAR1A protein_coding
ENST00000431668.1 GALNT11 protein_coding
ENST00000431681.4 SMG1P1 processed_transcript
ENST00000431687.4 ZNF217 protein_coding
ENST00000431736.5 UBE4A protein_coding
ENST00000431803.2 CDC42-IT1 lncRNA
ENST00000431824.2 IGF2BP1 protein_coding
ENST00000431832.1 PER2 protein_coding
ENST00000431840.2  lncRNA
ENST00000431842.5 TASOR protein_coding
ENST00000431865.1 AFG1L nonsense_mediated_decay
ENST00000431893.3 SEC16A protein_coding
ENST00000431914.4 CTNNB1 protein_coding
ENST00000431916.4 KIAA0319L protein_coding
ENST00000431917.4 ATG16L1 protein_coding
ENST00000431929.2 RHOA processed_transcript
ENST00000431932.5 DENND4A protein_coding
ENST00000431936.1 EIF4BP6 processed_pseudogene
ENST00000431946.1 MICAL1 protein_coding
ENST00000432018.4 IL1B protein_coding
ENST00000432021.3 NA NA
ENST00000432042.4 RNF123 protein_coding
ENST00000432043.2 FCHSD2 nonsense_mediated_decay
ENST00000432045.5  lncRNA
ENST00000432050.4  lncRNA
ENST00000432054.5 TMCC1 protein_coding
ENST00000432058.1 STAT1 protein_coding
ENST00000432066.2 SP4 protein_coding
ENST00000432067.1 FAM242A lncRNA
ENST00000432093.1 LSP1 protein_coding
ENST00000432102.4 NCF1B processed_transcript
ENST00000432103.5 RTN1 retained_intron
ENST00000432105.4 PUM2 nonsense_mediated_decay
ENST00000432131.4 UPP1 protein_coding
ENST00000432132.2 EIF4BP3 processed_pseudogene
ENST00000432179.1 BCL2L11 protein_coding
ENST00000432223.2 FAM168A retained_intron
ENST00000432228.1 HSPA9P1 processed_pseudogene
ENST00000432231.1  nonsense_mediated_decay
ENST00000432234.4 SH3KBP1 protein_coding
ENST00000432248.1 DAGLB protein_coding
ENST00000432261.5 RNF24 protein_coding
ENST00000432266.4 UBE2V1 processed_transcript
ENST00000432270.1 PIGT protein_coding
ENST00000432278.4 ETS2 protein_coding
ENST00000432282.4 ZC3H11A protein_coding
ENST00000432293.2 NA NA
ENST00000432296.1 MIR181A1HG lncRNA
ENST00000432297.5 PILRA protein_coding
ENST00000432301.4 ANKHD1 protein_coding
ENST00000432305.5 THOC3 protein_coding
ENST00000432306.4 VTI1A protein_coding
ENST00000432307.1 EIF4BP7 processed_pseudogene
ENST00000432334.1 RIN2 processed_transcript
ENST00000432336.1 CHST12 protein_coding
ENST00000432358.1 TULP4 processed_transcript
ENST00000432372.5 NRP1 protein_coding
ENST00000432373.1 AP1B1P1 processed_transcript
ENST00000432376.4 PLCL2 protein_coding
ENST00000432404.4 SULT4A1 nonsense_mediated_decay
ENST00000432444.1 TMEM43 nonsense_mediated_decay
ENST00000432455.4 PLXNB2 protein_coding
ENST00000432457.2 HNRNPA3 protein_coding
ENST00000432467.1 NSDHL protein_coding
ENST00000432485.1 PRR14L nonsense_mediated_decay
ENST00000432502.1 NUP50-DT lncRNA
ENST00000432508.3 MTG1 protein_coding
ENST00000432511.1 LINC01136 lncRNA
ENST00000432517.1  transcribed_processed_pseudogene
ENST00000432525.4 DDX17 processed_transcript
ENST00000432534.4 CPVL protein_coding
ENST00000432566.5 GOLGA8A protein_coding
ENST00000432608.4 TEX41 lncRNA
ENST00000432610.1 PIP4K2A processed_transcript
ENST00000432686.4 UTRN protein_coding
ENST00000432704.4 GATAD2A protein_coding
ENST00000432725.1 SF1 protein_coding
ENST00000432729.4 ZMAT3 protein_coding
ENST00000432741.4 CCDC18-AS1 lncRNA
ENST00000432757.4 IL3RA protein_coding
ENST00000432775.5 CCSER1 protein_coding
ENST00000432781.1 YEATS2 protein_coding
ENST00000432786.4 ARPC1A nonsense_mediated_decay
ENST00000432798.1 STAT4 protein_coding
ENST00000432820.1 NAP1L4P3 processed_pseudogene
ENST00000432842.5 NA NA
ENST00000432850.1 RNF144A protein_coding
ENST00000432854.4 DBNL protein_coding
ENST00000432887.4 TCP11L1 protein_coding
ENST00000432931.4 RBM17 protein_coding
ENST00000432959.1 TMEM127 protein_coding
ENST00000432979.4 SP100 protein_coding
ENST00000432992.5 GAS7 protein_coding
ENST00000433011.4 ARMCX4 nonsense_mediated_decay
ENST00000433031.1  unprocessed_pseudogene
ENST00000433033.2 HNF1A-AS1 lncRNA
ENST00000433061.1 LINC01278 lncRNA
ENST00000433097.4 NA NA
ENST00000433113.1  lncRNA
ENST00000433131.1  lncRNA
ENST00000433147.1 DEPDC5 protein_coding
ENST00000433197.3 ERN1 protein_coding
ENST00000433211.5 CTNNA3 protein_coding
ENST00000433228.1  lncRNA
ENST00000433246.4 ELMO1 protein_coding
ENST00000433296.4 LANCL1-AS1 lncRNA
ENST00000433310.5  lncRNA
ENST00000433336.1 SACM1L protein_coding
ENST00000433355.5 SHPRH nonsense_mediated_decay
ENST00000433416.4 TTC27 nonsense_mediated_decay
ENST00000433419.2 CCDC144CP transcribed_processed_pseudogene
ENST00000433439.1 CNOT9 nonsense_mediated_decay
ENST00000433442.1 UST-AS2 lncRNA
ENST00000433445.1 CFLAR protein_coding
ENST00000433448.2 DOCK2 nonsense_mediated_decay
ENST00000433449.4 KLHL18 nonsense_mediated_decay
ENST00000433477.3 CTSO protein_coding
ENST00000433483.1 MAPKAP1 protein_coding
ENST00000433499.1 SYP-AS1 lncRNA
ENST00000433514.4 LHFPL3-AS1 lncRNA
ENST00000433543.2 NOP58 nonsense_mediated_decay
ENST00000433557.1 UTRN protein_coding
ENST00000433566.7 XPO7 protein_coding
ENST00000433568.4 UBE2F nonsense_mediated_decay
ENST00000433571.2 NCOA7 processed_transcript
ENST00000433628.2 CNNM2 protein_coding
ENST00000433632.1 SULF2 processed_transcript
ENST00000433650.4 SEMA4D protein_coding
ENST00000433655.4 CTSD nonsense_mediated_decay
ENST00000433675.1 RPS15P4 processed_pseudogene
ENST00000433677.5 CPPED1 protein_coding
ENST00000433680.1 TNFAIP3 protein_coding
ENST00000433732.1 XIST lncRNA
ENST00000433736.5 ITGAV protein_coding
ENST00000433749.4 ZZZ3 protein_coding
ENST00000433797.4 NA NA
ENST00000433814.4 PCGF3 protein_coding
ENST00000433829.1 FANCC protein_coding
ENST00000433853.1  processed_pseudogene
ENST00000433868.4 ATP11C protein_coding
ENST00000433878.4 FYCO1 protein_coding
ENST00000433883.1 THOC2 nonsense_mediated_decay
ENST00000433888.4 PTPN4 nonsense_mediated_decay
ENST00000433921.4 ZNF142 nonsense_mediated_decay
ENST00000433959.4 VOPP1 protein_coding
ENST00000433971.4 TPRG1 protein_coding
ENST00000434005.1 EEF1A1P6 processed_pseudogene
ENST00000434009.4 REV3L nonsense_mediated_decay
ENST00000434033.4 CR1 retained_intron
ENST00000434060.1 MTURN protein_coding
ENST00000434084.1 GSAP processed_transcript
ENST00000434137.2 UBE2F protein_coding
ENST00000434185.1 SLC25A17 protein_coding
ENST00000434200.4 NA NA
ENST00000434238.1 WDR43 protein_coding
ENST00000434243.4 EDEM1 nonsense_mediated_decay
ENST00000434260.1 CBX7 protein_coding
ENST00000434267.4 MAP4 protein_coding
ENST00000434319.5 CLEC12A protein_coding
ENST00000434333.1 HLA-B protein_coding
ENST00000434358.2 THEMIS protein_coding
ENST00000434361.4 TNRC18 protein_coding
ENST00000434363.1  lncRNA
ENST00000434372.2 FAU protein_coding
ENST00000434373.2 BBS9 protein_coding
ENST00000434382.2 VKORC1L1 protein_coding
ENST00000434385.2 STK38L retained_intron
ENST00000434408.1 TOB2 protein_coding
ENST00000434415.4 ZNF783 protein_coding
ENST00000434418.1 LINC01090 lncRNA
ENST00000434420.1 TBC1D5 protein_coding
ENST00000434423.4 POM121 protein_coding
ENST00000434433.1 SENP5 protein_coding
ENST00000434438.5 HIP1 protein_coding
ENST00000434451.1 TNS3 protein_coding
ENST00000434457.5 DENND4C protein_coding
ENST00000434469.1 NBEAL1 protein_coding
ENST00000434500.4 CCT6P1 transcribed_unprocessed_pseudogene
ENST00000434517.1 TOP3B protein_coding
ENST00000434520.4 ARMH1 processed_transcript
ENST00000434578.5 TMEM51 protein_coding
ENST00000434585.4 RAB11FIP3 protein_coding
ENST00000434602.4 ZNF800 protein_coding
ENST00000434609.1 ELF4 protein_coding
ENST00000434618.5 TAPBP protein_coding
ENST00000434648.4 CAPN2 protein_coding
ENST00000434663.4 GSN processed_transcript
ENST00000434667.3 SCAF4 protein_coding
ENST00000434724.5 GSPT1 protein_coding
ENST00000434748.2 FBRSL1 protein_coding
ENST00000434749.4 LRRFIP2 protein_coding
ENST00000434786.2  lncRNA
ENST00000434794.1 LRP1B protein_coding
ENST00000434796.4 GAS5 retained_intron
ENST00000434834.4 NDUFA6-DT lncRNA
ENST00000434835.2 MSL2 protein_coding
ENST00000434851.1 EIF3FP3 processed_pseudogene
ENST00000434854.1 RBM41 protein_coding
ENST00000434858.4 TAF1B nonsense_mediated_decay
ENST00000434893.1 GUSBP11 lncRNA
ENST00000434910.1  processed_pseudogene
ENST00000434911.5 TLK1 protein_coding
ENST00000434913.1 FTH1P20 processed_pseudogene
ENST00000434934.1 GALM protein_coding
ENST00000434963.1 RPL32 protein_coding
ENST00000434977.1 PHACTR1 protein_coding
ENST00000434978.5 STXBP4 protein_coding
ENST00000434990.1  lncRNA
ENST00000435030.4 KIF5C protein_coding
ENST00000435034.4 TMEM38B protein_coding
ENST00000435041.2 UBE2J1 protein_coding
ENST00000435047.4 SESTD1 protein_coding
ENST00000435070.5 CPSF6 protein_coding
ENST00000435072.1 BACH1 protein_coding
ENST00000435096.1 LUC7L2 retained_intron
ENST00000435128.2 ANXA2P2 processed_pseudogene
ENST00000435159.2 TMEM132C protein_coding
ENST00000435168.5 SMAP2 protein_coding
ENST00000435193.1 ICOS protein_coding
ENST00000435197.2 SMG1P3 processed_transcript
ENST00000435212.2 MTATP8P2 processed_pseudogene
ENST00000435224.2 ABTB2 protein_coding
ENST00000435237.1  miRNA
ENST00000435241.1 FTH1P16 miRNA
ENST00000435254.1  miRNA
ENST00000435268.1 TMEM127 miRNA
ENST00000435290.1 CX3CR1 miRNA
ENST00000435322.1  miRNA
ENST00000435347.6 LASP1 miRNA
ENST00000435371.1 NA miRNA
ENST00000435386.1 AOAH miRNA
ENST00000435402.1 NA miRNA
ENST00000435409.5 INTS3 miRNA
ENST00000435411.4 LINC01934 miRNA
ENST00000435439.4 MIRLET7BHG miRNA
ENST00000435454.4 NR2C2 miRNA
ENST00000435468.1 TBC1D2B miRNA
ENST00000435485.4 LINC01505 miRNA
ENST00000435504.7 ASXL2 miRNA
ENST00000435514.3 ESYT2 miRNA
ENST00000435520.4 ENTPD6 miRNA
ENST00000435523.4 LINC-PINT miRNA
ENST00000435524.2  miRNA
ENST00000435525.1 CTDSPL miRNA
ENST00000435544.5 PPP1R12C miRNA
ENST00000435549.1 SDCCAG8 miRNA
ENST00000435568.1 KRT18P46 miRNA
ENST00000435576.2 TRABD2B miRNA
ENST00000435581.5 CD99P1 miRNA
ENST00000435602.1 KLF7 miRNA
ENST00000435606.1 LDLRAD4 miRNA
ENST00000435634.2 EXOSC6 miRNA
ENST00000435683.5 ABCA7 miRNA
ENST00000435711.4 HNRNPA3 miRNA
ENST00000435720.4 PSMF1 miRNA
ENST00000435722.6 DIP2A miRNA
ENST00000435723.1 MTPN miRNA
ENST00000435731.4 SDHAP1 miRNA
ENST00000435762.2 RAB31 miRNA
ENST00000435773.2 MAIP1 miRNA
ENST00000435829.5 OXNAD1 miRNA
ENST00000435836.4 ZMYND8 miRNA
ENST00000435859.1 BTG3P1 miRNA
ENST00000435868.1  miRNA
ENST00000435891.4 CLSTN1 miRNA
ENST00000435916.1 DYNC1I2P1 miRNA
ENST00000435937.4 KCNAB2 miRNA
ENST00000435943.1 ADAP1 miRNA
ENST00000435946.1  miRNA
ENST00000435962.5 TC2N miRNA
ENST00000435966.1 LINC00630 miRNA
ENST00000435988.1 NCF1B miRNA
ENST00000436015.5 KIAA2026 miRNA
ENST00000436018.1 NA miRNA
ENST00000436022.2 EFCC1 miRNA
ENST00000436046.1 FRY miRNA
ENST00000436054.1 LINC01504 miRNA
ENST00000436111.1 PKN2 miRNA
ENST00000436129.2 TAF4 miRNA
ENST00000436133.4 PRKACB miRNA
ENST00000436146.1 RPL15 miRNA
ENST00000436154.1 WDR37 miRNA
ENST00000436171.2 PANX1 miRNA
ENST00000436178.1 IDE miRNA
ENST00000436179.1 RALA miRNA
ENST00000436213.4 GLRA4 miRNA
ENST00000436216.1 EXT1 miRNA
ENST00000436233.7 SEC14L1 miRNA
ENST00000436236.1 STT3B miRNA
ENST00000436239.4 GNPAT miRNA
ENST00000436241.1 UXS1 miRNA
ENST00000436269.1 USP34 miRNA
ENST00000436277.4 MAST4 miRNA
ENST00000436279.1 AGPAT4 miRNA
ENST00000436287.1 ACTBP11 miRNA
ENST00000436322.1 TRABD2A miRNA
ENST00000436339.4 ARMC9 miRNA
ENST00000436396.1 NA miRNA
ENST00000436399.5 PTGES3 miRNA
ENST00000436427.1 YBX1 miRNA
ENST00000436441.4 SETX miRNA
ENST00000436444.4 NA miRNA
ENST00000436448.1 ZYX miRNA
ENST00000436459.2 EEF1A1P5 miRNA
ENST00000436481.1 RHBDD1 miRNA
ENST00000436527.4 SPN miRNA
ENST00000436577.3 CDK14 miRNA
ENST00000436596.1 SNHG7 miRNA
ENST00000436639.5 SESN1 miRNA
ENST00000436647.1 FOSL2 miRNA
ENST00000436673.4 UPP1 miRNA
ENST00000436712.2 GAPVD1 miRNA
ENST00000436716.1 SLC44A1 miRNA
ENST00000436732.4 DPP10 miRNA
ENST00000436783.4 ATP6AP2 miRNA
ENST00000436787.4 WDR33 miRNA
ENST00000436817.4 HK1 miRNA
ENST00000436829.1 MINDY3 miRNA
ENST00000436857.4 STAG3L3 miRNA
ENST00000436880.2 MIR181A1HG miRNA
ENST00000436894.1 NCL miRNA
ENST00000436901.2 KLF3-AS1 miRNA
ENST00000436911.5 TRGC2 miRNA
ENST00000436924.4 BABAM2 miRNA
ENST00000436941.1 TLDC2 miRNA
ENST00000436947.1 THADA miRNA
ENST00000436949.4 SEMA3A miRNA
ENST00000436950.4  miRNA
ENST00000436970.4 BANP miRNA
ENST00000436992.4 ZNF800 miRNA
ENST00000437008.4  miRNA
ENST00000437030.4 DNAJB6 miRNA
ENST00000437035.4 MIR646HG miRNA
ENST00000437048.5 VPS53 miRNA
ENST00000437070.1 RNF168 miRNA
ENST00000437072.4 H2AZ2 miRNA
ENST00000437084.1 GCK miRNA
ENST00000437099.5 GAS7 miRNA
ENST00000437101.4 XXYLT1 miRNA
ENST00000437115.2 FGF14-IT1 miRNA
ENST00000437116.2 TAPBP miRNA
ENST00000437131.1 GOLGA4 miRNA
ENST00000437146.1 GNB1 miRNA
ENST00000437190.1 PRDX6-AS1 lncRNA
ENST00000437196.1 EXT1 nonsense_mediated_decay
ENST00000437201.4 SBDSP1 trna
ENST00000437205.4 ABCC5 trna
ENST00000437222.1 ZNF217 trna
ENST00000437232.4 VIM-AS1 trna
ENST00000437258.4 AATBC trna
ENST00000437313.1 TSPAN32 trna
ENST00000437404.2 STAU1 trna
ENST00000437413.2 SMG1P3 trna
ENST00000437485.4 CASTOR3 trna
ENST00000437495.1 ANKHD1-EIF4EBP3 trna
ENST00000437500.4 RBM5 trna
ENST00000437515.1 SRGAP2-AS1 trna
ENST00000437545.4 MAP4K3 trna
ENST00000437550.2 HCST trna
ENST00000437561.1 CYTOR trna
ENST00000437623.1 TANK trna
ENST00000437629.5 SHLD2 trna
ENST00000437630.1 PSMD14 trna
ENST00000437650.2 HLA-DRB6 trna
ENST00000437653.1 ACTG1P23 trna
ENST00000437704.3 PLCL1 trna
ENST00000437722.1 VGLL4 trna
ENST00000437765.1 YIPF4 trna
ENST00000437799.1 ANXA11 trna
ENST00000437800.5 CD4 trna
ENST00000437811.1 HLA-DPA1 trna
ENST00000437813.6 TNFRSF1A trna
ENST00000437814.1 METTL15 trna
ENST00000437821.2 PRKAR2A trna
ENST00000437827.1 SNRK trna
ENST00000437857.2 CCDC181 trna
ENST00000437877.1 MAD1L1 trna
ENST00000437883.1  trna
ENST00000437890.1 RPS13P2 trna
ENST00000437898.1 EMC1-AS1 trna
ENST00000437955.1 SULF2 trna
ENST00000437973.2 MAPKAP1 trna
ENST00000437992.2 RPL9 trna
ENST00000437997.1 MTMR14 trna
ENST00000438005.1 MTND5P28 trna
ENST00000438018.4 MTMR1 trna
ENST00000438031.2 TMED2 trna
ENST00000438054.1 BCL2L11 trna
ENST00000438066.1 SPEN trna
ENST00000438077.1 BCL6 trna
ENST00000438097.4 UBE3A trna
ENST00000438114.1 NA trna
ENST00000438181.4  trna
ENST00000438184.2 NFU1 trna
ENST00000438191.1 RPE trna
ENST00000438215.1 PIGU trna
ENST00000438229.5 OXR1 trna
ENST00000438243.2 PI4KB trna
ENST00000438253.1 STX16 trna
ENST00000438277.4 UGGT1 trna
ENST00000438331.4 ANXA11 trna
ENST00000438356.1 RBM33 trna
ENST00000438357.1 RPS6KA3 trna
ENST00000438362.5 CSDE1 trna
ENST00000438374.4 LRRFIP2 trna
ENST00000438382.2 NCF1C trna
ENST00000438393.4 BRD1 trna
ENST00000438394.1 MNDA trna
ENST00000438395.4 VPS50 trna
ENST00000438444.4 COA1 trna
ENST00000438446.1 FYCO1 trna
ENST00000438473.4 MLLT10 trna
ENST00000438486.1 IFI44 trna
ENST00000438490.1 RALGAPB trna
ENST00000438510.4 HLA-DMB trna
ENST00000438527.6 NA trna
ENST00000438571.4 GTF3A trna
ENST00000438590.4 ST6GAL1 trna
ENST00000438647.3 RAPGEF1 trna
ENST00000438704.5 HMGB2 trna
ENST00000438709.5 ANKRD36B trna
ENST00000438715.1 TMEM131 trna
ENST00000438732.2 FLNA trna
ENST00000438817.5 CD96 trna
ENST00000438819.1 CLIP4 trna
ENST00000438858.1  trna
ENST00000438912.1 RBM6 trna
ENST00000438952.4 SYNJ1 trna
ENST00000438959.4 MAD1L1 trna
ENST00000438961.1 DNAAF5 trna
ENST00000438962.1 MED15 trna
ENST00000438975.4 EIF4G3 trna
ENST00000439036.4 MAP2K5 trna
ENST00000439136.2  trna
ENST00000439151.5 NSD1 trna
ENST00000439174.5 GNA13 trna
ENST00000439189.1 RPL13AP5 trna
ENST00000439213.4 IFNGR2 trna
ENST00000439232.2 SNORA71B trna
ENST00000439247.2 PCNX3 trna
ENST00000439301.4 NA trna
ENST00000439325.1  trna
ENST00000439363.4 EIF2B3 trna
ENST00000439369.5 SCLT1 trna
ENST00000439375.5 DNAH14 trna
ENST00000439384.4 CHN2 trna
ENST00000439392.1 C21orf91-OT1 trna
ENST00000439402.1 DNAJB6 trna
ENST00000439432.1 SMAP1 trna
ENST00000439456.4 ZMYND11 trna
ENST00000439467.4 CACNB4 trna
ENST00000439494.1 MIR4435-2HG trna
ENST00000439515.2 TBC1D14 trna
ENST00000439559.2 LINC00863 trna
ENST00000439561.5 COPB1 trna
ENST00000439601.1 LINC01237 trna
ENST00000439638.1 MDN1 trna
ENST00000439642.1 RUBCNL trna
ENST00000439666.1 ACAP2 trna
ENST00000439677.4 BANP trna
ENST00000439681.1 UBR3 trna
ENST00000439696.2 ZFP36L1 trna
ENST00000439701.1 IKZF1 trna
ENST00000439708.1 STEAP1B trna
ENST00000439719.4 LINC00869 trna
ENST00000439758.3 ACAP2 trna
ENST00000439759.5 DIAPH2-AS1 trna
ENST00000439798.1 LINC01891 trna
ENST00000439819.4 DICER1-AS1 trna
ENST00000439830.4 ANKRD28 trna
ENST00000439853.4 LRRC8B trna
ENST00000439871.1 CXCR2P1 trna
ENST00000439883.1 ANKIB1 trna
ENST00000439915.1 ATAD2B trna
ENST00000439962.1 EDEM3 trna
ENST00000439983.4 DBNL trna
ENST00000439987.5 IFT140 trna
ENST00000440001.2 TRAF3IP2-AS1 trna
ENST00000440004.1  trna
ENST00000440051.1 TTC7A trna
ENST00000440079.1 FGD5-AS1 trna
ENST00000440081.2 TNRC18 trna
ENST00000440097.4 LIMD1 trna
ENST00000440108.4 RBM33 trna
ENST00000440126.6 APP trna
ENST00000440150.4 WARS2-AS1 trna
ENST00000440186.4 PTPN12 trna
ENST00000440195.2 SMG1P3 trna
ENST00000440200.4  trna
ENST00000440289.5 PTPRJ trna
ENST00000440317.1 YWHAZP2 trna
ENST00000440335.1  trna
ENST00000440395.1 TRAF3IP2-AS1 trna
ENST00000440400.1 ACTN4 trna
ENST00000440456.4 PIK3IP1-DT trna
ENST00000440465.1 NAMPTP1 trna
ENST00000440467.4 ABLIM1 trna
ENST00000440469.1 FBXO45 trna
ENST00000440482.2 ZFAND3 trna
ENST00000440577.4 PUM2 trna
ENST00000440600.5 INTS7 trna
ENST00000440613.1 CDC123 trna
ENST00000440628.4 GNAI2 trna
ENST00000440647.1 CHD6 trna
ENST00000440650.5 PIK3CG trna
ENST00000440698.1  trna
ENST00000440702.4 FAM20B trna
ENST00000440705.5 VRK2 trna
ENST00000440706.2 PLEKHA8 trna
ENST00000440732.4 CASP8 trna
ENST00000440742.2 LRRFIP2 trna
ENST00000440744.2  trna
ENST00000440765.2 SIL1 trna
ENST00000440803.6 PARGP1 trna
ENST00000440804.6 SIGLEC9 trna
ENST00000440806.2 STX12 trna
ENST00000440807.1  trna
ENST00000440816.4 MIATNB trna
ENST00000440838.4 PSMD1 trna
ENST00000440859.6 CBLL1 trna
ENST00000440865.1 HNRNPU trna
ENST00000440869.5 PHACTR2 trna
ENST00000440875.4 ZEB2 trna
ENST00000440898.1 SECISBP2 trna
ENST00000440906.5 HELB trna
ENST00000440927.1 SCML4 trna
ENST00000440943.4 NRDC trna
ENST00000440951.1 ATP1A1 trna
ENST00000440964.1 SLC25A20 trna
ENST00000440983.1 WDR43 trna
ENST00000441027.4 NBEAL2 trna
ENST00000441037.5 AGBL1 trna
ENST00000441040.2 ZNF84 trna
ENST00000441045.4 NAMPT trna
ENST00000441059.4 OSBPL3 trna
ENST00000441075.1 MIR4435-2HG trna
ENST00000441084.1 YIPF4 trna
ENST00000441088.4 NA trna
ENST00000441089.1 PTPN4 trna
ENST00000441093.1  trna
ENST00000441097.1 PSMB7 trna
ENST00000441099.4 TRAPPC12 trna
ENST00000441128.4 TMEM50B trna
ENST00000441143.1 BAZ2B trna
ENST00000441145.1 OOEP trna
ENST00000441156.4 GNAI2 trna
ENST00000441188.2 AP2B1P1 trna
ENST00000441240.1 LPAR1 trna
ENST00000441246.5 POLR2B trna
ENST00000441255.5 LINC02384 trna
ENST00000441269.2 LRRC8D trna
ENST00000441279.4 DIS3L2 trna
ENST00000441323.4 DARS1 trna
ENST00000441340.1 PLEKHO1 trna
ENST00000441345.2 NUDT16-DT trna
ENST00000441350.2 VPS13B trna
ENST00000441379.4 ITGB2-AS1 trna
ENST00000441382.1 CPN1 trna
ENST00000441386.2 BHLHE40-AS1 trna
ENST00000441429.1 RPS9 trna
ENST00000441447.1 ZMYM4 trna
ENST00000441474.1 TMEM168 trna
ENST00000441488.5 KMT5B trna
ENST00000441564.6 PSD4 trna
ENST00000441595.2 MPP7 trna
ENST00000441606.2 ANO6 trna
ENST00000441624.1  trna
ENST00000441633.2 MTCO1P53 trna
ENST00000441707.4 MRRF trna
ENST00000441733.4 RBCK1 trna
ENST00000441738.1 TIMP1 trna
ENST00000441746.1  lncRNA
ENST00000441751.4 TNRC6B protein_coding
ENST00000441755.4 NBAS protein_coding
ENST00000441760.2  lncRNA
ENST00000441890.4 UBAP2L protein_coding
ENST00000441977.1 ZMYND8 protein_coding
ENST00000441982.4 NCAPG2 protein_coding
ENST00000442018.4 BCOR protein_coding
ENST00000442021.5 NCF1 protein_coding
ENST00000442023.1 ST6GAL1 protein_coding
ENST00000442024.4 HUS1 nonsense_mediated_decay
ENST00000442026.1 LINC01320 lncRNA
ENST00000442034.4 RAB3GAP1 protein_coding
ENST00000442035.4 UBA1 protein_coding
ENST00000442071.1 IFNAR1 protein_coding
ENST00000442081.5 HIVEP1 protein_coding
ENST00000442087.2 PFN1P1 processed_pseudogene
ENST00000442138.5 PRRC1 protein_coding
ENST00000442141.4 SELENOI protein_coding
ENST00000442146.1  lncRNA
ENST00000442183.1 ANKIB1 protein_coding
ENST00000442252.1 STEAP1B processed_transcript
ENST00000442263.4 INTS6 protein_coding
ENST00000442267.2 TBC1D9 protein_coding
ENST00000442293.4 MIR4435-2HG lncRNA
ENST00000442296.4 MXI1 protein_coding
ENST00000442336.1 FCGR3A protein_coding
ENST00000442352.1 PSPC1P1 unprocessed_pseudogene
ENST00000442383.1 OSER1-DT lncRNA
ENST00000442417.4  lncRNA
ENST00000442430.1 PIM2 protein_coding
ENST00000442434.1 DIP2A-IT1 lncRNA
ENST00000442435.3 ADAMTSL4-AS2 lncRNA
ENST00000442489.1 CDKN1B protein_coding
ENST00000442504.4 ELMO1 protein_coding
ENST00000442506.4 NBAS protein_coding
ENST00000442516.1 DTX2 protein_coding
ENST00000442524.3 DGKD protein_coding
ENST00000442541.1 METTL8 protein_coding
ENST00000442544.5 DCC protein_coding
ENST00000442560.4 RFX3 protein_coding
ENST00000442563.4 RABGEF1 protein_coding
ENST00000442578.4 LINC00174 lncRNA
ENST00000442587.1 RAD23B protein_coding
ENST00000442588.4 NEK7 protein_coding
ENST00000442625.1 MCF2L nonsense_mediated_decay
ENST00000442635.2 ZNF518A processed_transcript
ENST00000442637.1 NRSN2-AS1 lncRNA
ENST00000442677.3 CDH23 protein_coding
ENST00000442692.2 TPCN2 processed_transcript
ENST00000442707.1 KIAA1109 protein_coding
ENST00000442713.5 DYM protein_coding
ENST00000442760.2 TPT1 retained_intron
ENST00000442767.1 PRPSAP1 protein_coding
ENST00000442794.1  lncRNA
ENST00000442800.1  nonsense_mediated_decay
ENST00000442805.1 RALY protein_coding
ENST00000442809.1 LINC01266 lncRNA
ENST00000442830.4 PTPRE protein_coding
ENST00000442834.5 YY1AP1 retained_intron
ENST00000442858.1 BBS9 processed_transcript
ENST00000442860.4 CCDC18-AS1 lncRNA
ENST00000442898.4 WASHC1 protein_coding
ENST00000442940.1 PNPLA4 protein_coding
ENST00000442956.1 LINC00299 lncRNA
ENST00000442977.5 OXR1 protein_coding
ENST00000442985.1 SPEN protein_coding
ENST00000442996.1  lncRNA
ENST00000443024.5 IARS1 protein_coding
ENST00000443083.4 EXOC2 protein_coding
ENST00000443112.5 WDR26 retained_intron
ENST00000443149.2 KIAA2026 processed_transcript
ENST00000443175.1 PIK3IP1 protein_coding
ENST00000443183.4 DLG1 protein_coding
ENST00000443185.5 ZNF516 protein_coding
ENST00000443187.1 PRKD3 protein_coding
ENST00000443206.2 TOM1 protein_coding
ENST00000443213.4 SRSF7 nonsense_mediated_decay
ENST00000443217.4 LPP protein_coding
ENST00000443253.1 BBX protein_coding
ENST00000443259.1 GRM7 nonsense_mediated_decay
ENST00000443275.2 POU2F1 protein_coding
ENST00000443280.4 DNAJB6 protein_coding
ENST00000443297.4 ACTR3 protein_coding
ENST00000443302.4 PHF8 protein_coding
ENST00000443361.1 RALGAPA1P1 processed_pseudogene
ENST00000443387.2 ZNF146 protein_coding
ENST00000443402.5 TRGC1 TR_C_gene
ENST00000443439.5 ERAP1 protein_coding
ENST00000443490.4 MIRLET7BHG lncRNA
ENST00000443501.1 FNDC3B protein_coding
ENST00000443515.1  lncRNA
ENST00000443562.1 LRRC8C-DT lncRNA
ENST00000443567.4 CAPN7 nonsense_mediated_decay
ENST00000443574.1 HLA-DQB1 processed_transcript
ENST00000443587.4 DLEU2 lncRNA
ENST00000443590.1 EEF1A1P12 processed_pseudogene
ENST00000443595.1 FAM185BP transcribed_unprocessed_pseudogene
ENST00000443615.1 HP1BP3 protein_coding
ENST00000443617.5 HERC1 protein_coding
ENST00000443621.1 LINC00393 lncRNA
ENST00000443623.4 LINC-PINT lncRNA
ENST00000443624.4 RPL11 retained_intron
ENST00000443629.4 CERK nonsense_mediated_decay
ENST00000443694.2 ITPR1 protein_coding
ENST00000443726.2 BCL11B protein_coding
ENST00000443727.1 LRCH3 nonsense_mediated_decay
ENST00000443790.1 EDEM1 nonsense_mediated_decay
ENST00000443796.4 EPHA4 protein_coding
ENST00000443807.1 GBP5 protein_coding
ENST00000443808.1 MAST4 protein_coding
ENST00000443817.1 CPED1 protein_coding
ENST00000443824.4 CTPS2 protein_coding
ENST00000443829.4 NBEAL2 protein_coding
ENST00000443837.1 RNF216-IT1 lncRNA
ENST00000443879.2 ZDHHC3 protein_coding
ENST00000443896.4 PIKFYVE nonsense_mediated_decay
ENST00000443945.5 LRCH1 retained_intron
ENST00000443950.5 HNRNPF protein_coding
ENST00000443977.1 PRKD3 protein_coding
ENST00000443981.4 PTPRN protein_coding
ENST00000444016.4 PEAR1 nonsense_mediated_decay
ENST00000444045.1 RPA2 protein_coding
ENST00000444051.1 ZNRD1ASP processed_transcript
ENST00000444082.1  unprocessed_pseudogene
ENST00000444102.1  lncRNA
ENST00000444128.2 NCOA7 protein_coding
ENST00000444166.1 COMMD1 protein_coding
ENST00000444179.4 SHC1 protein_coding
ENST00000444191.4 HCFC1 protein_coding
ENST00000444207.1 FBXO7 protein_coding
ENST00000444226.1 MAPKAP1 protein_coding
ENST00000444232.2  nonsense_mediated_decay
ENST00000444244.1  lncRNA
ENST00000444248.1 WASF4P processed_pseudogene
ENST00000444261.1 MDM4 protein_coding
ENST00000444263.4 LINC00278 lncRNA
ENST00000444265.5 CASC15 lncRNA
ENST00000444272.1 SYNCRIP protein_coding
ENST00000444273.5 ZNF451 retained_intron
ENST00000444278.2 DEF6 protein_coding
ENST00000444316.2 BANK1 protein_coding
ENST00000444317.1 MFSD6 protein_coding
ENST00000444332.1 ARL8B retained_intron
ENST00000444341.1 SATB1 protein_coding
ENST00000444342.2 TGOLN2 protein_coding
ENST00000444430.2 CASP8 protein_coding
ENST00000444458.4 CCDC88A protein_coding
ENST00000444487.1 BCL3 protein_coding
ENST00000444489.4 LINC00894 lncRNA
ENST00000444495.1 NA NA
ENST00000444545.4 NEMP2 nonsense_mediated_decay
ENST00000444569.4 DOCK5 protein_coding
ENST00000444574.1 STK24 protein_coding
ENST00000444620.2 ARID4B protein_coding
ENST00000444621.1 HLA-F protein_coding
ENST00000444636.4 SP140L protein_coding
ENST00000444670.4 ARID2 protein_coding
ENST00000444676.4 OGDH protein_coding
ENST00000444688.1 LINC00299 lncRNA
ENST00000444712.4 SNX13 nonsense_mediated_decay
ENST00000444757.4 SLC39A7 protein_coding
ENST00000444770.1  lncRNA
ENST00000444774.3 OGT protein_coding
ENST00000444776.1 EIPR1 protein_coding
ENST00000444815.2 GNAQP1 processed_pseudogene
ENST00000444839.1 GATAD2A protein_coding
ENST00000444844.1 TRIM22 protein_coding
ENST00000444861.4 EIF4G1 protein_coding
ENST00000444872.3 MED27 processed_transcript
ENST00000444933.4 CEP250-AS1 lncRNA
ENST00000444990.4 LINC01881 retained_intron
ENST00000444995.6 LRP5L processed_transcript
ENST00000445038.4 BCAS4 protein_coding
ENST00000445046.1 SMAP1 protein_coding
ENST00000445063.4 WDR35 nonsense_mediated_decay
ENST00000445069.3 CLPB processed_transcript
ENST00000445072.1 LINC01035 lncRNA
ENST00000445108.4 ARID4A protein_coding
ENST00000445125.2  processed_pseudogene
ENST00000445184.1 LINC01004 lncRNA
ENST00000445214.1 TFEB protein_coding
ENST00000445220.4 SHANK3 protein_coding
ENST00000445223.1 F13A1 protein_coding
ENST00000445237.2 HDAC7 protein_coding
ENST00000445239.1 WDR26 protein_coding
ENST00000445288.4 RSBN1L protein_coding
ENST00000445293.5  lncRNA
ENST00000445308.1 D2HGDH processed_transcript
ENST00000445310.1 KCNQ5 processed_transcript
ENST00000445322.1 ELMO1 protein_coding
ENST00000445335.1 IFRD1 protein_coding
ENST00000445387.4 SETD2 nonsense_mediated_decay
ENST00000445418.1 TMEM18-DT lncRNA
ENST00000445422.4 CABIN1 protein_coding
ENST00000445425.4 RHOA protein_coding
ENST00000445445.4 RASGRP2 nonsense_mediated_decay
ENST00000445452.1  lncRNA
ENST00000445485.1 RCL1 processed_transcript
ENST00000445501.4 KCNAB2 protein_coding
ENST00000445516.1 KRIT1 nonsense_mediated_decay
ENST00000445533.1 FARS2 protein_coding
ENST00000445566.1 EFHD2 protein_coding
ENST00000445572.4 TPTE2P6 transcribed_unprocessed_pseudogene
ENST00000445582.4 AGPAT3 protein_coding
ENST00000445603.1 SHLD1 protein_coding
ENST00000445605.4 CYRIA protein_coding
ENST00000445633.4 PFKFB4 nonsense_mediated_decay
ENST00000445695.1 CBWD4P unprocessed_pseudogene
ENST00000445699.4 ING3 protein_coding
ENST00000445700.4 NA NA
ENST00000445706.4 PACSIN2 processed_transcript
ENST00000445708.1  lncRNA
ENST00000445728.6 ZNF473 protein_coding
ENST00000445737.2 UBAC2-AS1 lncRNA
ENST00000445741.4 SAMD12 nonsense_mediated_decay
ENST00000445830.1 YWHAB protein_coding
ENST00000445842.1 NKTR protein_coding
ENST00000445846.1 STAM nonsense_mediated_decay
ENST00000445855.1 R3HDM1 protein_coding
ENST00000445877.4 RMI1 protein_coding
ENST00000445878.1 FLJ31356 lncRNA
ENST00000445886.4 FOXJ3 protein_coding
ENST00000445889.4 ERCC3 nonsense_mediated_decay
ENST00000445922.2 BAG5 protein_coding
ENST00000445943.4 DOCK4 protein_coding
ENST00000445960.4 TMEM131L nonsense_mediated_decay
ENST00000445964.4 INPP5D protein_coding
ENST00000445971.1 CYP27A1 nonsense_mediated_decay
ENST00000445976.1  lncRNA
ENST00000446031.1 CAP1 protein_coding
ENST00000446041.5 SLC25A36 protein_coding
ENST00000446103.4 PBRM1 protein_coding
ENST00000446110.1 ATG7 protein_coding
ENST00000446128.1 CALN1 protein_coding
ENST00000446170.1 ST6GAL1 protein_coding
ENST00000446176.5 FNBP1 protein_coding
ENST00000446180.4 KIAA1109 protein_coding
ENST00000446231.5 SMG1 protein_coding
ENST00000446258.4 RANGAP1 protein_coding
ENST00000446263.1 MTND4LP1 processed_pseudogene
ENST00000446273.1 TNRC6B protein_coding
ENST00000446284.4 FKBP15 protein_coding
ENST00000446317.1 SF3A3P1 processed_pseudogene
ENST00000446336.1 MIATNB lncRNA
ENST00000446375.1 DPY19L1 protein_coding
ENST00000446377.3 NA NA
ENST00000446382.2 ACTG1P14 processed_pseudogene
ENST00000446386.2 MPZL3 nonsense_mediated_decay
ENST00000446446.4 CHN2 protein_coding
ENST00000446450.5 ATG7 protein_coding
ENST00000446471.1 RBM6 protein_coding
ENST00000446496.1 SEC63 nonsense_mediated_decay
ENST00000446506.1 CYTH4 protein_coding
ENST00000446515.1 KPNA6 protein_coding
ENST00000446523.4 PDIA3 nonsense_mediated_decay
ENST00000446531.1 H2AZ2 protein_coding
ENST00000446537.4 UBOX5-AS1 lncRNA
ENST00000446544.5 AHCYL2 protein_coding
ENST00000446564.4 COA1 nonsense_mediated_decay
ENST00000446609.5 PLEKHM1 nonsense_mediated_decay
ENST00000446617.1 SAMD9 protein_coding
ENST00000446619.1 YWHAQ protein_coding
ENST00000446662.4 SMG1P1 processed_transcript
ENST00000446672.2 PARP4P2 unprocessed_pseudogene
ENST00000446712.4 LILRA5 retained_intron
ENST00000446718.1 AVL9 protein_coding
ENST00000446732.4 GLB1 nonsense_mediated_decay
ENST00000446749.1 ZNF385D nonsense_mediated_decay
ENST00000446750.1 HUWE1 protein_coding
ENST00000446758.4 SESTD1 nonsense_mediated_decay
ENST00000446781.3 KIF5C-AS1 lncRNA
ENST00000446803.5 TBC1D1 protein_coding
ENST00000446809.2 CLEC4E retained_intron
ENST00000446815.4 MKLN1 protein_coding
ENST00000446816.1 STARD7-AS1 lncRNA
ENST00000446818.5 TBC1D5 protein_coding
ENST00000446821.4 ACTR3 nonsense_mediated_decay
ENST00000446853.1 FAM106A lncRNA
ENST00000446876.1 HDAC4 protein_coding
ENST00000446896.6 ARL5A nonsense_mediated_decay
ENST00000446897.1 RPS4XP11 processed_pseudogene
ENST00000446916.2 ATRN protein_coding
ENST00000446922.5 HMGB2 protein_coding
ENST00000446924.4 BRWD1 nonsense_mediated_decay
ENST00000446946.1 ALDH1A1 protein_coding
ENST00000446947.5 TBC1D14 protein_coding
ENST00000446951.1 PPIL2 processed_transcript
ENST00000446958.1 URGCP protein_coding
ENST00000446959.4 SAMD9L protein_coding
ENST00000447012.6 NAIP nonsense_mediated_decay
ENST00000447054.4 DGKG processed_transcript
ENST00000447060.4 NA NA
ENST00000447062.2 WDTC1 nonsense_mediated_decay
ENST00000447071.4 NCF4 protein_coding
ENST00000447117.1 PTENP1 transcribed_processed_pseudogene
ENST00000447121.2 CASP3 protein_coding
ENST00000447170.1 SELENOI protein_coding
ENST00000447186.1 ZNF143 protein_coding
ENST00000447215.4 IMMP2L protein_coding
ENST00000447221.1 SNHG7 lncRNA
ENST00000447246.1 LRPPRC protein_coding
ENST00000447259.2 RPL4P2 processed_pseudogene
ENST00000447267.3 SDCBP protein_coding
ENST00000447287.4 WASF1 protein_coding
ENST00000447299.1 MRPS25 nonsense_mediated_decay
ENST00000447355.1 HNRNPKP2 processed_pseudogene
ENST00000447379.1 NEK6 protein_coding
ENST00000447404.5 STRBP protein_coding
ENST00000447413.1  lncRNA
ENST00000447426.1 CPVL protein_coding
ENST00000447430.1 LINC00513 lncRNA
ENST00000447441.4 CBLB protein_coding
ENST00000447466.1 DLG1 protein_coding
ENST00000447473.5 IFI16 protein_coding
ENST00000447484.4 DGKD protein_coding
ENST00000447489.1 ANXA11 protein_coding
ENST00000447507.1 SNHG3 retained_intron
ENST00000447558.1 GCC2 processed_transcript
ENST00000447585.1 OFD1P5Y unprocessed_pseudogene
ENST00000447596.4 AK3 protein_coding
ENST00000447620.4 JAZF1 protein_coding
ENST00000447633.1 PSMD1 retained_intron
ENST00000447643.1  lncRNA
ENST00000447645.4 PLEKHM3 protein_coding
ENST00000447667.2 WNK1 protein_coding
ENST00000447673.1 SLC35F5 protein_coding
ENST00000447683.2 OTUB1 retained_intron
ENST00000447713.1 ANKRD44 nonsense_mediated_decay
ENST00000447718.1 EEF1B2P3 processed_pseudogene
ENST00000447745.4 CTDSPL protein_coding
ENST00000447751.4 GDI2 protein_coding
ENST00000447759.4 KANSL3 nonsense_mediated_decay
ENST00000447833.1 PDS5B protein_coding
ENST00000447845.1 NA NA
ENST00000447858.1 LY86-AS1 lncRNA
ENST00000447906.5 OTUD4 protein_coding
ENST00000447935.2 CTNNBL1 protein_coding
ENST00000447964.1 TOR1AIP1 protein_coding
ENST00000447995.2 PTPN12 nonsense_mediated_decay
ENST00000448008.1 NCOR2 protein_coding
ENST00000448011.3 NPIPP1 processed_transcript
ENST00000448020.1 CHRM3 protein_coding
ENST00000448023.5 NA NA
ENST00000448025.4 AGAP1 protein_coding
ENST00000448034.4 TRIM33 protein_coding
ENST00000448038.2 SYNE1 retained_intron
ENST00000448045.1 ANO10 protein_coding
ENST00000448096.1  lncRNA
ENST00000448097.5 KDM6B protein_coding
ENST00000448156.3 OSBPL2 protein_coding
ENST00000448188.1 SNORD57 snoRNA
ENST00000448193.4 WAC protein_coding
ENST00000448217.2 SCAP protein_coding
ENST00000448238.2 NIPBL protein_coding
ENST00000448246.1 SP4 nonsense_mediated_decay
ENST00000448281.5 TATDN2 protein_coding
ENST00000448287.4 AGPAT3 protein_coding
ENST00000448301.5 CTSS protein_coding
ENST00000448331.6  nonsense_mediated_decay
ENST00000448348.3 STX7 processed_transcript
ENST00000448368.4 LARP4B protein_coding
ENST00000448387.5 GOLGA8N protein_coding
ENST00000448389.1  lncRNA
ENST00000448393.5 IFI16 protein_coding
ENST00000448408.4 ST6GAL1 protein_coding
ENST00000448413.4 SUMF1 nonsense_mediated_decay
ENST00000448420.4 MYADM protein_coding
ENST00000448427.1 MRPL33 nonsense_mediated_decay
ENST00000448463.1  lncRNA
ENST00000448464.5 TP53INP1 protein_coding
ENST00000448504.5 ARSG protein_coding
ENST00000448530.4 VCP protein_coding
ENST00000448549.1 TRA2A nonsense_mediated_decay
ENST00000448576.5 GATAD2A processed_transcript
ENST00000448614.1 NCOR2 protein_coding
ENST00000448692.4 CA5BP1 processed_transcript
ENST00000448723.1 ADAM12 protein_coding
ENST00000448732.1 R3HDM2 protein_coding
ENST00000448790.5 TOX4 protein_coding
ENST00000448801.4 NA NA
ENST00000448833.4 VPS41 nonsense_mediated_decay
ENST00000448841.4 WBP1L protein_coding
ENST00000448850.4 APP protein_coding
ENST00000448879.4 SEMA3A protein_coding
ENST00000448880.4 NDUFA10 protein_coding
ENST00000448912.1 RPL27AP3 processed_pseudogene
ENST00000448926.4 LMBR1 nonsense_mediated_decay
ENST00000448947.2 C6orf223 lncRNA
ENST00000448959.4 CPVL protein_coding
ENST00000448962.4 RPS9 nonsense_mediated_decay
ENST00000448993.1 SNORC protein_coding
ENST00000449017.4 MIATNB lncRNA
ENST00000449061.2 GUSBP1 transcribed_unprocessed_pseudogene
ENST00000449062.1 RTF2 protein_coding
ENST00000449064.4 KCTD7 protein_coding
ENST00000449068.1 SLC1A2 protein_coding
ENST00000449081.5 KCTD20 protein_coding
ENST00000449089.5 FNBP1 protein_coding
ENST00000449098.4 NA NA
ENST00000449111.4 LINC00894 lncRNA
ENST00000449120.1 PI4KA protein_coding
ENST00000449131.5 BEST1 protein_coding
ENST00000449141.2 DSTN nonsense_mediated_decay
ENST00000449143.2  lncRNA
ENST00000449152.1 STK17B protein_coding
ENST00000449165.4 C2CD2 protein_coding
ENST00000449169.1 RBM15-AS1 lncRNA
ENST00000449186.2 RPRD1B protein_coding
ENST00000449189.1 PKN2 protein_coding
ENST00000449190.4 RFX3 protein_coding
ENST00000449191.1 UBE2F-SCLY nonsense_mediated_decay
ENST00000449197.1 ENTPD1-AS1 lncRNA
ENST00000449224.1 CRTAP protein_coding
ENST00000449251.1 KIAA1109 protein_coding
ENST00000449264.2 TNF protein_coding
ENST00000449284.1 MBNL2 protein_coding
ENST00000449305.4 CCDC18-AS1 lncRNA
ENST00000449306.1 PARL protein_coding
ENST00000449307.3  processed_transcript
ENST00000449311.4 CAP1 protein_coding
ENST00000449337.5 RORA protein_coding
ENST00000449370.5 MAN1A2 protein_coding
ENST00000449413.1 HLA-DRB9 unprocessed_pseudogene
ENST00000449440.4 LRRC8B protein_coding
ENST00000449469.4 SNHG17 retained_intron
ENST00000449491.1 USP25 protein_coding
ENST00000449543.4 MTMR14 nonsense_mediated_decay
ENST00000449545.2 TIAM2 processed_transcript
ENST00000449565.1 EAF1 nonsense_mediated_decay
ENST00000449611.4 CD99 processed_transcript
ENST00000449612.2 ACOT9 retained_intron
ENST00000449648.1 PRKCQ-AS1 lncRNA
ENST00000449649.1 RALB protein_coding
ENST00000449651.4 ANTXR2 nonsense_mediated_decay
ENST00000449684.5 LIMS1 processed_transcript
ENST00000449699.4 NDUFS1 protein_coding
ENST00000449714.1 MMADHC-DT lncRNA
ENST00000449732.5 CDYL protein_coding
ENST00000449768.2 OAS2 protein_coding
ENST00000449779.4 GSAP retained_intron
ENST00000449801.4 CPVL protein_coding
ENST00000449802.4 NBEAL1 protein_coding
ENST00000449812.2 LINC01358 lncRNA
ENST00000449821.1 TTI1 protein_coding
ENST00000449842.1 LINC01344 lncRNA
ENST00000449850.1 KDM1B protein_coding
ENST00000449869.1  lncRNA
ENST00000449909.6 DMXL2 protein_coding
ENST00000449920.4 POR protein_coding
ENST00000449930.4 POGK protein_coding
ENST00000449949.4 ZBTB21 protein_coding
ENST00000449959.5 CLEC12A retained_intron
ENST00000449975.1 CLASP1 protein_coding
ENST00000449985.5 TMEM107 protein_coding
ENST00000449987.5 RBM26 protein_coding
ENST00000449997.1 DBNL retained_intron
ENST00000450019.4 TANGO2 nonsense_mediated_decay
ENST00000450022.1 TPST2 protein_coding
ENST00000450053.6 NBEAL2 protein_coding
ENST00000450074.4 SEC23B protein_coding
ENST00000450116.5 RPS21 protein_coding
ENST00000450121.4 ABCG1 protein_coding
ENST00000450123.5 BCL6 protein_coding
ENST00000450176.1 KIF16B protein_coding
ENST00000450180.4 GPR141 protein_coding
ENST00000450198.4 SMARCA2 protein_coding
ENST00000450208.1  transcribed_processed_pseudogene
ENST00000450235.4 MAD1L1 processed_transcript
ENST00000450253.5 EIF4E miRNA
ENST00000450273.1 BCL2L1 miRNA
ENST00000450287.2 TMEM72-AS1 miRNA
ENST00000450288.3 PDXDC1 miRNA
ENST00000450295.4 SEMA4D miRNA
ENST00000450315.6 ADGRE1 miRNA
ENST00000450349.3 NA miRNA
ENST00000450368.1 BTBD3 miRNA
ENST00000450374.1 PTBP3 miRNA
ENST00000450393.4 ABHD12 miRNA
ENST00000450402.1 SPSB1 miRNA
ENST00000450411.1 ILKAP miRNA
ENST00000450436.1 SEPTIN7P2 miRNA
ENST00000450439.4 CR1 miRNA
ENST00000450443.1  miRNA
ENST00000450446.5 FAM168A miRNA
ENST00000450460.4 PDS5B miRNA
ENST00000450482.4 SS18L1 miRNA
ENST00000450485.5 KNTC1 miRNA
ENST00000450494.1 SLC7A1 miRNA
ENST00000450498.1 IFI44L miRNA
ENST00000450508.1 UHRF2 miRNA
ENST00000450548.4 DCAF6 miRNA
ENST00000450551.1  miRNA
ENST00000450574.4 PHTF2 miRNA
ENST00000450599.5 DDX5 miRNA
ENST00000450625.1 SH3BP5 miRNA
ENST00000450644.1 AP1S2 miRNA
ENST00000450657.1 ZNF277 miRNA
ENST00000450670.4 TRIM22 miRNA
ENST00000450673.3 ARL17B miRNA
ENST00000450676.1 FTH1P7 miRNA
ENST00000450686.1 LINC01004 miRNA
ENST00000450737.2 PARP11 miRNA
ENST00000450787.1 SFI1 miRNA
ENST00000450791.5 GOLGA3 miRNA
ENST00000450820.2 RSRP1 miRNA
ENST00000450835.1 GLB1 miRNA
ENST00000450858.1 ZBTB43 miRNA
ENST00000450863.5 GOLGA4 miRNA
ENST00000450898.1 SATB1 miRNA
ENST00000450932.2 SLF1 miRNA
ENST00000450941.1 RPL26P19 miRNA
ENST00000450957.1 SAP130 miRNA
ENST00000450969.4 CTNNB1 miRNA
ENST00000450980.1  miRNA
ENST00000451018.6 MCTP2 miRNA
ENST00000451053.2 VPS33A miRNA
ENST00000451058.4 MED15 miRNA
ENST00000451061.4 OFD1P6Y miRNA
ENST00000451065.1 IL10RB miRNA
ENST00000451078.4 MIDEAS miRNA
ENST00000451127.2 TEX22 miRNA
ENST00000451155.1 RARS2 miRNA
ENST00000451156.1 TRPS1 miRNA
ENST00000451158.4 ZKSCAN5 miRNA
ENST00000451167.1 ZNF487 miRNA
ENST00000451241.2 ATXN10 miRNA
ENST00000451244.1 KLF7 miRNA
ENST00000451259.1 ARHGAP26 miRNA
ENST00000451310.1 SEPTIN2 miRNA
ENST00000451331.1 SOS1 miRNA
ENST00000451391.4 IDH1 miRNA
ENST00000451407.3 INPP5D miRNA
ENST00000451419.1 ACAA1 miRNA
ENST00000451442.4 APMAP miRNA
ENST00000451443.1 PLCB1-IT1 miRNA
ENST00000451469.1 EEF1A1P24 miRNA
ENST00000451486.4  miRNA
ENST00000451498.2 ZAP70 miRNA
ENST00000451528.2 ST8SIA4 miRNA
ENST00000451531.5 POTEI miRNA
ENST00000451560.1 TMEM38B miRNA
ENST00000451561.1 SPAG16 miRNA
ENST00000451579.1 LINC02248 miRNA
ENST00000451583.1 NBDY miRNA
ENST00000451599.5 ITPR2 miRNA
ENST00000451608.2  miRNA
ENST00000451619.1 F13A1 miRNA
ENST00000451653.4 SEC22C miRNA
ENST00000451674.5 VGLL4 miRNA
ENST00000451680.1 MAPKAPK3 miRNA
ENST00000451692.4 NA miRNA
ENST00000451695.4 XRCC5 miRNA
ENST00000451702.2 UBA1 miRNA
ENST00000451703.4 TRAK2 miRNA
ENST00000451708.4 MITF miRNA
ENST00000451724.5 LRP1 miRNA
ENST00000451759.4 RGS5 miRNA
ENST00000451813.5 TRPC4AP miRNA
ENST00000451819.4 KANSL3 miRNA
ENST00000451836.1 ITPRID2 miRNA
ENST00000451838.1 SHOC2 miRNA
ENST00000451855.1 NA miRNA
ENST00000451859.4 RFX3 miRNA
ENST00000451884.4 MIR4435-2HG miRNA
ENST00000451893.4 AOPEP miRNA
ENST00000451940.5 NUTM2A-AS1 miRNA
ENST00000451973.1  miRNA
ENST00000452057.1 KANSL1L-AS1 miRNA
ENST00000452075.6 ZNF37BP miRNA
ENST00000452080.4 TBRG1 miRNA
ENST00000452107.5 LANCL2 miRNA
ENST00000452138.2 FBXO7 miRNA
ENST00000452140.4 VPS8 miRNA
ENST00000452151.1 SLC6A6 miRNA
ENST00000452187.5 ZRANB3 miRNA
ENST00000452196.5 HIP1R miRNA
ENST00000452202.4 C2 miRNA
ENST00000452231.4 BCL2L11 miRNA
ENST00000452260.5 SATB1 miRNA
ENST00000452270.4 PHF20 miRNA
ENST00000452274.5 CLASP1 miRNA
ENST00000452313.4 NPIPB7 miRNA
ENST00000452345.1 SP100 miRNA
ENST00000452376.4 AP1S2 miRNA
ENST00000452383.2 ARAP1 miRNA
ENST00000452398.4 KCNH8 miRNA
ENST00000452400.5 NCOA2 miRNA
ENST00000452463.4 CREB3L2 miRNA
ENST00000452464.5 SCARB2 miRNA
ENST00000452474.4 CREB1 protein_coding
ENST00000452476.4 LYAR protein_coding
ENST00000452479.5 ARSG trna
ENST00000452506.1 TMLHE-AS1 trna
ENST00000452508.5 ATM trna
ENST00000452521.1 CCNT2 trna
ENST00000452532.1  trna
ENST00000452544.1 ARID1B trna
ENST00000452554.2 ANAPC1P2 trna
ENST00000452564.1 PIKFYVE trna
ENST00000452581.4 OXNAD1 trna
ENST00000452584.4 TTTY14 trna
ENST00000452614.4 TMEM87B trna
ENST00000452655.5 RBBP6 trna
ENST00000452661.1 DBNL trna
ENST00000452673.5 CANX trna
ENST00000452684.2 SOD2 trna
ENST00000452725.4 STAMBP trna
ENST00000452741.1  trna
ENST00000452749.1 KMT2C trna
ENST00000452767.1 SAR1A trna
ENST00000452775.1 SLC6A6 trna
ENST00000452786.2 IKZF2 trna
ENST00000452796.5 DCAKD trna
ENST00000452799.4 FAM126B trna
ENST00000452818.1 HIRA trna
ENST00000452824.4 TBL1X trna
ENST00000452826.2 FGF7P6 trna
ENST00000452835.1 IFI44L trna
ENST00000452844.4 MUC20-OT1 trna
ENST00000452894.4 UBE2E2 trna
ENST00000452898.2 NA trna
ENST00000452901.4 LINC01362 trna
ENST00000452906.3 HIGD1A trna
ENST00000452915.3 MCUB trna
ENST00000452941.1 CALM1P2 trna
ENST00000452978.4 DHX57 trna
ENST00000452991.1 SESTD1 trna
ENST00000453011.4  trna
ENST00000453024.4 CTNNB1 trna
ENST00000453046.4 SQSTM1 trna
ENST00000453068.1 CYP51A1-AS1 trna
ENST00000453079.1 PACSIN2 trna
ENST00000453089.2 ZC3H12C trna
ENST00000453092.3 GTF2IP4 trna
ENST00000453108.1 GNB1L trna
ENST00000453112.4 VOPP1 trna
ENST00000453116.4 MXI1 trna
ENST00000453117.1 TPST2 trna
ENST00000453133.1 USP34 trna
ENST00000453142.2 MIS18BP1 trna
ENST00000453194.1 MYH16 trna
ENST00000453225.4 STARD3NL trna
ENST00000453256.4 VOPP1 trna
ENST00000453258.5 ENTPD1 trna
ENST00000453259.2 LYSMD3 trna
ENST00000453357.5 UNC5D trna
ENST00000453359.4 IL1RAP trna
ENST00000453371.2 AGAP1 trna
ENST00000453395.4 PSLNR trna
ENST00000453401.5 NIN trna
ENST00000453412.1 RBKS trna
ENST00000453448.1 KCMF1 trna
ENST00000453452.1 HEBP2 trna
ENST00000453454.4  trna
ENST00000453463.1 DSE trna
ENST00000453478.1 MIR4435-2HG trna
ENST00000453485.1 TRIP12 trna
ENST00000453515.1 JADE2 trna
ENST00000453516.4 ARFGAP3 trna
ENST00000453517.4  trna
ENST00000453536.4 RFTN1 trna
ENST00000453553.1 USP25 trna
ENST00000453558.1 HCG17 trna
ENST00000453572.1  trna
ENST00000453628.1 TLK1 trna
ENST00000453662.5 WASH2P trna
ENST00000453665.1  trna
ENST00000453666.2 LHFPL3-AS2 trna
ENST00000453676.4 SMYD3 trna
ENST00000453677.1 KMT2E-AS1 trna
ENST00000453678.4  trna
ENST00000453734.1 USP34 trna
ENST00000453770.1  trna
ENST00000453839.4 PAPOLG trna
ENST00000453877.4 BACH2 trna
ENST00000453888.6 PARVG trna
ENST00000453892.1 MMP24OS trna
ENST00000453915.1  trna
ENST00000453922.1 IL15RA trna
ENST00000453929.5 FASTKD1 trna
ENST00000453938.1 SETD3 trna
ENST00000453980.3 MARCHF8 trna
ENST00000453989.2 TFDP1 trna
ENST00000454011.5 RHOA trna
ENST00000454041.1 JAZF1 trna
ENST00000454043.1 LINC00299 trna
ENST00000454083.1 SPATA13 trna
ENST00000454092.1 MTND4LP30 trna
ENST00000454127.2 CA5B trna
ENST00000454158.5 RELL1 trna
ENST00000454165.1 BAG6 trna
ENST00000454195.1 NDUFS1 trna
ENST00000454222.4 MTERF1 trna
ENST00000454240.1 SMARCC1 trna
ENST00000454304.5 CMTM7 trna
ENST00000454323.1 CUL3 trna
ENST00000454337.1  trna
ENST00000454358.5 NDUFAF6 trna
ENST00000454368.2 KDELR2 trna
ENST00000454383.4 ADAP1 trna
ENST00000454429.2 UBE2R2-AS1 trna
ENST00000454433.4 CAMKMT trna
ENST00000454465.1  trna
ENST00000454523.4 YY1AP1 trna
ENST00000454540.4 BBX trna
ENST00000454542.4 HDAC4 trna
ENST00000454575.4 DOCK7 trna
ENST00000454577.1 TPTEP2 trna
ENST00000454583.5 RIF1 trna
ENST00000454600.1 LINC01524 trna
ENST00000454610.2 PSMG4 trna
ENST00000454618.4 STYXL1 trna
ENST00000454622.2  trna
ENST00000454638.4 ENTPD1-AS1 trna
ENST00000454652.5 KLHL24 trna
ENST00000454666.2 NA trna
ENST00000454681.2  trna
ENST00000454688.4 NRF1 trna
ENST00000454690.1 TTC27 trna
ENST00000454752.3  trna
ENST00000454778.4 TPST2 trna
ENST00000454806.1 WASHC2A trna
ENST00000454832.1 NA trna
ENST00000454842.2 RNF217 trna
ENST00000454869.1  trna
ENST00000454919.1 ARHGAP12 trna
ENST00000454922.5 GARS1-DT trna
ENST00000454925.1 ZNF185 trna
ENST00000454977.1 EIPR1-IT1 trna
ENST00000455022.1 UTRN trna
ENST00000455053.4 THOC2 trna
ENST00000455062.2 NCF1 trna
ENST00000455070.1 ZNFX1 trna
ENST00000455076.1 TNRC18 trna
ENST00000455083.4 CNTN4 trna
ENST00000455098.2 PDE3B trna
ENST00000455108.4 LILRB2 trna
ENST00000455119.4 ELMO1 trna
ENST00000455125.1 SUN2 trna
ENST00000455145.4 PILRB trna
ENST00000455148.1 EHD1 trna
ENST00000455177.3 PRMT2 trna
ENST00000455207.4  trna
ENST00000455208.4 DNAJB14 trna
ENST00000455219.6 LINC01122 trna
ENST00000455222.1 QSOX2 trna
ENST00000455250.1 PDIA3 trna
ENST00000455277.1 SMYD3 trna
ENST00000455281.1 XXYLT1 trna
ENST00000455301.2 CNTNAP2 trna
ENST00000455322.5 CLASP1 trna
ENST00000455338.5 NAP1L4 trna
ENST00000455353.4 TBXAS1 trna
ENST00000455357.4  trna
ENST00000455395.4 FTX trna
ENST00000455399.1 NA trna
ENST00000455411.1 JADE3 trna
ENST00000455416.1  trna
ENST00000455428.4 WIPF1 trna
ENST00000455467.4 CDC14A trna
ENST00000455500.4 NME8 trna
ENST00000455506.1 TRMO trna
ENST00000455508.1 TIAM1 trna
ENST00000455532.4 TASP1 trna
ENST00000455558.2 GRK3 trna
ENST00000455575.1 TMEM243 trna
ENST00000455576.1 RARB trna
ENST00000455580.4 PPP1CB trna
ENST00000455587.2 OGT trna
ENST00000455628.1 NA trna
ENST00000455659.1 COMMD1 trna
ENST00000455661.4 PTPRE trna
ENST00000455677.1 RAD50 trna
ENST00000455703.1  trna
ENST00000455707.1  trna
ENST00000455726.4 EWSR1 trna
ENST00000455804.1 PKMP1 trna
ENST00000455833.5 IFFO2 trna
ENST00000455835.2 MYADM-AS1 trna
ENST00000455867.4 BRWD1 trna
ENST00000455879.4 ELMO1 trna
ENST00000455891.4 CMTR1 trna
ENST00000455978.1 PPP1R21 trna
ENST00000455979.1 SAMD11 trna
ENST00000456040.1 R3HDM1 trna
ENST00000456046.1  trna
ENST00000456084.1 SYNJ1 trna
ENST00000456104.4 NUTM2A-AS1 trna
ENST00000456125.1  trna
ENST00000456149.1 ARMH3 trna
ENST00000456170.4 ERI3 trna
ENST00000456174.5 HDAC9 trna
ENST00000456178.4 DEPDC5 trna
ENST00000456197.1 TRRAP trna
ENST00000456256.5 PLCB2 trna
ENST00000456350.4 MMP24OS trna
ENST00000456357.5 BRI3 trna
ENST00000456367.4 PCDH9 trna
ENST00000456374.2 STAG3L1 trna
ENST00000456385.4 CLIP4 trna
ENST00000456390.4 CREB3L2 trna
ENST00000456424.2  trna
ENST00000456471.2 ADPGK trna
ENST00000456481.1  trna
ENST00000456483.3 ESR1 trna
ENST00000456512.1 CCDC138 trna
ENST00000456517.2 HIPK3 trna
ENST00000456575.1 ARPC2 trna
ENST00000456581.1 C10orf143 trna
ENST00000456584.4 RABGAP1 trna
ENST00000456586.4 RPL37A trna
ENST00000456594.1 AGFG1 trna
ENST00000456600.1 EIF6 trna
ENST00000456601.1  trna
ENST00000456638.2 ZSWIM8-AS1 trna
ENST00000456642.1 PPP6C trna
ENST00000456650.6 GLIPR1 trna
ENST00000456682.1 KCMF1 protein_coding
ENST00000456723.1 SELENOTP1 processed_pseudogene
ENST00000456729.1 MYH9 protein_coding
ENST00000456782.1 DISC1-IT1 lncRNA
ENST00000456790.1 MMP24OS protein_coding
ENST00000456818.4 TUBA4A protein_coding
ENST00000456820.2 IST1 protein_coding
ENST00000456827.4 LIPA protein_coding
ENST00000456866.2 STAU1 protein_coding
ENST00000456903.7 ATF7 protein_coding
ENST00000456928.2 HSPA8P5 processed_pseudogene
ENST00000456966.1 ETS2 protein_coding
ENST00000456990.1 THEMIS2 protein_coding
ENST00000456993.4 ERCC6L2 nonsense_mediated_decay
ENST00000457021.1 GALNTL6 processed_transcript
ENST00000457054.5 PDCD6IP protein_coding
ENST00000457055.1 VPS41 protein_coding
ENST00000457064.1 MAPKAPK3 protein_coding
ENST00000457077.1 RAB43 protein_coding
ENST00000457080.4 NA NA
ENST00000457085.1 SMS protein_coding
ENST00000457105.2 FBXW4 processed_transcript
ENST00000457116.1  lncRNA
ENST00000457131.1 RPL32 protein_coding
ENST00000457135.1 ARID2 protein_coding
ENST00000457145.4 RPS6KA3 protein_coding
ENST00000457152.3 ARID3A nonsense_mediated_decay
ENST00000457184.4 EPC2 protein_coding
ENST00000457186.2 TAX1BP1 protein_coding
ENST00000457197.2 IRAK3 protein_coding
ENST00000457206.1 PLEKHM3 protein_coding
ENST00000457226.1 SMARCA2 protein_coding
ENST00000457227.2 JAKMIP1 processed_transcript
ENST00000457242.1 LPP protein_coding
ENST00000457254.4 COX19 nonsense_mediated_decay
ENST00000457268.4 TFEC protein_coding
ENST00000457296.4 FGR protein_coding
ENST00000457312.1 SF3B4 protein_coding
ENST00000457316.4 GLS protein_coding
ENST00000457331.1 ZKSCAN7-AS1 lncRNA
ENST00000457332.1 EIF2S3 processed_transcript
ENST00000457352.3 NSUN5P2 transcribed_unprocessed_pseudogene
ENST00000457361.4 IKZF2 protein_coding
ENST00000457368.2 NEDD1 protein_coding
ENST00000457389.5 ZKSCAN8 protein_coding
ENST00000457407.1  lncRNA
ENST00000457423.1 RPS15AP1 processed_pseudogene
ENST00000457437.1 CRYBG1 protein_coding
ENST00000457444.4 PSMA2 nonsense_mediated_decay
ENST00000457496.4 BBX protein_coding
ENST00000457540.1 MTND2P28 unprocessed_pseudogene
ENST00000457554.1  processed_pseudogene
ENST00000457571.1 ERI3 protein_coding
ENST00000457586.1 PRNP protein_coding
ENST00000457599.5 ARID1A protein_coding
ENST00000457607.1 DHX30 protein_coding
ENST00000457622.1 ACTG1P9 processed_pseudogene
ENST00000457653.6 ADCY10P1 transcribed_unprocessed_pseudogene
ENST00000457662.2 TRIM13 protein_coding
ENST00000457666.1 UBAC2 protein_coding
ENST00000457696.1 RABGAP1L protein_coding
ENST00000457715.1 TBPL1 protein_coding
ENST00000457718.4 TNS3 protein_coding
ENST00000457722.5 NECAP2 protein_coding
ENST00000457753.4 UBA1 protein_coding
ENST00000457761.5 HAT1 nonsense_mediated_decay
ENST00000457768.4 CAPZB processed_transcript
ENST00000457782.4 ZNF589 nonsense_mediated_decay
ENST00000457811.1 RAD23B protein_coding
ENST00000457830.1 GRM8 protein_coding
ENST00000457831.1 XRCC6P2 processed_pseudogene
ENST00000457843.1 NALCN-AS1 lncRNA
ENST00000457855.1 BRPF1 protein_coding
ENST00000457889.1 CDC42EP3 protein_coding
ENST00000457898.1 LINC01772 lncRNA
ENST00000457905.6 DIP2A protein_coding
ENST00000457914.4 PRKAR2A protein_coding
ENST00000457942.1 CHCHD3 processed_transcript
ENST00000457946.1 ZMYM4 protein_coding
ENST00000457962.4 KLF7 protein_coding
ENST00000457976.1  lncRNA
ENST00000457986.4 NA NA
ENST00000458001.2 GAS6-AS1 lncRNA
ENST00000458007.2  lncRNA
ENST00000458013.5 SNX27 protein_coding
ENST00000458015.1 SLX9 protein_coding
ENST00000458069.4 IRF1 protein_coding
ENST00000458097.4 PKN2-AS1 lncRNA
ENST00000458113.5 NCOR1 retained_intron
ENST00000458143.5 ZNF746 protein_coding
ENST00000458166.5 KCNAB2 protein_coding
ENST00000458173.3 TACC3 protein_coding
ENST00000458187.4 SYS1-DBNDD2 nonsense_mediated_decay
ENST00000458207.4 PPIEL processed_transcript
ENST00000458212.1 AGFG1 protein_coding
ENST00000458219.1 AIG1 protein_coding
ENST00000458220.1 GAS5 retained_intron
ENST00000458222.4 PYHIN1 protein_coding
ENST00000458269.5 STRADB protein_coding
ENST00000458270.2 ZNF623 protein_coding
ENST00000458283.4 PCCA protein_coding
ENST00000458317.5 TNS3 protein_coding
ENST00000458332.1 RPS2P46 processed_pseudogene
ENST00000458337.4 COMMD1 protein_coding
ENST00000458341.1 SP140L protein_coding
ENST00000458358.4 ITGA6 protein_coding
ENST00000458377.1 SNED1-AS1 lncRNA
ENST00000458405.4 CPVL protein_coding
ENST00000458455.1 RPL11 protein_coding
ENST00000458510.1 ATAD2B protein_coding
ENST00000458535.5 CMTM8 protein_coding
ENST00000458550.4 NA NA
ENST00000458551.1 SENP2 nonsense_mediated_decay
ENST00000458552.1 EXOC6 protein_coding
ENST00000458603.1 NFE2L2 protein_coding
ENST00000458608.1 DOCK10 nonsense_mediated_decay
ENST00000458610.5 CD28 protein_coding
ENST00000458659.2 TSC22D1 protein_coding
ENST00000458669.1 PKD1P1 unprocessed_pseudogene
ENST00000458683.1 LINC01036 lncRNA
ENST00000458691.1 EIF4A2P4 processed_pseudogene
ENST00000458700.4 STAG2 protein_coding
ENST00000458707.1 VPS50 protein_coding
ENST00000458721.4 VPS8 nonsense_mediated_decay
ENST00000458722.4 TBXAS1 protein_coding
ENST00000458723.1 ITPRIP protein_coding
ENST00000458748.1 SCARNA2 scaRNA
ENST00000458762.1  snoRNA
ENST00000458763.2 ZZZ3 processed_transcript
ENST00000458770.1 SNORD105B snoRNA
ENST00000458790.1 SNORA13 snoRNA
ENST00000458797.1 SCARNA7 scaRNA
ENST00000458811.1 RNU7-1 snRNA
ENST00000458838.1 SNORD121B snoRNA
ENST00000458862.1 SNORA47 snoRNA
ENST00000458892.1 SNORD127 snoRNA
ENST00000458893.1 SNORD42B snoRNA
ENST00000458902.1 Y_RNA misc_RNA
ENST00000458909.1 RNA5SP246 rRNA_pseudogene
ENST00000458961.1 SNORD109B snoRNA
ENST00000458981.1 Y_RNA misc_RNA
ENST00000459004.1 SCARNA18 snoRNA
ENST00000459006.1 Y_RNA misc_RNA
ENST00000459083.1 SNORD4B snoRNA
ENST00000459091.1 Y_RNA misc_RNA
ENST00000459124.2 SNORD11 snoRNA
ENST00000459155.1 SCARNA12 snoRNA
ENST00000459157.1  snoRNA
ENST00000459159.1 SNORD54 snoRNA
ENST00000459163.1 SNORD2 snoRNA
ENST00000459174.1 SNORD4A snoRNA
ENST00000459187.1 SNORD97 snoRNA
ENST00000459189.1 Y_RNA misc_RNA
ENST00000459229.1 SNORA84 snoRNA
ENST00000459249.1 RNU6ATAC28P snRNA
ENST00000459254.1 RNY4P25 misc_RNA
ENST00000459255.1 SCARNA10 snoRNA
ENST00000459274.1 RNU1-88P snRNA
ENST00000459286.1 RN7SKP198 misc_RNA
ENST00000459299.1 SNORD13 snoRNA
ENST00000459326.1 SNORA59A snoRNA
ENST00000459342.1 SNORD5 snoRNA
ENST00000459373.1 SNORA78 snoRNA
ENST00000459386.1 SNORD121A snoRNA
ENST00000459421.1 MIR2110 miRNA
ENST00000459424.1 Y_RNA misc_RNA
ENST00000459433.1 SNORD107 snoRNA
ENST00000459475.1 SNORD126 snoRNA
ENST00000459492.1 SNORD13P3 snoRNA
ENST00000459503.1 RNA5SP103 rRNA_pseudogene
ENST00000459538.1 SNORD125 snoRNA
ENST00000459548.1 MIR1976 miRNA
ENST00000459577.1 SNORD124 snoRNA
ENST00000459579.1 SNORD10 snoRNA
ENST00000459584.1 SNORD42A snoRNA
ENST00000459623.1 SNORD19B snoRNA
ENST00000459626.1 EXOC4 processed_transcript
ENST00000459627.1 SH3BP5 processed_transcript
ENST00000459629.1 AVL9 processed_transcript
ENST00000459689.1 SUPT3H processed_transcript
ENST00000459690.4 PPM1B processed_transcript
ENST00000459723.1 CLEC16A protein_coding
ENST00000459725.1 RPL13AP20 processed_pseudogene
ENST00000459731.1 MAD1L1 processed_transcript
ENST00000459735.4 PTBP2 retained_intron
ENST00000459738.4 ADD3 processed_transcript
ENST00000459742.1  lncRNA
ENST00000459744.4 COP1 protein_coding
ENST00000459747.1 MBNL1 protein_coding
ENST00000459760.1 OGT processed_transcript
ENST00000459773.1 SETDB1 processed_transcript
ENST00000459787.1 GYPC processed_transcript
ENST00000459813.1 KIDINS220 protein_coding
ENST00000459824.1 CABIN1 retained_intron
ENST00000459857.4 PRR5 processed_transcript
ENST00000459859.1 RPL3 processed_transcript
ENST00000459864.1 PLD5 protein_coding
ENST00000459872.1 GCNT2 processed_transcript
ENST00000459880.1 NDUFA5 retained_intron
ENST00000459897.1 LPP processed_transcript
ENST00000459901.4 ANKMY1 retained_intron
ENST00000459916.1 ASB3 processed_transcript
ENST00000459929.4 IVNS1ABP processed_transcript
ENST00000459937.4 CYREN processed_transcript
ENST00000459960.1 MYH9 retained_intron
ENST00000459971.1 IL17RA retained_intron
ENST00000459988.1 UBAP2 retained_intron
ENST00000459993.4 TASOR retained_intron
ENST00000459994.2 SDF4 processed_transcript
ENST00000460006.4 CDS2 protein_coding
ENST00000460017.1 STK40 processed_transcript
ENST00000460019.1 DPYD processed_transcript
ENST00000460027.1 PDE4DIP processed_transcript
ENST00000460035.1 CCDC12 retained_intron
ENST00000460053.1 SPOCK2 processed_transcript
ENST00000460056.5 RXFP1 protein_coding
ENST00000460059.1 TAX1BP1 processed_transcript
ENST00000460072.4 THUMPD2 retained_intron
ENST00000460085.1 ATP6V1E1 processed_transcript
ENST00000460090.4 CCDC125 processed_transcript
ENST00000460109.4 AHCYL2 protein_coding
ENST00000460138.4 TXNDC5 retained_intron
ENST00000460140.4 CASP10 retained_intron
ENST00000460143.1 KYNU retained_intron
ENST00000460145.2 WDFY2 processed_transcript
ENST00000460162.1 PTPN4 processed_transcript
ENST00000460166.1 MBNL1 processed_transcript
ENST00000460168.1 HERC4 retained_intron
ENST00000460179.1 NPL processed_transcript
ENST00000460184.2 STYXL1 processed_transcript
ENST00000460190.1 LCP1 processed_transcript
ENST00000460191.1 DNTTIP2 processed_transcript
ENST00000460218.4 CALM2 retained_intron
ENST00000460219.2 MTCH1 protein_coding
ENST00000460231.4 PCNP nonsense_mediated_decay
ENST00000460236.4 PHF20L1 nonsense_mediated_decay
ENST00000460256.1 KANSL1L processed_transcript
ENST00000460260.1 SERPINB1 processed_transcript
ENST00000460276.4 NCOR1 nonsense_mediated_decay
ENST00000460278.4 ANKRD28 processed_transcript
ENST00000460284.4 XRCC5 retained_intron
ENST00000460295.1 MYD88 retained_intron
ENST00000460309.1 CLEC2D protein_coding
ENST00000460333.4 VPS13D retained_intron
ENST00000460346.4 EXOC4 processed_transcript
ENST00000460355.1 NBEAL1 retained_intron
ENST00000460369.2 SLC2A1 protein_coding
ENST00000460378.1 EPB41 retained_intron
ENST00000460403.1 POMP protein_coding
ENST00000460424.4 ACAA1 retained_intron
ENST00000460428.4 SFPQ nonsense_mediated_decay
ENST00000460439.4 ANXA4 processed_transcript
ENST00000460443.4 CEPT1 processed_transcript
ENST00000460450.1 TTL processed_transcript
ENST00000460454.1 TRIM22 retained_intron
ENST00000460462.1 RAP2C processed_transcript
ENST00000460468.4 ANK3 protein_coding
ENST00000460469.1 NMD3 protein_coding
ENST00000460470.1 DDX50 processed_transcript
ENST00000460488.4 MICU2 processed_transcript
ENST00000460490.1 FKBP1A processed_transcript
ENST00000460495.4 ARMC8 retained_intron
ENST00000460510.4 FAS processed_transcript
ENST00000460536.1 SZT2 retained_intron
ENST00000460537.3 RN7SL151P misc_RNA
ENST00000460540.1 IP6K1 protein_coding
ENST00000460562.4 UBAC2 processed_transcript
ENST00000460566.4 PITPNB retained_intron
ENST00000460567.4 SUCLG2 protein_coding
ENST00000460589.4 RPL3 retained_intron
ENST00000460604.1 HIVEP3 processed_transcript
ENST00000460610.1 RAF1 retained_intron
ENST00000460613.4 TPRG1 processed_transcript
ENST00000460618.1 UTRN processed_transcript
ENST00000460639.2 ATRX retained_intron
ENST00000460646.4 LRRFIP2 retained_intron
ENST00000460650.4 SELL processed_transcript
ENST00000460659.4 RERE processed_transcript
ENST00000460660.1 BZW1 retained_intron
ENST00000460671.1 OMA1 processed_transcript
ENST00000460672.4 P2RY8 protein_coding
ENST00000460682.1 RPL37P6 transcribed_processed_pseudogene
ENST00000460683.1 PARP14 nonsense_mediated_decay
ENST00000460690.4 NPL processed_transcript
ENST00000460692.2 TIAM2 processed_transcript
ENST00000460706.4 PTBP2 retained_intron
ENST00000460724.1 PRPSAP2 protein_coding
ENST00000460736.1 FOSL2 processed_transcript
ENST00000460740.1 NDUFV3 processed_transcript
ENST00000460744.1 CD96 protein_coding
ENST00000460749.1 NT5DC1 nonsense_mediated_decay
ENST00000460761.1 RPS9 retained_intron
ENST00000460768.1 MGAT4A processed_transcript
ENST00000460781.1 CCDC93 processed_transcript
ENST00000460786.1 MBOAT2 processed_transcript
ENST00000460796.1  retained_intron
ENST00000460805.4 FOXP1 retained_intron
ENST00000460818.1 TBC1D15 processed_transcript
ENST00000460822.1 HPS3 nonsense_mediated_decay
ENST00000460828.4 PCMT1 nonsense_mediated_decay
ENST00000460842.4 TSC22D1 processed_transcript
ENST00000460845.4 ZC3HAV1 protein_coding
ENST00000460846.1 ANKRD10 processed_transcript
ENST00000460874.5 MTAP protein_coding
ENST00000460889.4 HCP5 lncRNA
ENST00000460897.1 GLCCI1 retained_intron
ENST00000460910.4 NKTR processed_transcript
ENST00000460913.1 CDK19 processed_transcript
ENST00000460933.4 RYK protein_coding
ENST00000460950.1 PRDX6 processed_transcript
ENST00000460961.1 CFLAR retained_intron
ENST00000460976.4 CTBP2 processed_transcript
ENST00000460977.1  lncRNA
ENST00000460979.2 FOXK1 protein_coding
ENST00000460983.1 KCTD20 protein_coding
ENST00000461000.1 STK39 processed_transcript
ENST00000461010.4 PPP2R5D protein_coding
ENST00000461021.1 EIF4A2 retained_intron
ENST00000461022.1 RPS3AP21 processed_pseudogene
ENST00000461048.4 SEPTIN2 processed_transcript
ENST00000461055.2 NEDD9 processed_transcript
ENST00000461082.1 GRAP2 retained_intron
ENST00000461102.1 COQ4 processed_transcript
ENST00000461113.4 HDAC4 retained_intron
ENST00000461124.1 KLF6 processed_transcript
ENST00000461133.6 CLASP2 protein_coding
ENST00000461139.4 TKT processed_transcript
ENST00000461147.1 RALGAPB retained_intron
ENST00000461153.5 ANKRD36 protein_coding
ENST00000461161.4 AHCYL2 processed_transcript
ENST00000461167.1 NIBAN1 processed_transcript
ENST00000461203.4 IRF1-AS1 retained_intron
ENST00000461204.1 ABHD12 nonsense_mediated_decay
ENST00000461206.1 ST3GAL5 processed_transcript
ENST00000461211.4 NSFL1C processed_transcript
ENST00000461212.4 INTS7 retained_intron
ENST00000461236.1 UHRF2 processed_transcript
ENST00000461237.4 EVI2A protein_coding
ENST00000461278.1 ATG7 retained_intron
ENST00000461298.1 FCGR2A processed_transcript
ENST00000461312.4 KIAA0319L processed_transcript
ENST00000461314.4 ARHGAP26 processed_transcript
ENST00000461325.1 STAB1 retained_intron
ENST00000461354.4 SLMAP retained_intron
ENST00000461364.1 SMIM7 processed_transcript
ENST00000461371.4 CYP20A1 processed_transcript
ENST00000461375.1 ST3GAL3 processed_transcript
ENST00000461383.1 VCL processed_transcript
ENST00000461400.1 GCNT2 retained_intron
ENST00000461405.1 PHF20 retained_intron
ENST00000461409.1 HDAC9 processed_transcript
ENST00000461423.1 RALGAPB retained_intron
ENST00000461436.1 MBNL1 processed_transcript
ENST00000461440.4 TES retained_intron
ENST00000461447.1 GLUL processed_transcript
ENST00000461449.4 DRAM2 processed_transcript
ENST00000461472.1 GATA3 processed_transcript
ENST00000461481.4 TAB2 processed_transcript
ENST00000461491.4 NGLY1 processed_transcript
ENST00000461502.1  lncRNA
ENST00000461526.1 LYST processed_transcript
ENST00000461529.1 PRKAG2 processed_transcript
ENST00000461540.2 CCT4 processed_transcript
ENST00000461541.4 P2RY10 processed_transcript
ENST00000461545.1 SOS1 processed_transcript
ENST00000461549.1 DCAF10 processed_transcript
ENST00000461582.1 MARCHF7 processed_transcript
ENST00000461601.4 TTC7A processed_transcript
ENST00000461610.4 GPR141 processed_transcript
ENST00000461612.1 PRPF4B processed_transcript
ENST00000461613.1 RABGAP1L retained_intron
ENST00000461622.1 GUSB retained_intron
ENST00000461627.1 ARRDC1 nonsense_mediated_decay
ENST00000461629.1 IL1RAP retained_intron
ENST00000461645.1 OGA processed_transcript
ENST00000461650.1 STAMBPL1 processed_transcript
ENST00000461651.1 TBCE processed_transcript
ENST00000461654.1 TMEM39A protein_coding
ENST00000461660.1 ATP13A3 retained_intron
ENST00000461661.1 ITCH nonsense_mediated_decay
ENST00000461669.4 ALG13 processed_transcript
ENST00000461673.1 UFL1 processed_transcript
ENST00000461680.1 RAD54L2 retained_intron
ENST00000461689.4 NEK4 protein_coding
ENST00000461696.1 ANKRD28 processed_transcript
ENST00000461705.1 ZNF512 retained_intron
ENST00000461715.1 TMEM164 processed_transcript
ENST00000461724.4 NFKBIZ protein_coding
ENST00000461739.1 ARHGAP4 retained_intron
ENST00000461758.5 TLE4 nonsense_mediated_decay
ENST00000461777.1 MOSPD2 retained_intron
ENST00000461780.1 PPARGC1B processed_transcript
ENST00000461790.1 RCSD1 processed_transcript
ENST00000461791.1 NRROS retained_intron
ENST00000461813.4 KLHL24 processed_transcript
ENST00000461814.1  processed_pseudogene
ENST00000461821.1 ZBTB11 protein_coding
ENST00000461830.5 COP1 retained_intron
ENST00000461832.1 SNHG12 retained_intron
ENST00000461849.1 RBM39 retained_intron
ENST00000461872.5 SYNE1 retained_intron
ENST00000461878.4 CAPZA2 retained_intron
ENST00000461893.4 GNB1 retained_intron
ENST00000461904.1 GTF2F2 processed_transcript
ENST00000461909.1 RAB2B processed_transcript
ENST00000461918.2 APLP2 retained_intron
ENST00000461919.4 DNAJB12 protein_coding
ENST00000461933.1 SEC62 processed_transcript
ENST00000461940.4 GIMAP4 protein_coding
ENST00000461945.1 CARMIL1 protein_coding
ENST00000461948.2 DHRS12 protein_coding
ENST00000461952.1 RPL5 retained_intron
ENST00000461955.1 ATG2A retained_intron
ENST00000461958.2 ZNF746 protein_coding
ENST00000461963.1 HBP1 processed_transcript
ENST00000461965.4 GLS retained_intron
ENST00000461972.4 FAM228B processed_transcript
ENST00000461981.4 CLK1 retained_intron
ENST00000461985.1 CDA processed_transcript
ENST00000461987.1 DAG1 processed_transcript
ENST00000461993.1 CAP1 processed_transcript
ENST00000462000.1 OLA1 retained_intron
ENST00000462003.4 RAB10 processed_transcript
ENST00000462025.1 RBM5 retained_intron
ENST00000462032.1 EPB41 retained_intron
ENST00000462034.1 ARPC2 processed_transcript
ENST00000462042.4 RABGGTB processed_transcript
ENST00000462052.1 KDELR2 retained_intron
ENST00000462055.4 EXOC4 retained_intron
ENST00000462067.1 MRPS15 processed_transcript
ENST00000462074.1 PPP1R12B processed_transcript
ENST00000462075.1 ZNF33B protein_coding
ENST00000462101.1 CEP85L processed_transcript
ENST00000462103.1 MACF1 processed_transcript
ENST00000462122.1 TRAF3IP1 retained_intron
ENST00000462139.1 ZNF496 processed_transcript
ENST00000462143.4 RGS3 protein_coding
ENST00000462159.1 SASS6 processed_transcript
ENST00000462160.4 STK32C processed_transcript
ENST00000462163.1 RPN2 nonsense_mediated_decay
ENST00000462171.1 TMCO4 processed_transcript
ENST00000462185.1 THADA processed_transcript
ENST00000462201.1 IKZF1 retained_intron
ENST00000462202.2 TRIM8 protein_coding
ENST00000462207.1 PBRM1 retained_intron
ENST00000462214.4 ADARB1 processed_transcript
ENST00000462226.1 SPIRE1 protein_coding
ENST00000462235.4 STT3B processed_transcript
ENST00000462245.1 DENND1A processed_transcript
ENST00000462262.1 BACH1 processed_transcript
ENST00000462266.1 GRB2 processed_transcript
ENST00000462275.4 TBXAS1 processed_transcript
ENST00000462276.1 RTF1 processed_transcript
ENST00000462294.1 PIK3CB protein_coding
ENST00000462296.4 RPL22 protein_coding
ENST00000462315.4 PARP9 protein_coding
ENST00000462321.1 PTPN18 retained_intron
ENST00000462326.4 VOPP1 processed_transcript
ENST00000462328.2 DDX27 nonsense_mediated_decay
ENST00000462342.1 COG5 retained_intron
ENST00000462355.2 ZEB2 protein_coding
ENST00000462358.1 ADSS2 processed_transcript
ENST00000462363.5 PTPRC retained_intron
ENST00000462366.1 ROCK2 processed_transcript
ENST00000462376.1 LYST retained_intron
ENST00000462406.1 CHST15 protein_coding
ENST00000462421.1 DDX39B processed_transcript
ENST00000462444.1 GLUL processed_transcript
ENST00000462445.1 SRGN processed_transcript
ENST00000462448.1 STK17A miRNA
ENST00000462450.4 MEI1 miRNA
ENST00000462455.1 PLEKHM2 miRNA
ENST00000462507.1 FBH1 miRNA
ENST00000462513.4 CBWD1 miRNA
ENST00000462515.1 EIPR1 miRNA
ENST00000462527.2 EIF3A miRNA
ENST00000462537.3 CDKN1A miRNA
ENST00000462540.1 TMEM131L miRNA
ENST00000462544.1 ST7 miRNA
ENST00000462568.1 A2M miRNA
ENST00000462580.1 TUBGCP3 miRNA
ENST00000462590.1 FLNA miRNA
ENST00000462592.4 ERMP1 miRNA
ENST00000462598.6 FYN miRNA
ENST00000462618.1 DOCK8 miRNA
ENST00000462625.1 LIMK2 miRNA
ENST00000462628.4 LILRB1 miRNA
ENST00000462639.1 SAT1 miRNA
ENST00000462646.4 MICOS10 miRNA
ENST00000462655.1 ZC3H12D miRNA
ENST00000462668.4 SMC4 miRNA
ENST00000462694.1 PTEN miRNA
ENST00000462696.1 MBOAT2 miRNA
ENST00000462702.1 WDFY1 miRNA
ENST00000462717.1 PSMD6-AS1 miRNA
ENST00000462720.5 PRKCE miRNA
ENST00000462736.1 PRKX miRNA
ENST00000462753.4 TMEM209 miRNA
ENST00000462758.1 LPP miRNA
ENST00000462760.1 ATP5F1C miRNA
ENST00000462763.4 CFLAR miRNA
ENST00000462766.2 FNBP1 miRNA
ENST00000462776.2 S100A6 miRNA
ENST00000462777.1 HLA-F miRNA
ENST00000462810.1 SNRK miRNA
ENST00000462818.1 STAG1 miRNA
ENST00000462828.1 TFEC miRNA
ENST00000462844.4 SPIN1 miRNA
ENST00000462855.1 ATP6V1A miRNA
ENST00000462875.1 BAG6 miRNA
ENST00000462885.1 RPL18AP3 miRNA
ENST00000462906.1 PPP1R2 miRNA
ENST00000462927.4 CYTH4 miRNA
ENST00000462942.2 EHMT1 miRNA
ENST00000462951.2 S100A6 miRNA
ENST00000462957.1 PSMB1 miRNA
ENST00000462958.4 BIN1 miRNA
ENST00000462965.1 ARPC5 miRNA
ENST00000462968.2 CD46 miRNA
ENST00000462987.2 NA miRNA
ENST00000462989.5 DTNBP1 miRNA
ENST00000462994.1 OGA miRNA
ENST00000463008.1 DARS1 miRNA
ENST00000463012.1 SDCCAG8 miRNA
ENST00000463013.1 KDM3A miRNA
ENST00000463016.1 CDK19 miRNA
ENST00000463020.1 SND1 miRNA
ENST00000463021.1 PNISR miRNA
ENST00000463027.1 MYH9 miRNA
ENST00000463032.4 LYRM4 miRNA
ENST00000463033.1 HDHD5 miRNA
ENST00000463042.1 SDCCAG8 miRNA
ENST00000463044.1 STT3B miRNA
ENST00000463055.1 COX7A2L miRNA
ENST00000463056.4 ZMIZ2 miRNA
ENST00000463066.1 HLA-DPA1 miRNA
ENST00000463070.1 APP miRNA
ENST00000463074.1 EIF4E2 miRNA
ENST00000463078.1 ARPC1B miRNA
ENST00000463089.5 TIAL1 miRNA
ENST00000463091.2 PRSS46P miRNA
ENST00000463098.4 RBM39 miRNA
ENST00000463102.4 PCID2 miRNA
ENST00000463108.4 SELL miRNA
ENST00000463109.2 TDRD3 miRNA
ENST00000463133.1 POLDIP3 miRNA
ENST00000463139.4 PSMD6 miRNA
ENST00000463140.1 MAP3K5 miRNA
ENST00000463153.1 ABHD5 miRNA
ENST00000463156.1 ANKRD10 miRNA
ENST00000463163.4 TAF1 miRNA
ENST00000463172.4 HDAC1 miRNA
ENST00000463180.4 SETD5 miRNA
ENST00000463204.4 ARIH2 miRNA
ENST00000463210.5 RUFY2 miRNA
ENST00000463216.4 TTC3 miRNA
ENST00000463222.1 VRK2 miRNA
ENST00000463234.1 STXBP4 miRNA
ENST00000463236.4 NA miRNA
ENST00000463253.2 SAMD3 miRNA
ENST00000463255.1  miRNA
ENST00000463262.1 SLC25A30 miRNA
ENST00000463270.1 YME1L1 miRNA
ENST00000463276.1 RCAN1 miRNA
ENST00000463277.4 SFXN5 miRNA
ENST00000463278.1  miRNA
ENST00000463286.1 DCAF12 miRNA
ENST00000463306.1 DZIP3 miRNA
ENST00000463317.4 VAMP7 miRNA
ENST00000463328.4 TRA2B miRNA
ENST00000463334.2 ECE1 miRNA
ENST00000463340.1 ANXA11 miRNA
ENST00000463343.1 SF1 miRNA
ENST00000463347.4 SACM1L miRNA
ENST00000463358.4 ADAP1 miRNA
ENST00000463369.4 SHQ1 miRNA
ENST00000463378.4 RBBP4 miRNA
ENST00000463397.3 RN7SL674P miRNA
ENST00000463408.1 MYLK-AS1 miRNA
ENST00000463413.1 KLHDC10 miRNA
ENST00000463415.1 LCOR miRNA
ENST00000463417.4 CAPN7 miRNA
ENST00000463419.1 NIN miRNA
ENST00000463427.4 TMEM87B miRNA
ENST00000463428.4 PHACTR4 miRNA
ENST00000463431.4 TLE4 miRNA
ENST00000463434.4 GUSBP2 miRNA
ENST00000463438.4 CCDC174 miRNA
ENST00000463472.1 ODF3B miRNA
ENST00000463477.4 PTPRD miRNA
ENST00000463478.1 HERC4 retained_intron
ENST00000463496.1 AHR nonsense_mediated_decay
ENST00000463497.4 ZBTB20 trna
ENST00000463501.4 STIM2 trna
ENST00000463502.1 TANK trna
ENST00000463504.4 OSBPL10 trna
ENST00000463508.2 NA trna
ENST00000463526.1 CMSS1 trna
ENST00000463546.4 SH3BGRL trna
ENST00000463560.1 GLMN trna
ENST00000463566.1 FRY trna
ENST00000463574.1 HLA-B trna
ENST00000463586.1 PRRC2C trna
ENST00000463589.4 DNAJC25 trna
ENST00000463599.4 U2AF1 trna
ENST00000463621.3 CLASP1 trna
ENST00000463623.1 LIPA trna
ENST00000463625.5 ZCCHC7 trna
ENST00000463643.4 ZAP70 trna
ENST00000463657.1 ANXA11 trna
ENST00000463659.1 SACM1L trna
ENST00000463660.1 GBP2 trna
ENST00000463663.5 PLEKHA1 trna
ENST00000463668.1 DOP1B trna
ENST00000463681.1 AHSA2P trna
ENST00000463682.1 DRAM2 trna
ENST00000463690.1 ARL6IP6 trna
ENST00000463705.4 CHRNA4 trna
ENST00000463708.1 UQCRC1 trna
ENST00000463709.1 TM9SF2 trna
ENST00000463725.4 UMAD1 trna
ENST00000463727.1 PTPRE trna
ENST00000463743.4 MYOF trna
ENST00000463749.1 PPP1R16B trna
ENST00000463764.2 TRANK1 trna
ENST00000463775.1 EIF4G3 trna
ENST00000463779.3 RN7SL752P trna
ENST00000463786.2 DNAJB12 trna
ENST00000463828.1 RIPOR2 trna
ENST00000463836.1 RPL22L1 trna
ENST00000463839.2 ITM2B trna
ENST00000463847.1 ZFAND3 trna
ENST00000463854.4 STAM2 trna
ENST00000463857.1 TEX264 trna
ENST00000463877.1 SRSF11 trna
ENST00000463879.1 ANKRD44 trna
ENST00000463912.4 LUC7L2 trna
ENST00000463926.3 RN7SL43P trna
ENST00000463956.1 MYD88 trna
ENST00000463959.1 MTR trna
ENST00000463963.1 HS6ST1 trna
ENST00000463972.1 SLC39A7 trna
ENST00000463975.1 MOB1A trna
ENST00000463991.4 AKT3 trna
ENST00000463997.1 CAPN2 trna
ENST00000463999.3 RN7SL515P trna
ENST00000464011.1 TFRC trna
ENST00000464013.4 RBM6 trna
ENST00000464024.1 NA trna
ENST00000464025.4 LMO2 trna
ENST00000464026.1 GDAP2 trna
ENST00000464044.1 LST1 trna
ENST00000464051.1 SEMA4D trna
ENST00000464053.1 NA trna
ENST00000464063.1 SLC25A12 trna
ENST00000464070.1 CYREN trna
ENST00000464071.1 FTO trna
ENST00000464072.1 STAT1 trna
ENST00000464099.4 EEF1AKMT2 trna
ENST00000464101.2 UBA5 trna
ENST00000464102.4 SACM1L trna
ENST00000464116.2 XRCC6 trna
ENST00000464124.2  trna
ENST00000464132.1 MCL1 trna
ENST00000464133.1 SETX trna
ENST00000464138.1 SSR3 trna
ENST00000464140.1 ST6GALNAC3 trna
ENST00000464147.1 ORC2 trna
ENST00000464154.1 ATP5PB trna
ENST00000464168.4 USP4 trna
ENST00000464170.1 CATSPERE trna
ENST00000464177.1 TMEM164 trna
ENST00000464181.2 ARMC8 trna
ENST00000464189.4 HIRA trna
ENST00000464194.2 MIPEP trna
ENST00000464202.1 SUN2 trna
ENST00000464210.1 TRIM24 trna
ENST00000464213.1 CD36 trna
ENST00000464215.1 ADARB1 trna
ENST00000464233.4 ROBO1 trna
ENST00000464236.1 ANKRD13C trna
ENST00000464262.5 ELMO1 trna
ENST00000464271.1 LINC00877 trna
ENST00000464273.1 PPP1CB trna
ENST00000464300.5 PARP15 trna
ENST00000464301.1 SLC39A10 trna
ENST00000464302.1 RGS2 trna
ENST00000464313.1 PTPN12 trna
ENST00000464329.1 CD53 trna
ENST00000464347.2 EXOC6B trna
ENST00000464348.4 IPO9 trna
ENST00000464356.5 MEF2D trna
ENST00000464373.1 NADK trna
ENST00000464374.4 TTC21B trna
ENST00000464379.4 TLN1 trna
ENST00000464380.4 NA trna
ENST00000464390.1 BNIP2 trna
ENST00000464398.1 SMYD3 trna
ENST00000464399.2 ACSS2 trna
ENST00000464407.1 CREB1 trna
ENST00000464412.4 LBH trna
ENST00000464423.1 UFM1 trna
ENST00000464435.1 USP25 trna
ENST00000464444.1 RPS6P25 trna
ENST00000464451.4 SEC61A1 trna
ENST00000464452.1 PANK2 trna
ENST00000464461.1 GIMAP1 trna
ENST00000464465.5 CSF3R trna
ENST00000464470.1 N4BP2L1 trna
ENST00000464472.3 RN7SL508P trna
ENST00000464478.4 EPS15 trna
ENST00000464482.1 ATXN10 trna
ENST00000464497.4 CLTA trna
ENST00000464542.4 COG5 trna
ENST00000464552.1 PRKD3 trna
ENST00000464554.4 DIS3L2 trna
ENST00000464559.1 PSD4 trna
ENST00000464560.4 ZBTB20 trna
ENST00000464569.1 LAPTM5 trna
ENST00000464575.1 CCNL1 trna
ENST00000464577.1 USP48 trna
ENST00000464588.1 ZSWIM5 trna
ENST00000464591.1 C1orf162 trna
ENST00000464606.4 ZC3HAV1 trna
ENST00000464608.4 LRRFIP1 trna
ENST00000464611.1 ACTB trna
ENST00000464628.1 SCAF8 trna
ENST00000464636.1 NA trna
ENST00000464649.1 BCL2L13 trna
ENST00000464651.1 NDUFB8 trna
ENST00000464654.1 TM9SF3 trna
ENST00000464661.4 HM13 trna
ENST00000464680.5 ADAMTS6 trna
ENST00000464689.1 CMTM7 trna
ENST00000464717.4 PAXIP1 trna
ENST00000464741.2 GRID1 trna
ENST00000464753.1 MTIF3 trna
ENST00000464766.1 DNAJC13 trna
ENST00000464787.1 UBP1 trna
ENST00000464789.2 SUPT7L trna
ENST00000464790.1 EIF3L trna
ENST00000464812.1 NUDCD3 trna
ENST00000464818.1 PRKCD trna
ENST00000464827.1 ST6GAL1 trna
ENST00000464831.1 FAM78A trna
ENST00000464838.1 ARHGAP26 trna
ENST00000464839.4 GBP2 trna
ENST00000464875.1 DENND6A trna
ENST00000464920.1 ENO1 trna
ENST00000464932.1 CCNT2 trna
ENST00000464940.1 KPNA1 trna
ENST00000464954.1 MPZL1 trna
ENST00000464960.4 GNAS trna
ENST00000464967.4  trna
ENST00000464972.4 RERE trna
ENST00000464976.1 RAPGEF4 trna
ENST00000464984.1 SVIL trna
ENST00000465002.1 TLN1 trna
ENST00000465018.1 XPO4 trna
ENST00000465039.4 LIMD1 trna
ENST00000465074.1 XRN1 trna
ENST00000465079.1 ARHGEF2 trna
ENST00000465082.4 TMBIM1 trna
ENST00000465089.2 PBX1 trna
ENST00000465096.4 NDUFV2 trna
ENST00000465112.4 SRPK2 trna
ENST00000465122.4 PDCD6IP trna
ENST00000465127.1  trna
ENST00000465128.3 PABIR2 trna
ENST00000465130.1 BIRC6 trna
ENST00000465144.1 FLNA trna
ENST00000465148.2 CCNJ trna
ENST00000465151.4 MAT2A trna
ENST00000465155.4 ATF3 trna
ENST00000465160.2 EXD3 trna
ENST00000465185.2 GPR89A trna
ENST00000465187.1 EDEM1 trna
ENST00000465204.4 FBXO11 trna
ENST00000465223.1 NCSTN trna
ENST00000465229.4 EXOSC3 trna
ENST00000465235.1 MFSD1 trna
ENST00000465240.1 CARS1 trna
ENST00000465249.1 ZBTB20-AS5 trna
ENST00000465266.1 ZNF678 trna
ENST00000465304.4 PARP15 trna
ENST00000465311.1 ZNF41 trna
ENST00000465331.1 CARS1 trna
ENST00000465349.4 LYST trna
ENST00000465370.1 NSF trna
ENST00000465375.4 DAP3 trna
ENST00000465376.4 JAK1 trna
ENST00000465379.1 SP3 trna
ENST00000465381.4 TASP1 trna
ENST00000465386.1 USP9X trna
ENST00000465387.4 RPL22 trna
ENST00000465393.1 TNIK trna
ENST00000465412.4 RABGAP1L trna
ENST00000465421.4 SIK3 trna
ENST00000465422.1 NA trna
ENST00000465436.4  trna
ENST00000465443.4 PLK3 trna
ENST00000465446.1 MXD1 trna
ENST00000465454.1 JPT1 trna
ENST00000465459.2 HLA-F trna
ENST00000465461.5 CUX1 trna
ENST00000465467.1 EPS15 trna
ENST00000465476.1 NFKBIZ trna
ENST00000465484.1 AFF4 trna
ENST00000465487.4 SLC4A7 trna
ENST00000465491.4 CLEC16A trna
ENST00000465505.2 SNX4 trna
ENST00000465522.4 ITGA4 trna
ENST00000465529.1 TOM1 trna
ENST00000465534.4 CD55 trna
ENST00000465535.1 EIF2A trna
ENST00000465539.1 ZNF271P trna
ENST00000465556.1 TMCO3 trna
ENST00000465566.2 EHMT1 trna
ENST00000465567.1 TTC19 retained_intron
ENST00000465579.1 MOV10 processed_transcript
ENST00000465582.4 SSBP1 protein_coding
ENST00000465584.4 NKTR retained_intron
ENST00000465614.1 LMO2 retained_intron
ENST00000465625.1 TTC14 processed_transcript
ENST00000465627.4 UBA3 nonsense_mediated_decay
ENST00000465629.4 RNF103 retained_intron
ENST00000465630.1 UBR3 processed_transcript
ENST00000465645.1 ATP5IF1 protein_coding
ENST00000465646.4 SFI1 processed_transcript
ENST00000465661.1 FAM126A processed_transcript
ENST00000465671.1 SOGA1 nonsense_mediated_decay
ENST00000465676.1 EPHB2 processed_transcript
ENST00000465690.5 BTN3A1 retained_intron
ENST00000465709.4 SUSD3 protein_coding
ENST00000465721.1 CNOT4 processed_transcript
ENST00000465723.1 RASAL2 processed_transcript
ENST00000465742.2 FOXP1-AS1 lncRNA
ENST00000465754.5 CD72 processed_transcript
ENST00000465769.1 SULF2 retained_intron
ENST00000465821.4 FAM102A retained_intron
ENST00000465848.1 DEGS1 processed_transcript
ENST00000465851.1 SLC39A10 retained_intron
ENST00000465870.4 LRRFIP1 retained_intron
ENST00000465881.1 HNRNPU processed_transcript
ENST00000465884.1 TBC1D5 processed_transcript
ENST00000465896.4 PHC3 processed_transcript
ENST00000465908.4 DNAJB6 processed_transcript
ENST00000465910.4 WDFY4 retained_intron
ENST00000465911.1 DNAJC11 processed_transcript
ENST00000465926.4 TAF8 protein_coding
ENST00000465931.1 NA NA
ENST00000465937.1 LIMK2 retained_intron
ENST00000465942.1 COG3 processed_transcript
ENST00000465949.1 FUBP3 processed_transcript
ENST00000465950.4 SCAF11 protein_coding
ENST00000465952.4 USPL1 processed_transcript
ENST00000465980.1 ATG3 retained_intron
ENST00000465982.4 WAS processed_transcript
ENST00000465984.4 SLC11A1 retained_intron
ENST00000465985.1 SAMHD1 protein_coding
ENST00000465990.4 SPATA6 processed_transcript
ENST00000466003.1 POLR3C processed_transcript
ENST00000466017.1 VPS41 processed_transcript
ENST00000466023.1 CAPZA2 processed_transcript
ENST00000466032.1 CHMP3 processed_transcript
ENST00000466055.1 CPED1 processed_transcript
ENST00000466057.1 PNISR retained_intron
ENST00000466058.1 KDM3A processed_transcript
ENST00000466062.2 ZNF292 protein_coding
ENST00000466066.1 CAPZA1 processed_transcript
ENST00000466067.1 WDR43 retained_intron
ENST00000466078.1 PDS5B retained_intron
ENST00000466080.1 VDAC1 processed_transcript
ENST00000466101.1 CCNL1 retained_intron
ENST00000466105.4 CCSER2 nonsense_mediated_decay
ENST00000466117.1 TMEM184B retained_intron
ENST00000466124.1 PRKCB protein_coding
ENST00000466126.1 PARP9 protein_coding
ENST00000466137.1 NMRK1 processed_transcript
ENST00000466161.1 LRIG2 processed_transcript
ENST00000466162.4 PI4KA processed_transcript
ENST00000466171.1 CCDC93 retained_intron
ENST00000466173.1 UBAP2L processed_transcript
ENST00000466177.5 PELI1 processed_transcript
ENST00000466182.4 WDR91 retained_intron
ENST00000466185.1 PRPF4B processed_transcript
ENST00000466220.1 TLK1 processed_transcript
ENST00000466224.1 GON4L processed_transcript
ENST00000466227.5 YWHAE nonsense_mediated_decay
ENST00000466234.1 SELENOT retained_intron
ENST00000466253.1 DCAF8 retained_intron
ENST00000466254.1 TRBC2 TR_C_gene
ENST00000466256.5 CROCC processed_transcript
ENST00000466273.4 PPP1R12B nonsense_mediated_decay
ENST00000466274.1 NCL retained_intron
ENST00000466278.1 MRTFA processed_transcript
ENST00000466288.1 CXCR4 processed_transcript
ENST00000466295.1 KMT5B retained_intron
ENST00000466297.1  processed_pseudogene
ENST00000466307.1 TMEM140 processed_transcript
ENST00000466316.1 TRMT11 nonsense_mediated_decay
ENST00000466319.1 FLNA retained_intron
ENST00000466325.1 FLNA retained_intron
ENST00000466340.1 SELL retained_intron
ENST00000466342.1 SQSTM1 retained_intron
ENST00000466347.4 GIMAP5 processed_transcript
ENST00000466359.1 NFX1 retained_intron
ENST00000466361.1 ZBTB8OS retained_intron
ENST00000466362.1 EIF4A2 retained_intron
ENST00000466366.1 YY1AP1 processed_transcript
ENST00000466373.1 UFD1 retained_intron
ENST00000466377.1  processed_pseudogene
ENST00000466379.1 UBE4B retained_intron
ENST00000466382.1 ARID1A nonsense_mediated_decay
ENST00000466392.1 EDEM3 retained_intron
ENST00000466396.4 CLTA protein_coding
ENST00000466424.4 SHISA5 processed_transcript
ENST00000466428.4 TLE4 retained_intron
ENST00000466437.1 PDK1 retained_intron
ENST00000466453.1 APP processed_transcript
ENST00000466470.4 ZC3H11A processed_transcript
ENST00000466476.1 IGF2BP2 processed_transcript
ENST00000466478.4 RNF13 protein_coding
ENST00000466484.1 ARHGAP19 protein_coding
ENST00000466489.1 PMF1 nonsense_mediated_decay
ENST00000466501.1  transcribed_processed_pseudogene
ENST00000466507.2 TTC13 nonsense_mediated_decay
ENST00000466513.1 CLTC retained_intron
ENST00000466516.1 JAZF1 processed_transcript
ENST00000466527.1 BIRC6 retained_intron
ENST00000466531.4 BCL2L14 processed_transcript
ENST00000466539.1 PSME4 processed_transcript
ENST00000466553.1 NKTR retained_intron
ENST00000466555.1 TM9SF2 processed_transcript
ENST00000466557.5  lncRNA
ENST00000466565.1 MBNL1 processed_transcript
ENST00000466596.4 HS3ST3B1 nonsense_mediated_decay
ENST00000466597.1 PARP12 retained_intron
ENST00000466600.1 PLA2G4A processed_transcript
ENST00000466604.4 OSBPL10 processed_transcript
ENST00000466609.1 WWP1P1 processed_pseudogene
ENST00000466613.2 SDHB retained_intron
ENST00000466644.4 NA NA
ENST00000466647.4 INVS processed_transcript
ENST00000466653.1 ARID4B retained_intron
ENST00000466673.1 KDM4C processed_transcript
ENST00000466674.4 RPL22L1 protein_coding
ENST00000466702.1 BCLAF3 processed_transcript
ENST00000466745.4 SFPQ processed_transcript
ENST00000466749.4 ARMC8 protein_coding
ENST00000466755.1 THBS1 retained_intron
ENST00000466758.4 ATP11B nonsense_mediated_decay
ENST00000466759.4 TMEM222 protein_coding
ENST00000466760.4 WDR49 protein_coding
ENST00000466762.1 ARMC8 retained_intron
ENST00000466765.1 TKT retained_intron
ENST00000466766.1 HM13 protein_coding
ENST00000466777.1 TNFSF10 retained_intron
ENST00000466778.2 EVI5 processed_transcript
ENST00000466782.1 ARHGEF10L processed_transcript
ENST00000466784.5 INTS6 processed_transcript
ENST00000466788.1 FHIT processed_transcript
ENST00000466794.4 MAN2B1 retained_intron
ENST00000466800.1  processed_pseudogene
ENST00000466832.4 TRA2B retained_intron
ENST00000466833.4 ZNF782 processed_transcript
ENST00000466840.4 ERCC6L2 processed_transcript
ENST00000466845.1 LRCH3 retained_intron
ENST00000466850.1 ARIH2 retained_intron
ENST00000466876.1 ACAP2 protein_coding
ENST00000466892.4 HLA-C retained_intron
ENST00000466899.4 GNB4 protein_coding
ENST00000466910.4 SRRM1 processed_transcript
ENST00000466916.1 TLN1 retained_intron
ENST00000466924.1 AHCYL2 protein_coding
ENST00000466929.4 CARD19 processed_transcript
ENST00000466946.4 ATP11A processed_transcript
ENST00000466971.1 NFX1 retained_intron
ENST00000466977.1 MTO1 retained_intron
ENST00000466982.1 SFXN3 processed_transcript
ENST00000466992.1 AK9 retained_intron
ENST00000466996.4 LNP1 nonsense_mediated_decay
ENST00000467009.1 GON4L processed_transcript
ENST00000467022.1 NAA50 processed_transcript
ENST00000467025.1 TAPBP protein_coding
ENST00000467026.4 MCM3AP processed_transcript
ENST00000467053.4 ARHGEF7 protein_coding
ENST00000467056.4 ITPR1 protein_coding
ENST00000467058.1 LRPPRC retained_intron
ENST00000467065.1 UBXN4 processed_transcript
ENST00000467075.1 RPL11 nonsense_mediated_decay
ENST00000467077.1 XRN1 retained_intron
ENST00000467080.1 RBM17 retained_intron
ENST00000467114.2 PRPF40A retained_intron
ENST00000467115.1 MTATP8P1 unprocessed_pseudogene
ENST00000467128.4 USP34 processed_transcript
ENST00000467141.1 MSL3 protein_coding
ENST00000467149.1 WIPF1 processed_transcript
ENST00000467174.5 MFN1 protein_coding
ENST00000467184.4 BAZ2B retained_intron
ENST00000467200.5 ZMYND8 protein_coding
ENST00000467202.1 GPR141 processed_transcript
ENST00000467220.1 DYNC2I1 retained_intron
ENST00000467231.4 ZNF644 processed_transcript
ENST00000467238.1 SND1 processed_transcript
ENST00000467249.1 HNRNPH3 processed_transcript
ENST00000467267.1 CAMTA1 processed_transcript
ENST00000467270.1  processed_pseudogene
ENST00000467279.1 DDX17 processed_transcript
ENST00000467290.1 SLC25A53 processed_transcript
ENST00000467302.4 PRPF38B processed_transcript
ENST00000467309.4 TAF1 nonsense_mediated_decay
ENST00000467310.1 SEPTIN6 processed_transcript
ENST00000467311.4 SNTB2 nonsense_mediated_decay
ENST00000467322.1 ZBTB41 nonsense_mediated_decay
ENST00000467326.4 VPS50 processed_transcript
ENST00000467329.4 PRPF3 processed_transcript
ENST00000467332.1 CGGBP1 protein_coding
ENST00000467348.1 U2SURP protein_coding
ENST00000467350.1 RERE processed_transcript
ENST00000467352.1 GTDC1 processed_transcript
ENST00000467356.4 JMJD1C retained_intron
ENST00000467362.1 CEPT1 processed_transcript
ENST00000467366.1 PTPRE protein_coding
ENST00000467369.1 HCP5 lncRNA
ENST00000467371.1 SPTBN1 retained_intron
ENST00000467380.1 NT5C2 processed_transcript
ENST00000467391.1 MGME1 processed_transcript
ENST00000467393.4 INPP5D processed_transcript
ENST00000467395.2 CTBP2 processed_transcript
ENST00000467404.5 CAMTA1 protein_coding
ENST00000467446.5 NSRP1 retained_intron
ENST00000467479.1 NEGR1 processed_transcript
ENST00000467480.1 PIM3 retained_intron
ENST00000467509.4 OMA1 processed_transcript
ENST00000467549.4 ROBO1 protein_coding
ENST00000467567.1 RSF1 retained_intron
ENST00000467570.4 PHC3 protein_coding
ENST00000467577.1 RUNX1 processed_transcript
ENST00000467586.4 EXOC7 retained_intron
ENST00000467593.1 PSMB9 retained_intron
ENST00000467601.1 PRRC2C processed_transcript
ENST00000467603.1 BLCAP processed_transcript
ENST00000467606.4 ITGB1BP1 protein_coding
ENST00000467610.1 BHLHE40 retained_intron
ENST00000467613.4 UBP1 processed_transcript
ENST00000467616.4 SON processed_transcript
ENST00000467622.2 ARPC3 retained_intron
ENST00000467625.4 PIK3AP1 processed_transcript
ENST00000467628.1 SATB1 retained_intron
ENST00000467644.4 CMC1 processed_transcript
ENST00000467652.4 ZBTB8OS retained_intron
ENST00000467655.1 CEP97 nonsense_mediated_decay
ENST00000467659.1 DGCR2 retained_intron
ENST00000467662.4 PPP1R18 processed_transcript
ENST00000467668.1 THADA processed_transcript
ENST00000467673.4 MACF1 retained_intron
ENST00000467687.1 WDPCP processed_transcript
ENST00000467709.5 DOCK5 nonsense_mediated_decay
ENST00000467716.1 C1GALT1 processed_transcript
ENST00000467730.1 NAMPT retained_intron
ENST00000467731.1 SCAF4 retained_intron
ENST00000467744.2 CHM processed_transcript
ENST00000467757.4 IKZF3 protein_coding
ENST00000467764.1 NA NA
ENST00000467766.4 UBE2E1 protein_coding
ENST00000467782.4 RREB1 protein_coding
ENST00000467786.1 FGD3 nonsense_mediated_decay
ENST00000467790.4 IFI44 retained_intron
ENST00000467799.5 BLNK nonsense_mediated_decay
ENST00000467815.4 SULF2 protein_coding
ENST00000467833.1 KLF7 processed_transcript
ENST00000467838.2 SEC16A processed_transcript
ENST00000467853.4 PSMD6 retained_intron
ENST00000467867.1 PGAM1 processed_transcript
ENST00000467883.3 RN7SL128P misc_RNA
ENST00000467894.4 PHC2 nonsense_mediated_decay
ENST00000467900.1 OXSR1 retained_intron
ENST00000467901.1 SLMAP retained_intron
ENST00000467903.4 FCGR2C processed_transcript
ENST00000467908.1 PDXK protein_coding
ENST00000467911.1 NCK1 protein_coding
ENST00000467917.4 SCAI nonsense_mediated_decay
ENST00000467930.1  processed_pseudogene
ENST00000467937.1 CABIN1 retained_intron
ENST00000467944.4 OR2A1-AS1 lncRNA
ENST00000467956.1 CLASP2 retained_intron
ENST00000467957.1 YBX1 processed_transcript
ENST00000467966.1 TBC1D14 retained_intron
ENST00000467975.2 ZNF25 processed_transcript
ENST00000467978.1 HEATR5B retained_intron
ENST00000467979.1 STIMATE nonsense_mediated_decay
ENST00000468001.1 KLHL24 protein_coding
ENST00000468010.1 ARL8B nonsense_mediated_decay
ENST00000468027.4 PTMA retained_intron
ENST00000468036.1 PIK3CA protein_coding
ENST00000468038.1 FGR processed_transcript
ENST00000468040.1 SNIP1 nonsense_mediated_decay
ENST00000468059.1 BACH1 protein_coding
ENST00000468069.1 RPS6KC1 processed_transcript
ENST00000468075.1 MAP4 protein_coding
ENST00000468085.4 DUSP10 nonsense_mediated_decay
ENST00000468095.2 NHSL1 retained_intron
ENST00000468107.4 LYST processed_transcript
ENST00000468108.1 CCDC66 retained_intron
ENST00000468111.1 KAT2B retained_intron
ENST00000468115.1 INTS1 retained_intron
ENST00000468116.1 HBP1 processed_transcript
ENST00000468119.3 DIAPH1 protein_coding
ENST00000468147.4 EIF4E3 processed_transcript
ENST00000468164.1 AOPEP processed_transcript
ENST00000468166.4 SND1 processed_transcript
ENST00000468173.1 DYSF processed_transcript
ENST00000468200.2 C12orf40 nonsense_mediated_decay
ENST00000468206.4 FGD3 protein_coding
ENST00000468208.1 SETD5 protein_coding
ENST00000468234.1 SERINC3 processed_transcript
ENST00000468235.1 ZGPAT processed_transcript
ENST00000468243.4 PIM1 processed_transcript
ENST00000468247.1 RERE protein_coding
ENST00000468249.1 ODF3B retained_intron
ENST00000468259.1 XPO1 processed_transcript
ENST00000468286.4 SGIP1 retained_intron
ENST00000468289.1 RNF13 protein_coding
ENST00000468296.4 ZNF717 protein_coding
ENST00000468305.1 MED12L processed_transcript
ENST00000468311.1 PFDN2 processed_transcript
ENST00000468312.1 STAT5B retained_intron
ENST00000468316.1 PRKRIP1 retained_intron
ENST00000468344.4 RSRC1 processed_transcript
ENST00000468345.1 ADD3 processed_transcript
ENST00000468355.4 SLC23A2 processed_transcript
ENST00000468371.4 SHQ1 processed_transcript
ENST00000468376.2 ZMYND8 processed_transcript
ENST00000468379.1 NIBAN2 processed_transcript
ENST00000468384.1 HMGB1 processed_transcript
ENST00000468388.4 HMGN2 processed_transcript
ENST00000468391.4 CREB5 retained_intron
ENST00000468399.2 DISC1 retained_intron
ENST00000468401.1 HBP1 protein_coding
ENST00000468409.1 MFSD1 retained_intron
ENST00000468417.1 CBWD2 retained_intron
ENST00000468422.1 GNAI2 retained_intron
ENST00000468425.2 ATP5IF1 protein_coding
ENST00000468442.1 LRP5L processed_transcript
ENST00000468485.4 IRF4 processed_transcript
ENST00000468511.4 SERPINB1 processed_transcript
ENST00000468513.4 MLLT3 processed_transcript
ENST00000468520.1 BCKDHB processed_transcript
ENST00000468523.2 ELK4 protein_coding
ENST00000468527.1 KRT8P12 processed_transcript
ENST00000468560.1 ARMC8 protein_coding
ENST00000468564.5 PARVG retained_intron
ENST00000468577.4 FOXP1 protein_coding
ENST00000468598.4 SFPQ processed_transcript
ENST00000468601.1 NAGK retained_intron
ENST00000468618.5 GPR89B protein_coding
ENST00000468626.2 LYST processed_transcript
ENST00000468628.2 SNRK processed_transcript
ENST00000468639.4 ANXA1 processed_transcript
ENST00000468642.4 SLC35A5 protein_coding
ENST00000468644.4 RHBDD2 processed_transcript
ENST00000468646.5 LINC00877 lncRNA
ENST00000468658.1 CACNA2D3 nonsense_mediated_decay
ENST00000468665.1 EYA3 processed_transcript
ENST00000468677.4 ZMYM2 processed_transcript
ENST00000468700.1 NR1D2 retained_intron
ENST00000468704.1 TMEM50A processed_transcript
ENST00000468715.1 RPL7P9 processed_pseudogene
ENST00000468722.1 NRDC processed_transcript
ENST00000468734.1 KLHL6 nonsense_mediated_decay
ENST00000468744.4 SH2D2A processed_transcript
ENST00000468749.1 DUSP5 processed_transcript
ENST00000468757.1 TNIK protein_coding
ENST00000468761.1 STX12 processed_transcript
ENST00000468762.2 XACT lncRNA
ENST00000468769.1 ZBTB20 processed_transcript
ENST00000468783.1 PIK3AP1 processed_transcript
ENST00000468804.4 CUL2 protein_coding
ENST00000468819.1 NA NA
ENST00000468830.1 MKLN1 retained_intron
ENST00000468831.4 TANK retained_intron
ENST00000468844.1 RPL39 processed_transcript
ENST00000468852.2 MKNK1 retained_intron
ENST00000468860.1 ABCD3 processed_transcript
ENST00000468864.1 TRAPPC10 retained_intron
ENST00000468869.2 PELI1 processed_transcript
ENST00000468888.5 CLASP2 protein_coding
ENST00000468894.1 XRN1 processed_transcript
ENST00000468896.1 MAPKAP1 protein_coding
ENST00000468921.4 RNF185 retained_intron
ENST00000468928.4 DNAJB6 retained_intron
ENST00000468950.4 LRRFIP1 processed_transcript
ENST00000468958.1 ABCF1 protein_coding
ENST00000468986.5 CASK retained_intron
ENST00000468996.2 TGFBR3 processed_transcript
ENST00000469000.4 WDR82 protein_coding
ENST00000469013.1 SLC15A2 protein_coding
ENST00000469043.1 SCFD1 protein_coding
ENST00000469056.1 PARL retained_intron
ENST00000469059.1 EPC1 protein_coding
ENST00000469063.1 ADA2 processed_transcript
ENST00000469067.4 DAPK1 retained_intron
ENST00000469079.4 EVA1C retained_intron
ENST00000469085.1 KAT2B processed_transcript
ENST00000469086.4 SUN2 retained_intron
ENST00000469087.1 RUNX1 retained_intron
ENST00000469089.4 NAP1L4 processed_transcript
ENST00000469109.1 LUC7L retained_intron
ENST00000469113.4 CCNL2 processed_transcript
ENST00000469117.4 ARHGAP15 processed_transcript
ENST00000469120.1 HLA-DPB1 retained_intron
ENST00000469122.4 RAB5A retained_intron
ENST00000469129.1 SMC1A retained_intron
ENST00000469131.4 ARHGAP26 protein_coding
ENST00000469135.1 STX6 processed_transcript
ENST00000469141.5 THRAP3 protein_coding
ENST00000469149.1 TSPAN14 processed_transcript
ENST00000469152.4 JMJD1C processed_transcript
ENST00000469157.4 FAM217A processed_transcript
ENST00000469163.1 NUP50 retained_intron
ENST00000469170.4 SRSF11 processed_transcript
ENST00000469176.1 NDUFS6 protein_coding
ENST00000469188.1 MAP3K1 retained_intron
ENST00000469197.4 DOCK8 nonsense_mediated_decay
ENST00000469225.1 PARK7 protein_coding
ENST00000469227.4 LCP1 processed_transcript
ENST00000469251.1 RERE processed_transcript
ENST00000469257.1 EIF1 protein_coding
ENST00000469265.1 NA NA
ENST00000469266.1 PLSCR1 retained_intron
ENST00000469272.1 GIMAP5 retained_intron
ENST00000469280.1 NCF2 processed_transcript
ENST00000469295.1 SLC2A3 retained_intron
ENST00000469308.1 EIF1 processed_transcript
ENST00000469315.1 BCAR3 processed_transcript
ENST00000469317.1 HACD2 protein_coding
ENST00000469323.4 THADA processed_transcript
ENST00000469328.4 IMPDH1 nonsense_mediated_decay
ENST00000469336.1 UBE3C retained_intron
ENST00000469338.1 STXBP3 retained_intron
ENST00000469366.1 MACF1 processed_transcript
ENST00000469375.1 RNF216 processed_transcript
ENST00000469380.1 CSF3R retained_intron
ENST00000469381.1 GSE1 retained_intron
ENST00000469387.1 CDC14A retained_intron
ENST00000469388.1 CFP protein_coding
ENST00000469400.1 TRAPPC12 processed_transcript
ENST00000469412.4 TIAM1 retained_intron
ENST00000469428.1 RPL27AP5 processed_pseudogene
ENST00000469438.1 MBD5 processed_transcript
ENST00000469449.1 SLC11A1 retained_intron
ENST00000469470.1 TNS3 processed_transcript
ENST00000469479.1 VPS8 retained_intron
ENST00000469481.1 STAG2 processed_transcript
ENST00000469482.1 SETD4 processed_transcript
ENST00000469490.1 MACF1 processed_transcript
ENST00000469491.4 FNDC3B retained_intron
ENST00000469506.3 TRAK1 retained_intron
ENST00000469507.1 CYRIA retained_intron
ENST00000469522.1 SNU13 protein_coding
ENST00000469524.1 EIF4E3 protein_coding
ENST00000469525.1 SLC44A5 processed_transcript
ENST00000469528.4 GAPVD1 processed_transcript
ENST00000469532.1 RAC2 retained_intron
ENST00000469537.1 SLC25A44 processed_transcript
ENST00000469543.4 VIM nonsense_mediated_decay
ENST00000469573.1 GRB14 retained_intron
ENST00000469575.1 RGS10 processed_transcript
ENST00000469577.4 PRRC2A processed_transcript
ENST00000469605.1 RPL24 protein_coding
ENST00000469611.1 MYO5A retained_intron
ENST00000469617.3 RN7SL795P misc_RNA
ENST00000469630.1 TBXAS1 retained_intron
ENST00000469637.1 CASP9 protein_coding
ENST00000469653.4 SEMA4D processed_transcript
ENST00000469671.1 CDYL retained_intron
ENST00000469673.1 DRG1 retained_intron
ENST00000469702.4 SLC35F5 retained_intron
ENST00000469707.4 MBNL2 nonsense_mediated_decay
ENST00000469712.1 PIBF1 processed_transcript
ENST00000469714.1 REPS2 processed_transcript
ENST00000469735.1 SYTL3 processed_transcript
ENST00000469737.1 YAE1 processed_transcript
ENST00000469774.1 GLS retained_intron
ENST00000469778.1 SPTLC1 processed_transcript
ENST00000469790.1 KPNA6 processed_transcript
ENST00000469796.5 ACSL4 miRNA
ENST00000469811.1 RPL22P2 miRNA
ENST00000469838.4 RBM5 miRNA
ENST00000469850.4 NCOA1 miRNA
ENST00000469873.1 GYG1 miRNA
ENST00000469930.1 BRAF miRNA
ENST00000469931.2  miRNA
ENST00000469944.1 ZZZ3 miRNA
ENST00000469947.4 SH3BP1 miRNA
ENST00000469967.1 FAM162A miRNA
ENST00000469976.2 LDHA miRNA
ENST00000469979.5 PHF20L1 miRNA
ENST00000469989.1 STAB1 miRNA
ENST00000470017.1 PRDX6 miRNA
ENST00000470025.1 CCNY miRNA
ENST00000470032.1 ARHGAP26 miRNA
ENST00000470035.1 MACO1 miRNA
ENST00000470036.4 NIPSNAP2 miRNA
ENST00000470050.1 HK1 miRNA
ENST00000470052.4 WDR11 miRNA
ENST00000470063.4 MBD5 miRNA
ENST00000470067.4 CUL4A miRNA
ENST00000470087.1 DIS3L2 miRNA
ENST00000470092.1 HCK miRNA
ENST00000470093.4 FBXW4 miRNA
ENST00000470099.1 LDAH miRNA
ENST00000470112.1 FOXP1 miRNA
ENST00000470116.2 PIGL miRNA
ENST00000470139.1 SZT2 miRNA
ENST00000470143.1 NOP56 miRNA
ENST00000470145.2 ASXL1 miRNA
ENST00000470186.1 ZBTB20 miRNA
ENST00000470212.1 TUT4 miRNA
ENST00000470215.1 PHTF2 miRNA
ENST00000470216.1 CEBPZOS miRNA
ENST00000470229.4 NUB1 miRNA
ENST00000470238.1 SCYL3 miRNA
ENST00000470250.1 BIRC6 miRNA
ENST00000470268.1 SF3B1 miRNA
ENST00000470273.4 FGD2 miRNA
ENST00000470278.4 CDC42SE1 miRNA
ENST00000470280.1 LDHB miRNA
ENST00000470281.1 AAK1 miRNA
ENST00000470286.1 DYNC1I2 miRNA
ENST00000470287.1 FUBP1 miRNA
ENST00000470299.1 NT5C2 miRNA
ENST00000470300.4 AHCTF1 miRNA
ENST00000470305.1 SECISBP2 miRNA
ENST00000470313.4  miRNA
ENST00000470317.2 VSIR miRNA
ENST00000470340.1 TLK1 miRNA
ENST00000470352.1 RPN2 miRNA
ENST00000470354.1 GNB2 miRNA
ENST00000470362.1 NA miRNA
ENST00000470363.4 HLA-C miRNA
ENST00000470369.1 C11orf21 miRNA
ENST00000470370.1 RHEB miRNA
ENST00000470394.1 ECE1 miRNA
ENST00000470408.4 UBE3C miRNA
ENST00000470430.1 HSPA14 miRNA
ENST00000470441.1 IFRD1 miRNA
ENST00000470455.4 ATP6V1A miRNA
ENST00000470458.1 RFTN1 miRNA
ENST00000470463.1 SND1 miRNA
ENST00000470466.4 TAB2 miRNA
ENST00000470470.1 CHD6 miRNA
ENST00000470474.1 ATG7 miRNA
ENST00000470475.1 RPS8 miRNA
ENST00000470481.2 ANAPC16 miRNA
ENST00000470490.1 PCNP miRNA
ENST00000470496.1 PLSCR1 miRNA
ENST00000470515.1 PARP12 miRNA
ENST00000470521.1 MIA3 miRNA
ENST00000470531.4 CHD3 miRNA
ENST00000470537.1 XRN1 miRNA
ENST00000470541.5 ARHGEF2 miRNA
ENST00000470551.1 DNAJC5 miRNA
ENST00000470554.4 GSTO1 miRNA
ENST00000470556.1 ZBTB20 miRNA
ENST00000470557.2 PTRH2 miRNA
ENST00000470567.4 MVB12B miRNA
ENST00000470571.1 SKIL miRNA
ENST00000470574.1 KAT6A miRNA
ENST00000470579.4 ARID5A miRNA
ENST00000470600.1 TGFBR3 miRNA
ENST00000470622.1 IPCEF1 miRNA
ENST00000470625.1 EIPR1 miRNA
ENST00000470626.1 TUT4 miRNA
ENST00000470633.1 ST6GAL1 miRNA
ENST00000470635.1 TIAL1 miRNA
ENST00000470638.3 PRIM2 miRNA
ENST00000470642.1 SUN2 miRNA
ENST00000470649.1 TTC19 miRNA
ENST00000470660.1 LRP10 miRNA
ENST00000470673.4 PRKACB miRNA
ENST00000470687.1 UBXN4 miRNA
ENST00000470696.1 ICA1 miRNA
ENST00000470698.1 ANKS1A miRNA
ENST00000470704.1 ALG13 miRNA
ENST00000470707.1 ASB3 miRNA
ENST00000470710.1 HDLBP miRNA
ENST00000470718.4 PSME1 miRNA
ENST00000470721.4 DCAF6 miRNA
ENST00000470723.4 SND1 miRNA
ENST00000470726.5 DLEU1 miRNA
ENST00000470729.4 ANKRD30BL miRNA
ENST00000470741.1 CYB5R3 miRNA
ENST00000470742.4 ITSN1 miRNA
ENST00000470743.4 SDHC miRNA
ENST00000470745.4 VDAC2 miRNA
ENST00000470750.1 SASH1 miRNA
ENST00000470751.4 SUMF1 miRNA
ENST00000470752.4 WIPF1 miRNA
ENST00000470756.4 ALCAM miRNA
ENST00000470797.4 MDM4 miRNA
ENST00000470800.1 MAP3K7CL miRNA
ENST00000470801.1 PPP4R3B miRNA
ENST00000470809.1 MAST2 miRNA
ENST00000470815.1 HERC3 miRNA
ENST00000470836.1 GTPBP1 miRNA
ENST00000470844.4 CC2D1B miRNA
ENST00000470863.1 SMYD3 processed_transcript
ENST00000470874.4 ARHGEF2 nonsense_mediated_decay
ENST00000470876.1 JADE2 trna
ENST00000470877.1 MINDY1 trna
ENST00000470886.1 RRP1B trna
ENST00000470899.1 FBXO11 trna
ENST00000470904.4 KPNA1 trna
ENST00000470940.4 SP100 trna
ENST00000470951.4 SRGAP3 trna
ENST00000470960.1 RIC8B trna
ENST00000470961.1 RPL24 trna
ENST00000470967.1 DNAJC8 trna
ENST00000470972.4 SLC44A1 trna
ENST00000470975.2 ARHGEF2 trna
ENST00000470978.1 PDSS1 trna
ENST00000470990.4 MAGI1 trna
ENST00000470998.1 HDAC8 trna
ENST00000471007.1 CBFA2T2 trna
ENST00000471010.1 NPL trna
ENST00000471014.1 CTNNB1 trna
ENST00000471036.1 IBTK trna
ENST00000471060.1 RNF144A trna
ENST00000471074.1 FBXL13 trna
ENST00000471086.3 RN7SL396P trna
ENST00000471094.1 ACO2 trna
ENST00000471095.4 TFDP2 trna
ENST00000471098.1 TBC1D23 trna
ENST00000471099.1 AGO3 trna
ENST00000471101.4 DNAJB14 trna
ENST00000471102.1 WASHC2C trna
ENST00000471107.1 STAG2 trna
ENST00000471110.4 ST7-OT4 trna
ENST00000471115.4 C1orf52 trna
ENST00000471135.2 RAI1 trna
ENST00000471152.1 RPL23AP42 trna
ENST00000471166.1 TNPO3 trna
ENST00000471184.4 HLA-DPB1 trna
ENST00000471196.1 ZNF148 trna
ENST00000471197.1 ZFAND5 trna
ENST00000471198.1 WDR49 trna
ENST00000471206.1 TMEM268 trna
ENST00000471216.1 LILRB2 trna
ENST00000471217.4 BTAF1 trna
ENST00000471218.4 PTPRE trna
ENST00000471220.4 CD53 trna
ENST00000471232.4 BIRC6 trna
ENST00000471236.1 HACD2 trna
ENST00000471246.1 UBXN4 trna
ENST00000471255.4 TMEM164 trna
ENST00000471257.4 ARID4B trna
ENST00000471273.1 TBC1D23 trna
ENST00000471281.4 GNA12 trna
ENST00000471289.2 CMPK1 trna
ENST00000471290.1 RPL3 trna
ENST00000471296.4 GTF2B trna
ENST00000471301.3 BNC2 trna
ENST00000471335.4 EXOC6B trna
ENST00000471341.4 GON4L trna
ENST00000471350.1 COMMD3 trna
ENST00000471354.1 GNB1 trna
ENST00000471355.4 ARPC2 trna
ENST00000471364.1 RUBCN trna
ENST00000471374.1 YWHAH trna
ENST00000471378.1 NDUFA10 trna
ENST00000471419.5 NONO trna
ENST00000471471.1 GTF2B trna
ENST00000471473.1 JAK1 trna
ENST00000471475.1 DDX50 trna
ENST00000471492.2 ARHGAP30 trna
ENST00000471498.4 EYA3 trna
ENST00000471538.1 SPEN trna
ENST00000471552.4 ACTR2 trna
ENST00000471555.4 ATP11A trna
ENST00000471572.5 NF1 trna
ENST00000471593.1 ACAP2 trna
ENST00000471599.4 KPNA6 trna
ENST00000471632.1 TMEM87B trna
ENST00000471635.4 RBM39 trna
ENST00000471649.1 XRCC5 trna
ENST00000471652.1 ZC3HAV1 trna
ENST00000471675.1 B4GALT4 trna
ENST00000471679.1 TBC1D5 trna
ENST00000471694.1 CD47 trna
ENST00000471698.4 NFKB2 trna
ENST00000471706.1 POLR3GL trna
ENST00000471710.2 TDRD3 trna
ENST00000471722.1  trna
ENST00000471727.2 APLF trna
ENST00000471737.1 MTCH1 trna
ENST00000471739.1 FYCO1 trna
ENST00000471744.1 SNX13 trna
ENST00000471746.1 NA trna
ENST00000471758.1 APEX2 trna
ENST00000471760.4 UMAD1 trna
ENST00000471787.1 BARD1 trna
ENST00000471793.1 IKZF1 trna
ENST00000471810.4 NA trna
ENST00000471815.4 FAM107B trna
ENST00000471821.1 MPP1 trna
ENST00000471826.1 P4HA2 trna
ENST00000471830.1 PANK2 trna
ENST00000471834.1 SYNE1 trna
ENST00000471837.1 PTPRZ1 trna
ENST00000471849.4 LUZP1 trna
ENST00000471856.1 PDIA3P1 trna
ENST00000471865.1 CACNA2D3 trna
ENST00000471866.4 ATXN2 trna
ENST00000471875.4 SLC11A1 trna
ENST00000471887.1 HDAC9 trna
ENST00000471894.1 PUM1 trna
ENST00000471897.1 NCOA6 trna
ENST00000471937.1 PACC1 trna
ENST00000471938.1 GBP4 trna
ENST00000471939.4 SH2D3C trna
ENST00000471946.1 MDM2 trna
ENST00000471947.1 CCDC88A trna
ENST00000471959.2 FYN trna
ENST00000471981.1 SFT2D2 trna
ENST00000471996.1 SORT1 trna
ENST00000472020.1 EXOC4 trna
ENST00000472021.1 PRKCE trna
ENST00000472022.1 KLF12 trna
ENST00000472024.2 CHMP2B trna
ENST00000472025.1 CTSZ trna
ENST00000472030.1 RNF103 trna
ENST00000472032.1 BBX trna
ENST00000472035.4 ZMIZ1 trna
ENST00000472038.1 RCSD1 trna
ENST00000472045.1 IRF1 trna
ENST00000472046.1 PSMD6-AS2 trna
ENST00000472066.1 PRKCB trna
ENST00000472067.1 CASP2 trna
ENST00000472077.1 PPM1G trna
ENST00000472080.1 DNHD1 trna
ENST00000472083.1 CUL4A trna
ENST00000472084.2 MTSS1 trna
ENST00000472099.1 STXBP3 trna
ENST00000472129.3 CLTC trna
ENST00000472142.1 ID2 trna
ENST00000472143.2 RBM26 trna
ENST00000472145.4 PLGRKT trna
ENST00000472150.1 ARHGAP21 trna
ENST00000472162.2 SLC25A13 trna
ENST00000472166.1 NEPRO trna
ENST00000472169.1 CIR1 trna
ENST00000472173.4 LONRF3 trna
ENST00000472179.2 POLR1D trna
ENST00000472180.1 TP53BP2 trna
ENST00000472195.1 ATXN7L1 trna
ENST00000472202.1 ATP5F1C trna
ENST00000472207.4 TMEM245 trna
ENST00000472210.4 MYH9 trna
ENST00000472226.1 ARGLU1 trna
ENST00000472246.4 NUDCD3 trna
ENST00000472270.1 OGT trna
ENST00000472283.1 CAMTA1 trna
ENST00000472287.1  trna
ENST00000472298.1 N4BP2L1 trna
ENST00000472302.1 HK2 trna
ENST00000472304.1 TLR4 trna
ENST00000472305.1 SEC16A trna
ENST00000472311.5 COX7A2 trna
ENST00000472321.1 LGALS1 trna
ENST00000472333.1 MAPK14 trna
ENST00000472344.1 DAPK1 trna
ENST00000472359.1 ELMO1 trna
ENST00000472373.1 U2SURP trna
ENST00000472374.5 CENPM trna
ENST00000472378.1 TSPO trna
ENST00000472379.1 DENND10 trna
ENST00000472382.4 FOXP1 trna
ENST00000472467.1 SSR2 trna
ENST00000472475.1 GOLGB1 trna
ENST00000472477.1 TSC22D1 trna
ENST00000472479.1 UBE2F trna
ENST00000472498.2 RPL37P2 trna
ENST00000472517.1 INPP5D trna
ENST00000472545.5 DLG2 trna
ENST00000472564.1 LAMP1 trna
ENST00000472569.1 ATXN7 trna
ENST00000472614.2 GNB1 trna
ENST00000472616.1 KDM7A trna
ENST00000472625.1 XRN1 trna
ENST00000472627.1 SMURF1 trna
ENST00000472650.1 PNKD trna
ENST00000472666.1 PRKY trna
ENST00000472677.1 TRABD trna
ENST00000472680.1 RNF103 trna
ENST00000472697.4 XRN1 trna
ENST00000472700.5 KCNAB2 trna
ENST00000472701.4 GRM8 trna
ENST00000472704.1 CASK trna
ENST00000472706.4 USP34 trna
ENST00000472709.5 EIF2D trna
ENST00000472713.1 CEP85L trna
ENST00000472720.4 THSD7B trna
ENST00000472725.4 SF1 trna
ENST00000472730.1 RPL10AP6 trna
ENST00000472732.4 DGKD trna
ENST00000472754.1 LATS2 trna
ENST00000472776.1 CLASP1 trna
ENST00000472778.4 HNRNPK trna
ENST00000472783.4 FGGY trna
ENST00000472786.1 TBC1D2B trna
ENST00000472791.4 TBC1D22A trna
ENST00000472800.1 AUP1 trna
ENST00000472804.1 TNFSF10 trna
ENST00000472808.1 FAF1 trna
ENST00000472832.2 PTEN trna
ENST00000472835.1 FTO trna
ENST00000472836.1 NA trna
ENST00000472842.1 ARNTL trna
ENST00000472851.1 PEX14 trna
ENST00000472859.2 SGK1 trna
ENST00000472907.5 PIP5K1B trna
ENST00000472910.4 ATXN7L1 trna
ENST00000472949.1 FBXL3 trna
ENST00000472951.1 STN1 trna
ENST00000472989.4 TM2D1 trna
ENST00000473002.1 ITGA4 trna
ENST00000473004.4 THADA trna
ENST00000473022.1 MYH9 trna
ENST00000473025.1 N4BP2L2 trna
ENST00000473036.2 TPM3 trna
ENST00000473037.4 LYST trna
ENST00000473039.4 DENND1A trna
ENST00000473040.5 ABHD18 trna
ENST00000473050.1 PHF14 trna
ENST00000473062.1 CLCC1 protein_coding
ENST00000473070.1 RIPOR2 processed_transcript
ENST00000473073.1 PCCB retained_intron
ENST00000473075.2 DLEU1 lncRNA
ENST00000473076.1 DHX9 processed_transcript
ENST00000473078.1 CDK6 retained_intron
ENST00000473081.1 ANKRD44 processed_transcript
ENST00000473088.1 IQSEC1 processed_transcript
ENST00000473091.4 UBAC2 processed_transcript
ENST00000473093.1 MSL2 protein_coding
ENST00000473109.2  processed_pseudogene
ENST00000473136.3 ZNF654 retained_intron
ENST00000473155.1 DDIT4 retained_intron
ENST00000473184.1 GATAD2A processed_transcript
ENST00000473186.4 KMT2C retained_intron
ENST00000473194.4 UBAC2 processed_transcript
ENST00000473200.1 XXYLT1 processed_transcript
ENST00000473201.1 SEPTIN7 retained_intron
ENST00000473205.1 ANP32B processed_transcript
ENST00000473208.4 RYK retained_intron
ENST00000473231.4 FCRL3 processed_transcript
ENST00000473252.4 C9orf85 nonsense_mediated_decay
ENST00000473272.1 PLB1 retained_intron
ENST00000473299.1  lncRNA
ENST00000473306.1 ASB1 processed_transcript
ENST00000473321.1 NDUFS2 processed_transcript
ENST00000473338.1 UXS1 retained_intron
ENST00000473349.1 BRD3 processed_transcript
ENST00000473352.1 LINC00886 lncRNA
ENST00000473361.4 SPOCD1 retained_intron
ENST00000473371.1 NHLRC3 retained_intron
ENST00000473378.1 IL2RG protein_coding
ENST00000473387.1 PRCC processed_transcript
ENST00000473388.5 ATXN1 processed_transcript
ENST00000473413.1 ATP6V1G1 nonsense_mediated_decay
ENST00000473417.4 SNX4 processed_transcript
ENST00000473426.1  lncRNA
ENST00000473428.1 RHOQ nonsense_mediated_decay
ENST00000473435.1 PIK3CB nonsense_mediated_decay
ENST00000473444.1 MKRN1 protein_coding
ENST00000473453.2 TXNDC5 protein_coding
ENST00000473462.4 PCID2 processed_transcript
ENST00000473470.1 CNOT4 processed_transcript
ENST00000473474.4 CEPT1 processed_transcript
ENST00000473478.4 MBD5 processed_transcript
ENST00000473481.1 ABI1 processed_transcript
ENST00000473505.4 ECE1 protein_coding
ENST00000473519.4 STIM2 protein_coding
ENST00000473525.1 NONO retained_intron
ENST00000473541.4 PIK3CG protein_coding
ENST00000473546.1 ARF1 processed_transcript
ENST00000473558.4 RPL21 retained_intron
ENST00000473592.1 ZNF37BP processed_transcript
ENST00000473601.1 ZNF680 processed_transcript
ENST00000473606.1 AP1B1 retained_intron
ENST00000473608.1 RAB5A retained_intron
ENST00000473612.1 TBC1D5 processed_transcript
ENST00000473613.4 TAB1 retained_intron
ENST00000473631.1 UST processed_transcript
ENST00000473662.1 AMMECR1 processed_transcript
ENST00000473669.4 ADD3 processed_transcript
ENST00000473691.1 BRWD3 processed_transcript
ENST00000473702.4 TIPARP protein_coding
ENST00000473710.4 ACOT9 protein_coding
ENST00000473719.4 ADGRL2 processed_transcript
ENST00000473733.4 STK40 processed_transcript
ENST00000473748.1 RPS28P7 processed_pseudogene
ENST00000473752.4 DIP2A processed_transcript
ENST00000473758.4 ACIN1 nonsense_mediated_decay
ENST00000473767.4 ROBO2 nonsense_mediated_decay
ENST00000473776.1 WEE2-AS1 retained_intron
ENST00000473791.1 CDK5RAP1 retained_intron
ENST00000473796.1 PDK4 retained_intron
ENST00000473797.1 GPCPD1 retained_intron
ENST00000473813.1 BRWD1 retained_intron
ENST00000473815.1 LRRFIP1 processed_transcript
ENST00000473819.1 REV1 retained_intron
ENST00000473832.1 DGCR2 processed_transcript
ENST00000473837.4 MAPKAP1 retained_intron
ENST00000473842.1 CWF19L1 protein_coding
ENST00000473860.1 UBE2V1 processed_transcript
ENST00000473877.1 PLGRKT processed_transcript
ENST00000473883.4 HCLS1 processed_transcript
ENST00000473886.1 GSK3B processed_transcript
ENST00000473891.1 MAN1C1 processed_transcript
ENST00000473894.1 RAB4A processed_transcript
ENST00000473914.1 LNPEP retained_intron
ENST00000473922.1 SIRT1 processed_transcript
ENST00000473954.1 PPP1R10 processed_transcript
ENST00000473967.1 BRI3 processed_transcript
ENST00000473986.1 ARHGAP25 nonsense_mediated_decay
ENST00000473989.6 UBN2 protein_coding
ENST00000474002.1 IFI44L retained_intron
ENST00000474007.4 ABHD16A retained_intron
ENST00000474011.4 BAGE2 processed_transcript
ENST00000474017.4 PISD retained_intron
ENST00000474041.4 FCMR retained_intron
ENST00000474046.1 PBX1 processed_transcript
ENST00000474050.1 GLIPR2 processed_transcript
ENST00000474063.4 DIRC3 lncRNA
ENST00000474071.4 EXOG retained_intron
ENST00000474072.1 FLNA retained_intron
ENST00000474077.1 DYNC1LI1 retained_intron
ENST00000474086.4 RBM34 nonsense_mediated_decay
ENST00000474102.1 DOCK10 processed_transcript
ENST00000474113.1 SH3BGRL processed_transcript
ENST00000474116.4 CUL4A processed_transcript
ENST00000474117.1 NA NA
ENST00000474131.4 CAMK2G processed_transcript
ENST00000474143.4 FAM107B retained_intron
ENST00000474153.1 UBE3C retained_intron
ENST00000474167.1 RPS3AP20 processed_pseudogene
ENST00000474176.2 TPD52L2 retained_intron
ENST00000474194.1 COP1 nonsense_mediated_decay
ENST00000474202.1 LRRK2 retained_intron
ENST00000474203.4 KMT2E protein_coding
ENST00000474211.1 STK17A retained_intron
ENST00000474214.2 RUBCN protein_coding
ENST00000474223.1 SAT1 retained_intron
ENST00000474240.1 ECHDC1 retained_intron
ENST00000474241.1 DPYD retained_intron
ENST00000474258.1 SEMA4D retained_intron
ENST00000474260.1 SLK processed_transcript
ENST00000474266.1 RPS6KA3 retained_intron
ENST00000474281.1 PGK1 processed_transcript
ENST00000474288.1 HUWE1 retained_intron
ENST00000474301.1 TNFSF8 processed_transcript
ENST00000474312.4 GIGYF2 retained_intron
ENST00000474314.5 MTF2 processed_transcript
ENST00000474320.1 DNAJC15 processed_transcript
ENST00000474321.5 TTC7A processed_transcript
ENST00000474332.4 WIPF1 retained_intron
ENST00000474358.4 FLNA retained_intron
ENST00000474363.1 TBL1XR1 retained_intron
ENST00000474368.1 MX2 retained_intron
ENST00000474374.4 ELP4 nonsense_mediated_decay
ENST00000474375.4 RABGAP1L protein_coding
ENST00000474381.1 HLA-B retained_intron
ENST00000474383.1 PRKAG2 processed_transcript
ENST00000474384.2 SNRPB nonsense_mediated_decay
ENST00000474386.1 DENND4B processed_transcript
ENST00000474405.1 ZNF644 processed_transcript
ENST00000474426.1 UBR3 retained_intron
ENST00000474429.4 MAPK14 nonsense_mediated_decay
ENST00000474441.1 CGGBP1 processed_transcript
ENST00000474446.4 DHX9 processed_transcript
ENST00000474450.4 SULF2 processed_transcript
ENST00000474453.5 TUT4 protein_coding
ENST00000474465.4 GIGYF2 processed_transcript
ENST00000474466.4 HM13 processed_transcript
ENST00000474467.1 IQSEC1 processed_transcript
ENST00000474472.4 LPP processed_transcript
ENST00000474473.1 IFI16 protein_coding
ENST00000474474.4 ARHGAP15 processed_transcript
ENST00000474488.1 DGKD retained_intron
ENST00000474495.1 CEMIP2 retained_intron
ENST00000474503.1 GTPBP10 processed_transcript
ENST00000474510.2 UBAC2 protein_coding
ENST00000474513.5 ATXN7 protein_coding
ENST00000474521.1 FGFR3 retained_intron
ENST00000474522.4 ZFAND3 protein_coding
ENST00000474532.1 HIVEP2 processed_transcript
ENST00000474535.2 ATL2 retained_intron
ENST00000474542.2 REEP5 processed_transcript
ENST00000474545.1 ANXA11 processed_transcript
ENST00000474574.1 GLUD1 retained_intron
ENST00000474582.1 RPS8 processed_transcript
ENST00000474586.4 TRA2A processed_transcript
ENST00000474624.4 CA5B retained_intron
ENST00000474632.4 FUBP1 processed_transcript
ENST00000474637.4 GAPVD1 retained_intron
ENST00000474640.1 RPL35A retained_intron
ENST00000474653.4 MORF4L2 processed_transcript
ENST00000474657.4 FKBP1A processed_transcript
ENST00000474662.1 PIGA retained_intron
ENST00000474665.1 LIMD1 retained_intron
ENST00000474669.1 PARP14 retained_intron
ENST00000474676.1 DENND1A processed_transcript
ENST00000474682.1 MPP7 processed_transcript
ENST00000474694.1 DDX18 processed_transcript
ENST00000474699.1 TIA1 retained_intron
ENST00000474710.4 ZBTB20 protein_coding
ENST00000474715.1 YWHAQ processed_transcript
ENST00000474717.2 STK4 protein_coding
ENST00000474725.4 EDEM3 retained_intron
ENST00000474727.2 SLC9A9 nonsense_mediated_decay
ENST00000474731.1 MPP7 processed_transcript
ENST00000474732.1 EPHB1 protein_coding
ENST00000474737.4 PTTG1IP retained_intron
ENST00000474742.1 HDAC9 processed_transcript
ENST00000474756.1 ICMT nonsense_mediated_decay
ENST00000474770.1 SRPK2 protein_coding
ENST00000474772.1 DOCK8 retained_intron
ENST00000474788.1 PLEK retained_intron
ENST00000474789.1 ECHDC2 retained_intron
ENST00000474792.1 NLRP3 protein_coding
ENST00000474806.1 EVI5 processed_transcript
ENST00000474808.1 DPYSL2 processed_transcript
ENST00000474815.2 COMMD7 protein_coding
ENST00000474828.1 SCAF11 retained_intron
ENST00000474830.1 GSK3B retained_intron
ENST00000474835.4 USP16 retained_intron
ENST00000474837.4 SFMBT1 processed_transcript
ENST00000474842.1 CFLAR retained_intron
ENST00000474850.2 AKAP7 protein_coding
ENST00000474851.1 LSAMP protein_coding
ENST00000474854.1 JARID2 processed_transcript
ENST00000474865.4 ASMTL processed_transcript
ENST00000474868.1 MKNK1 protein_coding
ENST00000474882.2 MYCBP2 processed_transcript
ENST00000474903.1 MFN1 protein_coding
ENST00000474906.2 SENP6 retained_intron
ENST00000474925.2 PTAR1 retained_intron
ENST00000474948.4 TTLL3 nonsense_mediated_decay
ENST00000474953.4 ARID4B nonsense_mediated_decay
ENST00000474988.4 KCTD20 processed_transcript
ENST00000474990.4 FUS processed_transcript
ENST00000475004.4 DDX17 nonsense_mediated_decay
ENST00000475005.1 ERMP1 retained_intron
ENST00000475010.4 MKRN1 retained_intron
ENST00000475023.1 AUH processed_transcript
ENST00000475028.2 EXOC2 processed_transcript
ENST00000475034.1 ROBO2 processed_transcript
ENST00000475038.2 FMR1 nonsense_mediated_decay
ENST00000475045.5 RUNX1 protein_coding
ENST00000475046.4 IVNS1ABP retained_intron
ENST00000475055.1 SLMAP protein_coding
ENST00000475059.4 PIGC processed_transcript
ENST00000475072.1 SON retained_intron
ENST00000475073.4 SRBD1 processed_transcript
ENST00000475081.1 AHCYL1 processed_transcript
ENST00000475083.4 SATB1 protein_coding
ENST00000475094.1 CCNT2 retained_intron
ENST00000475102.1  lncRNA
ENST00000475123.1 XPNPEP1 processed_transcript
ENST00000475134.1 TBC1D23 protein_coding
ENST00000475146.1 CPNE1 processed_transcript
ENST00000475148.1 ANKHD1 retained_intron
ENST00000475162.2 SLC2A1 protein_coding
ENST00000475164.2 LUZP1 protein_coding
ENST00000475168.1 TSNAX retained_intron
ENST00000475170.4 ITGB2 retained_intron
ENST00000475178.1 NR6A1 protein_coding
ENST00000475200.4 BTRC processed_transcript
ENST00000475213.1 SSR1 processed_transcript
ENST00000475233.1 KDM6A retained_intron
ENST00000475243.4 VAPB protein_coding
ENST00000475275.4 ESRRG protein_coding
ENST00000475277.1 LYST processed_transcript
ENST00000475283.2 SUSD1 nonsense_mediated_decay
ENST00000475287.1 ARHGAP26 protein_coding
ENST00000475288.4 PCGF3 retained_intron
ENST00000475289.1 S1PR1 protein_coding
ENST00000475302.1 ITGA6 retained_intron
ENST00000475319.1 ECHDC1 retained_intron
ENST00000475321.4 RBBP4 protein_coding
ENST00000475338.2 ACBD6 processed_transcript
ENST00000475360.5 SLC25A12 nonsense_mediated_decay
ENST00000475365.1 EEF1A1P10 processed_pseudogene
ENST00000475366.4 LRIG1 processed_transcript
ENST00000475375.1 VPS36 retained_intron
ENST00000475394.4 DLG1 retained_intron
ENST00000475401.1 TM9SF3 processed_transcript
ENST00000475405.2 TET3 retained_intron
ENST00000475407.4 GOLGA1 nonsense_mediated_decay
ENST00000475440.1 AHR processed_transcript
ENST00000475446.4 TANGO2 processed_transcript
ENST00000475455.1 INHCAP transcribed_unprocessed_pseudogene
ENST00000475463.5 PCNX2 nonsense_mediated_decay
ENST00000475464.1 PTP4A2 processed_transcript
ENST00000475465.1 COX7B protein_coding
ENST00000475468.4 RPS24 processed_transcript
ENST00000475472.4 FGR processed_transcript
ENST00000475483.4 ATP1B3 protein_coding
ENST00000475490.1 PLEKHG1 nonsense_mediated_decay
ENST00000475506.1 SDHB retained_intron
ENST00000475527.1 PTPRG processed_transcript
ENST00000475539.4 ZNF385B processed_transcript
ENST00000475540.1 SMC5 retained_intron
ENST00000475556.1 RBM41 processed_transcript
ENST00000475564.4 EHMT1 retained_intron
ENST00000475584.1 IGF2R processed_transcript
ENST00000475607.1 RABGAP1 processed_transcript
ENST00000475608.1 RPL23AP65 processed_pseudogene
ENST00000475610.1 GNAS retained_intron
ENST00000475613.5 DLG5 retained_intron
ENST00000475615.1 DENND1A processed_transcript
ENST00000475627.1 HLA-DMA retained_intron
ENST00000475636.1 ATP11B processed_transcript
ENST00000475638.5 COG5 processed_transcript
ENST00000475640.1 PARP14 processed_transcript
ENST00000475645.1 ATG5 processed_transcript
ENST00000475651.4 RBM39 retained_intron
ENST00000475660.1 AUTS2 retained_intron
ENST00000475683.1 TUBA4A retained_intron
ENST00000475685.1 GAB3 processed_transcript
ENST00000475708.1 MPC1 processed_transcript
ENST00000475715.1 NRDC processed_transcript
ENST00000475724.1 LYPLAL1 processed_transcript
ENST00000475729.4 PHC3 protein_coding
ENST00000475743.1 ZNF638 protein_coding
ENST00000475769.1 RAB3GAP2 processed_transcript
ENST00000475770.4 KRIT1 retained_intron
ENST00000475777.2 ARPC3 retained_intron
ENST00000475795.4 NA NA
ENST00000475808.4 GLUL processed_transcript
ENST00000475809.1 ANKRD10 processed_transcript
ENST00000475820.1 KANSL3 processed_transcript
ENST00000475821.1 S1PR1 protein_coding
ENST00000475834.1 IGF2R protein_coding
ENST00000475846.5 AHI1 nonsense_mediated_decay
ENST00000475848.1 CACNB4 retained_intron
ENST00000475851.1 CEP68 processed_transcript
ENST00000475855.1 AADACL2-AS1 lncRNA
ENST00000475873.2 USP4 processed_transcript
ENST00000475877.4 BRD7 processed_transcript
ENST00000475879.1 STX7 retained_intron
ENST00000475881.4 PFKFB3 nonsense_mediated_decay
ENST00000475895.4 MRPS5 retained_intron
ENST00000475897.1 ATXN7 retained_intron
ENST00000475905.4 ACAP2 retained_intron
ENST00000475922.1 LPIN1 retained_intron
ENST00000475927.4 SERF2 retained_intron
ENST00000475949.4 FGGY processed_transcript
ENST00000475952.1 NUDCD3 retained_intron
ENST00000475957.1 MLLT3 retained_intron
ENST00000475962.4 CBX7 processed_transcript
ENST00000475971.4 SUN1 retained_intron
ENST00000475983.1 PLD3 retained_intron
ENST00000475993.1 ABCF1 nonsense_mediated_decay
ENST00000475996.1 HLA-F protein_coding
ENST00000476009.4 PHF14 processed_transcript
ENST00000476032.1 ZC4H2 processed_transcript
ENST00000476046.1 NA NA
ENST00000476047.1 CAP1P1 processed_pseudogene
ENST00000476068.1 C1GALT1 retained_intron
ENST00000476084.1 PDXK processed_transcript
ENST00000476089.1 ITGA4 retained_intron
ENST00000476106.4 SOD1 processed_transcript
ENST00000476110.1 RBX1 retained_intron
ENST00000476111.4 USP22 protein_coding
ENST00000476117.1 SRPK2 retained_intron
ENST00000476126.1 SP140 retained_intron
ENST00000476128.1 POGZ retained_intron
ENST00000476134.1 MAPK8 protein_coding
ENST00000476135.4 HDAC9 processed_transcript
ENST00000476149.1 DDX18 retained_intron
ENST00000476151.4  nonsense_mediated_decay
ENST00000476168.1 MAGT1 retained_intron
ENST00000476170.2 PHYKPL protein_coding
ENST00000476176.4 MCCC1 protein_coding
ENST00000476189.1 EZR processed_transcript
ENST00000476196.4 GNAS retained_intron
ENST00000476199.1 PPP1R21 processed_transcript
ENST00000476203.2 MIGA1 retained_intron
ENST00000476233.1 HNRNPA2B1 retained_intron
ENST00000476241.1 HNRNPU retained_intron
ENST00000476251.1 CLASP2 nonsense_mediated_decay
ENST00000476275.4 ZZZ3 processed_transcript
ENST00000476286.1 NCK1 protein_coding
ENST00000476300.1 RPL13A retained_intron
ENST00000476312.1 ZNF124 processed_transcript
ENST00000476317.2 SIPA1L3 processed_transcript
ENST00000476329.1 KIAA0319L processed_transcript
ENST00000476339.1 DIAPH1 retained_intron
ENST00000476343.1 ARL8B retained_intron
ENST00000476345.1 RNF216 processed_transcript
ENST00000476350.1 MACF1 processed_transcript
ENST00000476352.4 NIN protein_coding
ENST00000476360.1 XRCC5 retained_intron
ENST00000476364.4 PPP1R12B nonsense_mediated_decay
ENST00000476370.1 CBLB retained_intron
ENST00000476375.4 AGAP3 processed_transcript
ENST00000476376.4 WDR49 processed_transcript
ENST00000476377.1 SPART processed_transcript
ENST00000476408.1 CD53 processed_transcript
ENST00000476419.4 PTBP2 nonsense_mediated_decay
ENST00000476423.4 SZRD1 nonsense_mediated_decay
ENST00000476433.4 CLASP2 processed_transcript
ENST00000476437.1 ATF6 processed_transcript
ENST00000476451.1 HNRNPR protein_coding
ENST00000476463.1 SEM1 processed_transcript
ENST00000476481.1 NA NA
ENST00000476492.1 LAPTM5 processed_transcript
ENST00000476504.4 ZNF33A processed_transcript
ENST00000476505.2 PPP4R2 protein_coding
ENST00000476517.1 CDKAL1 processed_transcript
ENST00000476518.1 ATG5 processed_transcript
ENST00000476519.1 SYNE1 processed_transcript
ENST00000476531.1 PGK1 processed_transcript
ENST00000476532.1 SASH3 processed_transcript
ENST00000476562.4 MIDEAS retained_intron
ENST00000476571.1 NKAIN2 processed_transcript
ENST00000476574.4 JAK2 protein_coding
ENST00000476581.5 XPC nonsense_mediated_decay
ENST00000476590.1 CD55 retained_intron
ENST00000476592.4 PNPLA8 processed_transcript
ENST00000476594.1 CCM2 processed_transcript
ENST00000476598.1 APOO retained_intron
ENST00000476599.2 INIP processed_transcript
ENST00000476609.1 MAP4K4 retained_intron
ENST00000476613.1 IRF1 protein_coding
ENST00000476618.4 MAP3K20 retained_intron
ENST00000476620.1 EPDR1 protein_coding
ENST00000476637.4 TBXAS1 retained_intron
ENST00000476645.1 IP6K2 processed_transcript
ENST00000476646.4 NFIA protein_coding
ENST00000476650.2 NA NA
ENST00000476660.1 HNRNPR processed_transcript
ENST00000476664.1 LRCH3 retained_intron
ENST00000476666.4 INTS6 processed_transcript
ENST00000476675.4 PRKCE processed_transcript
ENST00000476695.1 AUTS2 processed_transcript
ENST00000476708.1 SYK processed_transcript
ENST00000476717.1 EGLN1 processed_transcript
ENST00000476729.4 FLOT1 retained_intron
ENST00000476733.4 CD247 processed_transcript
ENST00000476740.1 SETD5 nonsense_mediated_decay
ENST00000476756.1 INSIG1 protein_coding
ENST00000476762.4 KRBOX4 protein_coding
ENST00000476765.1 CHST15 processed_transcript
ENST00000476769.5 FYN processed_transcript
ENST00000476784.4 TTC3 retained_intron
ENST00000476787.1 SLC66A3 processed_transcript
ENST00000476794.1 FNDC3B processed_transcript
ENST00000476798.1 SCML4 retained_intron
ENST00000476805.2 SERTAD2 processed_transcript
ENST00000476808.1 KLHL24 protein_coding
ENST00000476824.1 ITGA4 retained_intron
ENST00000476842.1 SMIM4 protein_coding
ENST00000476846.4 DOCK4 processed_transcript
ENST00000476869.1 RAP2A nonsense_mediated_decay
ENST00000476895.4 MICU2 processed_transcript
ENST00000476897.4 XXYLT1 processed_transcript
ENST00000476904.4 ANGEL2 processed_transcript
ENST00000476933.1 OMA1 processed_transcript
ENST00000476936.4 CAPZA1 processed_transcript
ENST00000476953.5 PHF11 processed_transcript
ENST00000476958.4 GTDC1 processed_transcript
ENST00000476980.4 NAA16 processed_transcript
ENST00000477030.2 EPRS1 nonsense_mediated_decay
ENST00000477034.2 MASTL protein_coding
ENST00000477043.4 TASOR2 processed_transcript
ENST00000477049.1 SETX processed_transcript
ENST00000477051.1 PHF20L1 retained_intron
ENST00000477063.4 SEC22A processed_transcript
ENST00000477066.4 SRC processed_transcript
ENST00000477068.1 SP110 retained_intron
ENST00000477091.4 MRPS6 processed_transcript
ENST00000477096.1 ZRANB2 processed_transcript
ENST00000477102.1 SH3KBP1 processed_transcript
ENST00000477104.1 GSN protein_coding
ENST00000477112.1 DDX17 retained_intron
ENST00000477129.1 KBTBD2 retained_intron
ENST00000477132.1 PRKD3 processed_transcript
ENST00000477147.4 MACROD2 processed_transcript
ENST00000477171.1 MBNL1 processed_transcript
ENST00000477179.4 RPS6KB1 processed_transcript
ENST00000477183.1 UHRF2 processed_transcript
ENST00000477186.4 SCAI nonsense_mediated_decay
ENST00000477189.1 MYH9 retained_intron
ENST00000477192.4 NUTM2B-AS1 lncRNA
ENST00000477223.1 ORC5 retained_intron
ENST00000477232.4 PSMD14 retained_intron
ENST00000477237.1 XRN1 protein_coding
ENST00000477255.1 LILRA1 retained_intron
ENST00000477258.1 FILIP1L protein_coding
ENST00000477264.1 CLSTN1 processed_transcript
ENST00000477265.4 IL15 protein_coding
ENST00000477309.1 PLEKHO1 miRNA
ENST00000477322.1 RPAP2 miRNA
ENST00000477344.1 DENND6A miRNA
ENST00000477369.4 AFF4 miRNA
ENST00000477373.1 ZYX miRNA
ENST00000477398.1 IL1B miRNA
ENST00000477410.1 PREPL miRNA
ENST00000477413.1 CNIH4 miRNA
ENST00000477425.1 WDR26 miRNA
ENST00000477428.4 NRF1 miRNA
ENST00000477432.1 YME1L1 miRNA
ENST00000477460.5 SGK1 miRNA
ENST00000477468.1 MRTFA miRNA
ENST00000477474.2 STIM2 miRNA
ENST00000477486.1 RBMS1 miRNA
ENST00000477513.1 C21orf62-AS1 miRNA
ENST00000477514.1 LINC02478 miRNA
ENST00000477516.1 ATXN7 miRNA
ENST00000477534.1 NFE2L2 miRNA
ENST00000477538.1 VHL miRNA
ENST00000477543.1 BNIP2 miRNA
ENST00000477544.4 SARS1 miRNA
ENST00000477559.2 GPR137B miRNA
ENST00000477573.1 RTF2 miRNA
ENST00000477575.1 MMS19 miRNA
ENST00000477577.1 ITPR1 miRNA
ENST00000477583.1 CACUL1 miRNA
ENST00000477605.1 CCM2 miRNA
ENST00000477624.1 TMA7 miRNA
ENST00000477627.2 NA miRNA
ENST00000477647.1 SLC49A4 miRNA
ENST00000477665.1 PLCXD2 miRNA
ENST00000477670.1 RPS4XP6 miRNA
ENST00000477680.4 AP5Z1 miRNA
ENST00000477723.1 WDR12 miRNA
ENST00000477763.1 SMNDC1 miRNA
ENST00000477788.4 RSRC1 miRNA
ENST00000477790.1 ZNF37A miRNA
ENST00000477794.2 PRKCD miRNA
ENST00000477801.1 S100A8 miRNA
ENST00000477812.1 ACTB miRNA
ENST00000477816.1 SAMD9L miRNA
ENST00000477823.1 CASK miRNA
ENST00000477830.1 CAMKMT miRNA
ENST00000477852.1 ANKRD44 miRNA
ENST00000477860.1 UTP6 miRNA
ENST00000477861.1 PITPNB miRNA
ENST00000477867.4 ARHGAP26 miRNA
ENST00000477868.1 CDC73 miRNA
ENST00000477874.1 IL17RA miRNA
ENST00000477876.1 NUP58 miRNA
ENST00000477886.4 PRKRIP1 miRNA
ENST00000477888.1 SPTLC1 miRNA
ENST00000477889.4 SELENOT miRNA
ENST00000477890.5 CPSF7 miRNA
ENST00000477891.1 MINDY3 miRNA
ENST00000477893.1 ERCC8 miRNA
ENST00000477896.1 YWHAB miRNA
ENST00000477925.4 SRPK2 miRNA
ENST00000477930.2 NFKBIE miRNA
ENST00000477939.1 TRA2B miRNA
ENST00000477943.1 RPL7AP6 miRNA
ENST00000477958.4 PGD miRNA
ENST00000477964.1  miRNA
ENST00000477965.1 RBMS1 miRNA
ENST00000477973.2 RYBP miRNA
ENST00000477974.1 PLSCR1 miRNA
ENST00000477982.2 FBXL3 miRNA
ENST00000477983.1 LMBR1 miRNA
ENST00000477992.1 ARPC2 miRNA
ENST00000478004.1 PSMF1 miRNA
ENST00000478015.4 LCLAT1 miRNA
ENST00000478016.1 FNDC3B miRNA
ENST00000478026.1 RBM6 miRNA
ENST00000478039.1 ZNF701 miRNA
ENST00000478044.1 CUL2 miRNA
ENST00000478049.1 STIM2 miRNA
ENST00000478052.1 TASOR miRNA
ENST00000478059.1 ADAM17 miRNA
ENST00000478068.1 TEX261 miRNA
ENST00000478089.1 FBXO42 miRNA
ENST00000478129.4 FNBP1 miRNA
ENST00000478138.1 ITGB3BP miRNA
ENST00000478152.1 CAB39 miRNA
ENST00000478157.1 IFT57 miRNA
ENST00000478168.1 NSFL1C miRNA
ENST00000478169.4 CCM2 miRNA
ENST00000478188.4 POLR2B miRNA
ENST00000478189.1 HLA-DPB1 miRNA
ENST00000478190.2 MBD5 miRNA
ENST00000478193.4 ANAPC16 miRNA
ENST00000478197.1 C2orf88 miRNA
ENST00000478207.1 GCC2 miRNA
ENST00000478216.1 RC3H2 miRNA
ENST00000478222.1 CFP miRNA
ENST00000478223.2 SKI miRNA
ENST00000478263.4 FRMD4B miRNA
ENST00000478265.1 EXOC4 miRNA
ENST00000478274.5 SCP2 miRNA
ENST00000478285.1 TDP2 miRNA
ENST00000478290.2 TLE4 miRNA
ENST00000478318.5 STEAP2-AS1 miRNA
ENST00000478329.1 USP37 miRNA
ENST00000478333.1 IFNGR1 miRNA
ENST00000478348.1 S100A10 miRNA
ENST00000478353.1 CRBN miRNA
ENST00000478357.1 ZMIZ1 miRNA
ENST00000478359.4 TRAF3IP3 miRNA
ENST00000478361.5 IDE miRNA
ENST00000478380.4 DOCK8 miRNA
ENST00000478390.1 CD86 miRNA
ENST00000478391.1 PIGK miRNA
ENST00000478396.1 MARCHF7 miRNA
ENST00000478400.2 ARL13B miRNA
ENST00000478401.1 TRIM14 miRNA
ENST00000478404.1 RNF149 miRNA
ENST00000478412.1 LRCH1 miRNA
ENST00000478415.1 BRWD3 miRNA
ENST00000478419.4 NBPF15 miRNA
ENST00000478422.1 TRMT2B miRNA
ENST00000478440.1 ITGA4 miRNA
ENST00000478465.4 AUH processed_transcript
ENST00000478500.3 PIP5K1B nonsense_mediated_decay
ENST00000478504.1 COA1 trna
ENST00000478507.1 TDP2 trna
ENST00000478515.1 ITPR1 trna
ENST00000478519.4 HLA-G trna
ENST00000478530.1 TRIM14 trna
ENST00000478535.1 MBNL1 trna
ENST00000478537.1 TUT1 trna
ENST00000478541.1 CYTH3 trna
ENST00000478545.1 HIVEP1 trna
ENST00000478553.1 RASSF2 trna
ENST00000478556.1 ZNF33A trna
ENST00000478568.1 NA trna
ENST00000478572.1 NR2C2 trna
ENST00000478576.4 GFM1 trna
ENST00000478578.1 RPL22L1 trna
ENST00000478582.4 CCM2 trna
ENST00000478596.4 USP11 trna
ENST00000478601.1 HSPBAP1 trna
ENST00000478611.2 ADK trna
ENST00000478643.1 MTHFD1L trna
ENST00000478657.1 EPS15 trna
ENST00000478659.1 NAGK trna
ENST00000478660.5 RUNX2 trna
ENST00000478662.1 SLCO2A1 trna
ENST00000478669.1 ZDHHC3 trna
ENST00000478679.4 ARHGEF7 trna
ENST00000478698.1 HNRNPH3 trna
ENST00000478705.4 SFT2D1 trna
ENST00000478732.1 TMEM14B trna
ENST00000478741.1 CD86 trna
ENST00000478746.1 VIM trna
ENST00000478753.2 SEPHS2 trna
ENST00000478761.2 ARID1B trna
ENST00000478766.1 SULF2 trna
ENST00000478800.1 CDKN1A trna
ENST00000478825.4 DHRSX trna
ENST00000478830.1 TRAT1 trna
ENST00000478831.4 MED15 trna
ENST00000478845.2 THBS1-IT1 trna
ENST00000478849.1 OPN3 trna
ENST00000478853.1 NA trna
ENST00000478864.1 NOTCH2 trna
ENST00000478878.1 EIF4E2 trna
ENST00000478886.1 CMTM6 trna
ENST00000478887.1 SFI1 trna
ENST00000478896.2 VCL trna
ENST00000478900.4 UTY trna
ENST00000478905.1 ATF2 trna
ENST00000478915.1 ATXN7L1 trna
ENST00000478916.4 SYNE1 trna
ENST00000478928.1 ACTR3 trna
ENST00000478930.4 HBP1 trna
ENST00000478935.1 ARL6IP5 trna
ENST00000478937.3 DOT1L trna
ENST00000478938.1 SDF4 trna
ENST00000478941.1 NOP58 trna
ENST00000478943.4 TOM1L2 trna
ENST00000478958.4 LRRFIP1 trna
ENST00000478976.1 RAB3GAP2 trna
ENST00000478981.1 BNIP2 trna
ENST00000478989.4 PRKAG2 trna
ENST00000479023.4 FGD4 trna
ENST00000479025.1 GNAS trna
ENST00000479037.4 TRIP12 trna
ENST00000479049.5 DYSF trna
ENST00000479067.1 MIER1 trna
ENST00000479101.1 ERI3 trna
ENST00000479103.1 IKZF5 trna
ENST00000479107.1 HLA-DPA1 trna
ENST00000479114.2 STRBP trna
ENST00000479121.4 PDCD10 trna
ENST00000479158.1 CNKSR2 trna
ENST00000479164.1 CYB5R4 trna
ENST00000479165.1 PHIP trna
ENST00000479169.4 HDLBP trna
ENST00000479173.1 OSBPL10 trna
ENST00000479184.1 AP1S2 trna
ENST00000479187.4 LRRK2 trna
ENST00000479188.4 BCR trna
ENST00000479201.1 MEPCE trna
ENST00000479202.4 ITGB2 trna
ENST00000479204.1 CSTA trna
ENST00000479213.1 MED23 trna
ENST00000479220.4 DLGAP4 trna
ENST00000479223.1 PIK3CD trna
ENST00000479232.1 GIMAP4 trna
ENST00000479235.4 GPBP1L1 trna
ENST00000479252.1 LRRC8C trna
ENST00000479257.4 CALU trna
ENST00000479267.2  trna
ENST00000479282.4 ZBTB17 trna
ENST00000479300.1 VCP trna
ENST00000479310.4 WDR27 trna
ENST00000479320.4 HLA-A trna
ENST00000479325.1 RUNX1 trna
ENST00000479338.4 EIF4H trna
ENST00000479341.1 RUNX3 trna
ENST00000479345.2 DHX57 trna
ENST00000479347.1 HADHB trna
ENST00000479350.1 HIVEP3 trna
ENST00000479366.1 RPL10 trna
ENST00000479380.1 EPC1 trna
ENST00000479389.1 RIPK1 trna
ENST00000479402.1 ACTR3B trna
ENST00000479412.2 NOTCH2 trna
ENST00000479421.4 YWHAB trna
ENST00000479423.1 KDM6A trna
ENST00000479428.3 RN7SL546P trna
ENST00000479435.1 TNFSF13B trna
ENST00000479443.1 CBLL1 trna
ENST00000479446.4 ABCA2 trna
ENST00000479447.1 ELMO1 trna
ENST00000479449.1 QRICH1 trna
ENST00000479456.1 STARD7 trna
ENST00000479464.1 IP6K1 trna
ENST00000479485.4 SSR1 trna
ENST00000479505.4 KLHL20 trna
ENST00000479515.1 PHTF2 trna
ENST00000479534.4 PADI2 trna
ENST00000479537.4 BRAF trna
ENST00000479541.1 RNF216 trna
ENST00000479547.2 DOCK5 trna
ENST00000479556.1 GIMAP5 trna
ENST00000479584.1 CDK5RAP2 trna
ENST00000479614.1 NF1 trna
ENST00000479629.4 ZCCHC17 trna
ENST00000479630.1 MAP3K7 trna
ENST00000479654.1 DIP2A trna
ENST00000479657.4 SELL trna
ENST00000479672.4 TFG trna
ENST00000479680.1 ATXN1 trna
ENST00000479722.1 SLC25A28 trna
ENST00000479727.1 WDR26 trna
ENST00000479729.1 TIAL1 trna
ENST00000479734.1 DDX17 trna
ENST00000479735.1 ZEB2 trna
ENST00000479769.1 DOCK9 trna
ENST00000479774.4 UXS1 trna
ENST00000479778.1 WDR26 trna
ENST00000479796.4 TRAF3IP3 trna
ENST00000479798.1 ZNF644 trna
ENST00000479802.1 RPS18 trna
ENST00000479803.1 SCML4 trna
ENST00000479806.1 DYNC1I2 trna
ENST00000479809.1 RPS6KA3 trna
ENST00000479811.4 OGA trna
ENST00000479818.4 PLXNB2 trna
ENST00000479828.1 FAM102A trna
ENST00000479832.1 SETD2 trna
ENST00000479844.1 ARHGAP25 trna
ENST00000479853.1 SDHAF3 trna
ENST00000479896.1 PTPRE trna
ENST00000479900.4 GUSBP2 trna
ENST00000479907.1 ZNF282 trna
ENST00000479928.1 GDI2 trna
ENST00000479933.2 TNFRSF8 trna
ENST00000479936.1 NA trna
ENST00000479944.4 TRABD2A trna
ENST00000479955.4 TRAPPC12 trna
ENST00000479956.1 ARPC4 trna
ENST00000479970.1 SULF2 trna
ENST00000479971.1 TBC1D15 trna
ENST00000479979.1 CD247 trna
ENST00000479994.1 HCLS1 trna
ENST00000479995.2 NOTCH2NLA trna
ENST00000480033.2 AHDC1 trna
ENST00000480038.1 FBXO11 trna
ENST00000480055.4 SMURF1 trna
ENST00000480057.1 VTI1A trna
ENST00000480083.4 GPBP1L1 trna
ENST00000480109.2 PDE4B trna
ENST00000480117.1 PPM1L trna
ENST00000480125.1 POLA1 trna
ENST00000480128.1 ARID2 trna
ENST00000480155.1 SHOC2 trna
ENST00000480158.1 HERC4 trna
ENST00000480195.1 ZFX trna
ENST00000480198.1 TUBGCP2 trna
ENST00000480201.1 AOAH trna
ENST00000480212.1 CD302 trna
ENST00000480218.1 BTN2A1 trna
ENST00000480222.1 SIK3 trna
ENST00000480226.4 ITGB1 trna
ENST00000480234.1 PTTG1IP trna
ENST00000480242.1 SNRNP200 trna
ENST00000480245.4 UBE2H trna
ENST00000480249.4 CRBN trna
ENST00000480266.4 ENG trna
ENST00000480276.1 ADA2 trna
ENST00000480277.2 NAA15 trna
ENST00000480281.4 TPST1 trna
ENST00000480283.4 ATRX trna
ENST00000480288.1 VGLL4 trna
ENST00000480301.1 ACTB trna
ENST00000480302.4 IQCG trna
ENST00000480307.1 SUN2 trna
ENST00000480310.1 FCRL1 trna
ENST00000480311.4 GCNT1 trna
ENST00000480317.1 CFP trna
ENST00000480320.1 EML4 trna
ENST00000480324.4 CEPT1 trna
ENST00000480327.1 VCP trna
ENST00000480332.1 CARD11 trna
ENST00000480342.4 RERE trna
ENST00000480368.4 KMT2E trna
ENST00000480381.1 RYK trna
ENST00000480385.1 CLASP2 trna
ENST00000480388.1 PALM2AKAP2 trna
ENST00000480400.1 WIPF1 trna
ENST00000480436.4 TASP1 trna
ENST00000480454.1 GMEB1 trna
ENST00000480464.2 TARDBP trna
ENST00000480468.1 SIK3 trna
ENST00000480494.1 SPAG16 trna
ENST00000480503.4 MYO1G trna
ENST00000480510.4 CYTH4 trna
ENST00000480522.4 ASB3 trna
ENST00000480528.1 ATP5F1C trna
ENST00000480540.1  trna
ENST00000480553.1 DIP2A trna
ENST00000480581.1 CAPN2 trna
ENST00000480592.4 DDX3X trna
ENST00000480602.1 PUM1 trna
ENST00000480603.1 PPIA trna
ENST00000480606.1 MAP3K20 trna
ENST00000480615.1 SNRNP200 trna
ENST00000480633.1 PRKCE processed_transcript
ENST00000480662.1 RPS24 retained_intron
ENST00000480676.2 WDR26 protein_coding
ENST00000480707.1 MALRD1 processed_transcript
ENST00000480733.1 STAG1 protein_coding
ENST00000480738.1 UBAC2 processed_transcript
ENST00000480746.4 SIDT1 retained_intron
ENST00000480748.2 CRYL1 protein_coding
ENST00000480755.1 RPS4XP22 processed_pseudogene
ENST00000480760.1 CTSS retained_intron
ENST00000480769.4 IVNS1ABP retained_intron
ENST00000480793.1 R3HDM1 processed_transcript
ENST00000480798.1 CST7 protein_coding
ENST00000480809.4 DGKG retained_intron
ENST00000480824.5 C6orf89 protein_coding
ENST00000480825.5 CSF3R retained_intron
ENST00000480863.1 GCC2 retained_intron
ENST00000480881.1 HSDL2 processed_transcript
ENST00000480887.4 RSF1 protein_coding
ENST00000480896.4 PCNT processed_transcript
ENST00000480911.4 CACNA1C nonsense_mediated_decay
ENST00000480927.1 NCKAP5L processed_transcript
ENST00000480936.1 SLBP protein_coding
ENST00000480940.1 PHF20 processed_transcript
ENST00000480942.1 RPS10 retained_intron
ENST00000480945.4 DDI2 protein_coding
ENST00000480948.4 DUSP11 processed_transcript
ENST00000480961.1 CTSA retained_intron
ENST00000480984.1 SLC20A1 processed_transcript
ENST00000480991.1 SLC35E2B retained_intron
ENST00000480996.1 KDM4C processed_transcript
ENST00000480999.1 TRIM26 retained_intron
ENST00000481014.5 TRIM66 retained_intron
ENST00000481037.4 RBM39 retained_intron
ENST00000481038.4 GPCPD1 retained_intron
ENST00000481048.4 LRCH3 retained_intron
ENST00000481049.4 UHRF2 processed_transcript
ENST00000481051.1 DOCK9 processed_transcript
ENST00000481061.2 COX7A2 retained_intron
ENST00000481073.4 XPO1 retained_intron
ENST00000481100.4 DOCK5 protein_coding
ENST00000481115.2 PKP4 nonsense_mediated_decay
ENST00000481118.1 LARP4B processed_transcript
ENST00000481126.1 KLHL24 retained_intron
ENST00000481135.1 CUL3 retained_intron
ENST00000481136.1 PDCD10 retained_intron
ENST00000481145.1 GBP5 retained_intron
ENST00000481152.1 CHCHD3 protein_coding
ENST00000481154.1 PTPN12 retained_intron
ENST00000481160.1 FBXL17 retained_intron
ENST00000481161.4 GCA retained_intron
ENST00000481164.1 ADAM10 retained_intron
ENST00000481168.1 RPN1 retained_intron
ENST00000481195.4 PPP2CA protein_coding
ENST00000481197.4 VOPP1 retained_intron
ENST00000481203.1 TFG retained_intron
ENST00000481209.4 FAM107B nonsense_mediated_decay
ENST00000481210.4 SEC61A1 protein_coding
ENST00000481215.1 RAC2 retained_intron
ENST00000481218.1 OXA1L retained_intron
ENST00000481229.1 PNISR protein_coding
ENST00000481244.4 MPP7 processed_transcript
ENST00000481245.4 CSF2RA processed_transcript
ENST00000481256.1 LRRK2 processed_transcript
ENST00000481260.1 RAPGEF1 processed_transcript
ENST00000481263.1 GRAP2 retained_intron
ENST00000481266.1 CDK5RAP2 nonsense_mediated_decay
ENST00000481276.1 SLC35E2B retained_intron
ENST00000481288.1 STK24 processed_transcript
ENST00000481319.1 AGPAT3 processed_transcript
ENST00000481337.4 ALCAM processed_transcript
ENST00000481360.1 CACUL1 retained_intron
ENST00000481367.4 IAH1 protein_coding
ENST00000481374.1 ACADM processed_transcript
ENST00000481402.4 AKAP4 processed_transcript
ENST00000481412.4 MAT2A retained_intron
ENST00000481418.4 PHF14 processed_transcript
ENST00000481423.1 AHCYL1 processed_transcript
ENST00000481425.4 TMEM243 processed_transcript
ENST00000481434.4 PRKAG2 retained_intron
ENST00000481437.4 PPIA retained_intron
ENST00000481451.1 PLEKHA1 retained_intron
ENST00000481452.1 LHPP processed_transcript
ENST00000481463.4 ACAP2 processed_transcript
ENST00000481470.4 FLNB retained_intron
ENST00000481474.4 TRIM27 retained_intron
ENST00000481515.1 SIMC1 retained_intron
ENST00000481517.1 STAT5B retained_intron
ENST00000481518.1 PSME4 processed_transcript
ENST00000481546.1 UBE2G2 retained_intron
ENST00000481549.1 NT5C2 processed_transcript
ENST00000481550.5 ZNF169 protein_coding
ENST00000481558.1 ZNF618 processed_transcript
ENST00000481566.1 ASB1 processed_transcript
ENST00000481568.2 VSIR retained_intron
ENST00000481569.1 RAB2A retained_intron
ENST00000481579.4 USP33 protein_coding
ENST00000481585.1 ANKUB1 processed_transcript
ENST00000481607.1 STAB1 retained_intron
ENST00000481610.1 ZNF337 processed_transcript
ENST00000481628.1 CLIP4 retained_intron
ENST00000481632.4 ZBTB20 protein_coding
ENST00000481633.1 MAD1L1 processed_transcript
ENST00000481638.1 EVA1C processed_transcript
ENST00000481641.1 CLK1 retained_intron
ENST00000481648.4 SRSF11 nonsense_mediated_decay
ENST00000481650.1 TIA1 retained_intron
ENST00000481658.1 FAM117B retained_intron
ENST00000481661.1 GPR135 nonsense_mediated_decay
ENST00000481674.1 CTNNBL1 processed_transcript
ENST00000481677.1 CD244 processed_transcript
ENST00000481682.1 LRRFIP2 processed_transcript
ENST00000481687.1 CD81 protein_coding
ENST00000481690.1 GPCPD1 nonsense_mediated_decay
ENST00000481700.1 KIAA1217 processed_transcript
ENST00000481707.4 RGS18 processed_transcript
ENST00000481727.1 ONECUT2 processed_transcript
ENST00000481728.2 DOCK5 retained_intron
ENST00000481749.4 PIK3CB retained_intron
ENST00000481762.4 ZNF767P processed_transcript
ENST00000481769.1 AXIN1 processed_transcript
ENST00000481773.1  lncRNA
ENST00000481784.1 NA NA
ENST00000481789.1 KCNAB2 retained_intron
ENST00000481792.1 REPS2 processed_transcript
ENST00000481793.1 RNLS processed_transcript
ENST00000481801.4 MGAT5 processed_transcript
ENST00000481819.4 HNRNPH3 processed_transcript
ENST00000481827.4 GLIS3 protein_coding
ENST00000481847.4 WFDC3 processed_transcript
ENST00000481849.4 HLA-B retained_intron
ENST00000481861.1 PRMT2 retained_intron
ENST00000481868.1 IL13RA1 processed_transcript
ENST00000481880.4 ATXN7L1 retained_intron
ENST00000481892.1 SNRK retained_intron
ENST00000481893.1 NA NA
ENST00000481937.4 OSBPL9 protein_coding
ENST00000481941.4 DHX36 protein_coding
ENST00000481958.1 APOBEC3G retained_intron
ENST00000481980.1 NUP58 nonsense_mediated_decay
ENST00000481996.1 SLC17A5 processed_transcript
ENST00000481997.4 ARPC1B retained_intron
ENST00000482000.1 PRKCB processed_transcript
ENST00000482010.5 PPP2R2D nonsense_mediated_decay
ENST00000482028.4 PABPC4 retained_intron
ENST00000482034.4 MED14 processed_transcript
ENST00000482035.2 NA NA
ENST00000482041.4 RINT1 nonsense_mediated_decay
ENST00000482059.5 CD36 protein_coding
ENST00000482063.1 LRRC8C nonsense_mediated_decay
ENST00000482067.2 UMAD1 protein_coding
ENST00000482070.1 ATP11B protein_coding
ENST00000482081.1 RPL12P8 processed_pseudogene
ENST00000482083.6 RNF13 protein_coding
ENST00000482087.1 NAA15 processed_transcript
ENST00000482103.1 EEF1B2 retained_intron
ENST00000482107.1 FNBP1 processed_transcript
ENST00000482110.4 PBX1 protein_coding
ENST00000482111.1 EIF1 retained_intron
ENST00000482114.1 KIAA1109 retained_intron
ENST00000482125.1 FXR1 protein_coding
ENST00000482128.1 SEMA4D processed_transcript
ENST00000482131.1 ZMYM4 processed_transcript
ENST00000482134.4 ASB3 processed_transcript
ENST00000482142.4  lncRNA
ENST00000482150.2 KLF3 retained_intron
ENST00000482155.1 STIMATE protein_coding
ENST00000482158.1 SF3B1 retained_intron
ENST00000482190.1 RBBP4 protein_coding
ENST00000482218.2 CLCN5 protein_coding
ENST00000482224.4 ABHD16A nonsense_mediated_decay
ENST00000482225.1 PLEKHB2 retained_intron
ENST00000482226.2 FCGR2C processed_transcript
ENST00000482230.4 TBCE processed_transcript
ENST00000482236.4 SORT1 protein_coding
ENST00000482258.1 PAPSS2 processed_transcript
ENST00000482265.1 DHRS3 retained_intron
ENST00000482274.2 OMA1 protein_coding
ENST00000482320.4 TNPO3 protein_coding
ENST00000482340.4 EHMT1 protein_coding
ENST00000482345.1 MTMR6 processed_transcript
ENST00000482386.4 GON4L processed_transcript
ENST00000482393.1 TPP2 processed_transcript
ENST00000482419.1 TASOR2 protein_coding
ENST00000482426.1 ROR1 processed_transcript
ENST00000482429.1 LTB retained_intron
ENST00000482449.2 RHOQ protein_coding
ENST00000482459.1 IFITM10 processed_transcript
ENST00000482460.1 CYTH3 processed_transcript
ENST00000482464.4 EPB41 processed_transcript
ENST00000482466.4 LRRFIP2 processed_transcript
ENST00000482484.1 CDC73 processed_transcript
ENST00000482493.1 DENND11 protein_coding
ENST00000482496.4 PDZD8 processed_transcript
ENST00000482499.1 CMC1 processed_transcript
ENST00000482501.4 BAZ2B processed_transcript
ENST00000482503.4 BAZ2B processed_transcript
ENST00000482504.1 SH3GLB1 protein_coding
ENST00000482512.4 GOLGB1 nonsense_mediated_decay
ENST00000482517.4 NA NA
ENST00000482518.5 PID1 processed_transcript
ENST00000482519.1 VAMP4 processed_transcript
ENST00000482525.4 RAB7A protein_coding
ENST00000482532.4 CALM2 retained_intron
ENST00000482540.1 GLCCI1 retained_intron
ENST00000482542.4 SFXN5 processed_transcript
ENST00000482544.4 TAF1 processed_transcript
ENST00000482547.1 MGMT retained_intron
ENST00000482548.1 STPG4 processed_transcript
ENST00000482556.4 PREX1 nonsense_mediated_decay
ENST00000482558.4 SNX13 retained_intron
ENST00000482561.1 PDCD6IP processed_transcript
ENST00000482570.4 EIPR1 retained_intron
ENST00000482590.1 CLK1 retained_intron
ENST00000482600.4 EIF3L retained_intron
ENST00000482601.1 GTDC1 processed_transcript
ENST00000482632.4 SPTLC1 retained_intron
ENST00000482635.1 ATP1B3 retained_intron
ENST00000482646.4 CREM processed_transcript
ENST00000482651.4 HDGF processed_transcript
ENST00000482653.1 MGMT processed_transcript
ENST00000482660.1 EML4 processed_transcript
ENST00000482677.4 SUCLG2-AS1 lncRNA
ENST00000482679.1 MRPS6 processed_transcript
ENST00000482689.4 ZBTB20 protein_coding
ENST00000482693.1 SF1 retained_intron
ENST00000482706.1 SIAH2 protein_coding
ENST00000482713.1 BOD1L1 nonsense_mediated_decay
ENST00000482720.1 XBP1 retained_intron
ENST00000482743.1 ARHGAP31 protein_coding
ENST00000482746.1 SLC35F6 processed_transcript
ENST00000482750.4 IL2RG protein_coding
ENST00000482752.1 MAP4 retained_intron
ENST00000482786.4 PIGF processed_transcript
ENST00000482794.1 ATP11B processed_transcript
ENST00000482808.1 CAPZB retained_intron
ENST00000482811.1 MAN1A2 processed_transcript
ENST00000482818.1 AP1B1 retained_intron
ENST00000482820.5 CHN2 processed_transcript
ENST00000482822.2 RSRC1 protein_coding
ENST00000482828.1 THEMIS2 processed_transcript
ENST00000482829.4 ASB3 processed_transcript
ENST00000482835.1 MFSD1 protein_coding
ENST00000482838.1 BRD2 retained_intron
ENST00000482851.1 SUSD1 processed_transcript
ENST00000482853.4 OARD1 nonsense_mediated_decay
ENST00000482860.1 LUC7L2 processed_transcript
ENST00000482865.1 OPA1 retained_intron
ENST00000482881.1 MAST2 retained_intron
ENST00000482915.1 C21orf91 retained_intron
ENST00000482934.1 CAMTA1 nonsense_mediated_decay
ENST00000482945.4 ADAM10 retained_intron
ENST00000482952.4 GIGYF2 retained_intron
ENST00000482979.4 ZKSCAN1 retained_intron
ENST00000482985.4  lncRNA
ENST00000483012.1 EZH2 nonsense_mediated_decay
ENST00000483019.1 CDYL processed_transcript
ENST00000483021.4 R3HDM1 processed_transcript
ENST00000483033.1 TMED5 processed_transcript
ENST00000483061.1 WDFY1 retained_intron
ENST00000483072.4 SMYD3 processed_transcript
ENST00000483081.1 CHN2 processed_transcript
ENST00000483083.2 SRCAP protein_coding
ENST00000483084.1 SP3 processed_transcript
ENST00000483085.1 DNAJC1 processed_transcript
ENST00000483088.1 N4BP2L2 retained_intron
ENST00000483118.4 ZNF341 nonsense_mediated_decay
ENST00000483124.1 SLC9A9 processed_transcript
ENST00000483135.1 HNRNPK retained_intron
ENST00000483142.4 HDAC9 processed_transcript
ENST00000483150.1 RREB1 protein_coding
ENST00000483168.4 ITGB5 protein_coding
ENST00000483176.2 CLTC nonsense_mediated_decay
ENST00000483189.1 ARHGEF7 retained_intron
ENST00000483194.1 BIRC6 retained_intron
ENST00000483213.4 ENTPD1 nonsense_mediated_decay
ENST00000483215.1 NAA16 processed_transcript
ENST00000483221.1 ANP32A processed_transcript
ENST00000483226.1 ZBTB7B processed_transcript
ENST00000483264.1 CCAR1 processed_transcript
ENST00000483268.1 RHBDD1 processed_transcript
ENST00000483270.1 DNAJC16 processed_transcript
ENST00000483279.1 LZTFL1 processed_transcript
ENST00000483281.4 RXRB nonsense_mediated_decay
ENST00000483293.1 PMS1 processed_transcript
ENST00000483295.1 RGS2 processed_transcript
ENST00000483296.4 TIMM23B processed_transcript
ENST00000483300.4 PLSCR1 protein_coding
ENST00000483326.1 LTN1 nonsense_mediated_decay
ENST00000483350.1 RBM6 retained_intron
ENST00000483371.1 FAM102B retained_intron
ENST00000483378.1 NSUN3 nonsense_mediated_decay
ENST00000483387.1 GNAS retained_intron
ENST00000483398.4 TP53BP2 nonsense_mediated_decay
ENST00000483407.1 CSDE1 processed_transcript
ENST00000483409.1 SSR1 processed_transcript
ENST00000483412.4 CDK5RAP2 retained_intron
ENST00000483416.1 DHX9 processed_transcript
ENST00000483421.6 ZNF638 retained_intron
ENST00000483426.4 UXS1 protein_coding
ENST00000483437.1 KPNA4 protein_coding
ENST00000483441.4 INTS6 retained_intron
ENST00000483442.4 LRCH3 retained_intron
ENST00000483443.1 LRRFIP1 retained_intron
ENST00000483457.1 EEFSEC protein_coding
ENST00000483487.2 SLC11A1 retained_intron
ENST00000483493.5 CAAP1 nonsense_mediated_decay
ENST00000483497.5 NUP214 protein_coding
ENST00000483500.1 CXCL8 retained_intron
ENST00000483532.1 TUBGCP3 processed_transcript
ENST00000483539.2 OBSCN protein_coding
ENST00000483549.4 ATXN10 retained_intron
ENST00000483551.5 ANP32A processed_transcript
ENST00000483573.1 IL2RB retained_intron
ENST00000483581.1 TOMM7 retained_intron
ENST00000483583.1 NA NA
ENST00000483591.5 ATXN1 processed_transcript
ENST00000483597.1 TLE4 processed_transcript
ENST00000483600.1 AFF3 processed_transcript
ENST00000483611.1 PARP14 processed_transcript
ENST00000483617.4 PTPN18 retained_intron
ENST00000483623.2 ALOX5 processed_transcript
ENST00000483630.4 NBPF9 protein_coding
ENST00000483668.4 FRMD4B retained_intron
ENST00000483670.4 PDCD4 processed_transcript
ENST00000483671.1 RFTN1 processed_transcript
ENST00000483695.1 OXSR1 retained_intron
ENST00000483706.1 TKT retained_intron
ENST00000483727.4 ITCH processed_transcript
ENST00000483728.4 SP140L retained_intron
ENST00000483733.1 RABL3 protein_coding
ENST00000483743.4 COBLL1 protein_coding
ENST00000483754.1  nonsense_mediated_decay
ENST00000483757.4 DOCK8 nonsense_mediated_decay
ENST00000483758.1 SVIL processed_transcript
ENST00000483763.4 CDC42SE1 retained_intron
ENST00000483775.1 PRKAG2 retained_intron
ENST00000483779.1 TMEM63A retained_intron
ENST00000483781.4 ZAP70 retained_intron
ENST00000483789.4 CCNL1 retained_intron
ENST00000483809.1 HBP1 retained_intron
ENST00000483826.1 ZNF44 retained_intron
ENST00000483842.1 PAN3 processed_transcript
ENST00000483847.1 SMARCC1 retained_intron
ENST00000483848.4 ARF4 processed_transcript
ENST00000483853.1 FUS retained_intron
ENST00000483859.5 SENP6 protein_coding
ENST00000483871.5 SRSF6 nonsense_mediated_decay
ENST00000483900.1 AHCTF1 processed_transcript
ENST00000483904.4 NCOA1 retained_intron
ENST00000483923.4 PYROXD2 processed_transcript
ENST00000483925.1 PTCD3 retained_intron
ENST00000483929.1 CYTIP retained_intron
ENST00000483930.1 CTSS nonsense_mediated_decay
ENST00000483935.1 GPR107 processed_transcript
ENST00000483937.4 MAPKAP1 processed_transcript
ENST00000483938.1 LPP processed_transcript
ENST00000483946.1 SIDT1 retained_intron
ENST00000483949.1 CD86 processed_transcript
ENST00000483954.1 ATXN1 processed_transcript
ENST00000483956.1 SEC61A1 processed_transcript
ENST00000483958.4 ESYT2 processed_transcript
ENST00000483966.2 HNRNPU protein_coding
ENST00000483968.4 PIK3CB protein_coding
ENST00000483990.1 TYW3 protein_coding
ENST00000484003.1 PSMB8 retained_intron
ENST00000484024.4 RGPD6 nonsense_mediated_decay
ENST00000484025.4 CCR3 retained_intron
ENST00000484026.4 SLC25A6 processed_transcript
ENST00000484035.4 CDK14 processed_transcript
ENST00000484041.4 PCNX2 retained_intron
ENST00000484042.1 FXR1 protein_coding
ENST00000484047.4 TTC3 processed_transcript
ENST00000484058.1 SLC25A43 processed_transcript
ENST00000484061.4 TTC7A retained_intron
ENST00000484063.5 PRDM2 protein_coding
ENST00000484067.5 FYN protein_coding
ENST00000484068.4 PHC3 protein_coding
ENST00000484070.1 WAPL retained_intron
ENST00000484073.1 WDPCP processed_transcript
ENST00000484078.4 SUPT20H retained_intron
ENST00000484081.1 CUL3 retained_intron
ENST00000484088.4 ITGB1 processed_transcript
ENST00000484106.2 RYK nonsense_mediated_decay
ENST00000484123.1 SFXN5 processed_transcript
ENST00000484130.1 RPL13AP25 processed_pseudogene
ENST00000484135.1 PTPRC retained_intron
ENST00000484147.4 PTPN22 retained_intron
ENST00000484150.1 LBH processed_transcript
ENST00000484153.1 C1orf167 processed_transcript
ENST00000484158.1 RPAP2 processed_transcript
ENST00000484165.1 ACTR3 retained_intron
ENST00000484179.4 USP34 retained_intron
ENST00000484188.1 SLC35C2 processed_transcript
ENST00000484194.1 HLA-E retained_intron
ENST00000484210.1 HIVEP1 protein_coding
ENST00000484213.1 ABCD3 processed_transcript
ENST00000484219.1 ANXA4 processed_transcript
ENST00000484220.1 PI4KA retained_intron
ENST00000484221.1 SLAMF7 retained_intron
ENST00000484235.1 SMDT1 retained_intron
ENST00000484237.4 COG5 processed_transcript
ENST00000484256.1 XBP1 retained_intron
ENST00000484259.1 FXN protein_coding
ENST00000484265.1 PSIP1 processed_transcript
ENST00000484270.2 KHDRBS1 processed_transcript
ENST00000484274.1 MAP4K3 protein_coding
ENST00000484275.1 SCAF11 processed_transcript
ENST00000484282.1 DOP1A processed_transcript
ENST00000484296.1 ACAP2 retained_intron
ENST00000484303.4 GTDC1 retained_intron
ENST00000484305.1 HDAC1 retained_intron
ENST00000484313.2 ZEB2 nonsense_mediated_decay
ENST00000484322.4  lncRNA
ENST00000484337.4 TTC7A processed_transcript
ENST00000484373.4 TANGO2 retained_intron
ENST00000484378.1 HLA-C retained_intron
ENST00000484383.1 CREB5 processed_transcript
ENST00000484389.5 TDRD3 nonsense_mediated_decay
ENST00000484398.1 CAB39 processed_transcript
ENST00000484404.1 ITGA4 retained_intron
ENST00000484430.1 RPS3AP6 processed_pseudogene
ENST00000484432.1 ZC3HC1 nonsense_mediated_decay
ENST00000484438.1 EEFSEC processed_transcript
ENST00000484449.1 PPP1R10 processed_transcript
ENST00000484452.1 THAP5 retained_intron
ENST00000484458.2 RNF216 processed_transcript
ENST00000484461.1 EFCAB14 retained_intron
ENST00000484465.1 MX1 retained_intron
ENST00000484468.1 LPP processed_transcript
ENST00000484474.1 ERBB4 processed_transcript
ENST00000484475.4 ATXN7L1 protein_coding
ENST00000484483.1 PTP4A2 retained_intron
ENST00000484498.1 SLTM retained_intron
ENST00000484499.4 OTUD5 processed_transcript
ENST00000484501.1 IL20RB processed_transcript
ENST00000484504.4 GNAS protein_coding
ENST00000484505.1 TAB2 processed_transcript
ENST00000484513.1 MYD88 retained_intron
ENST00000484523.1 TSPAN32 processed_transcript
ENST00000484527.4 NAMPT processed_transcript
ENST00000484529.4 DLEU1 lncRNA
ENST00000484547.5 RABGEF1 nonsense_mediated_decay
ENST00000484559.1 LY75 retained_intron
ENST00000484560.1 PLSCR1 processed_transcript
ENST00000484563.1 PSMA5 processed_transcript
ENST00000484566.4 DDX39B nonsense_mediated_decay
ENST00000484568.1 RPL14P1 processed_pseudogene
ENST00000484589.1 CDK13 protein_coding
ENST00000484599.1 RPS8 processed_transcript
ENST00000484616.2 RPS12 retained_intron
ENST00000484621.1 RNF38 processed_transcript
ENST00000484638.1 RIN2 processed_transcript
ENST00000484646.1 ATRAID retained_intron
ENST00000484647.1 TIMM17A processed_transcript
ENST00000484658.1 RAB3GAP2 processed_transcript
ENST00000484668.1 ATXN7 retained_intron
ENST00000484674.4 FRMD5 protein_coding
ENST00000484687.1 GBE1 retained_intron
ENST00000484689.1 SETD2 retained_intron
ENST00000484698.4 LINC00882 lncRNA
ENST00000484728.4 ST3GAL5 retained_intron
ENST00000484729.2 HLA-DQB1 nonsense_mediated_decay
ENST00000484734.1 THBS1 retained_intron
ENST00000484746.1 ATP2B4 nonsense_mediated_decay
ENST00000484747.4 ZNF467 protein_coding
ENST00000484749.4 IBA57 processed_transcript
ENST00000484751.1 TMEM248 retained_intron
ENST00000484768.1 SLC25A26 processed_transcript
ENST00000484774.1 NAB1 miRNA
ENST00000484786.4 TRAK1 miRNA
ENST00000484791.1 SNRK miRNA
ENST00000484812.1 FBXO9 miRNA
ENST00000484815.1 AKAP9 miRNA
ENST00000484822.1 RXRA miRNA
ENST00000484825.1 RBM8A miRNA
ENST00000484827.1 IPCEF1 miRNA
ENST00000484840.4 GTF2I miRNA
ENST00000484842.1 OPHN1 miRNA
ENST00000484846.1 EHD1 miRNA
ENST00000484847.4 IKZF1 miRNA
ENST00000484851.1 PIK3CD miRNA
ENST00000484855.2 CTSA miRNA
ENST00000484865.1 AGPAT3 miRNA
ENST00000484868.1 ST3GAL3 miRNA
ENST00000484869.5 DLEU1 miRNA
ENST00000484880.1 SERBP1 miRNA
ENST00000484890.4 OSBPL9 miRNA
ENST00000484895.4 LSP1 miRNA
ENST00000484907.1 CDC16 miRNA
ENST00000484925.1 PPM1G miRNA
ENST00000484932.4 ZNF76 miRNA
ENST00000484934.1 PILRA miRNA
ENST00000484936.4 MGAT4A miRNA
ENST00000484937.4 PATJ miRNA
ENST00000484961.1 ARPC2 miRNA
ENST00000484976.5 ECD miRNA
ENST00000484989.1 PARP4 miRNA
ENST00000485005.1 NIN miRNA
ENST00000485009.1 TES miRNA
ENST00000485016.2 ZNF292 miRNA
ENST00000485021.1 BCAS2 miRNA
ENST00000485037.4 EWSR1 miRNA
ENST00000485041.4 TUBA4B miRNA
ENST00000485049.1 BCAS4 miRNA
ENST00000485055.4  miRNA
ENST00000485061.2 MYCBP2 miRNA
ENST00000485089.4 CD247 miRNA
ENST00000485093.1 TM9SF3 miRNA
ENST00000485105.1 ST6GAL1 miRNA
ENST00000485112.1 CLASP1 miRNA
ENST00000485114.1 RABGAP1L miRNA
ENST00000485140.1 VPS50 miRNA
ENST00000485145.1 ST3GAL6 miRNA
ENST00000485148.1 TRIM62 miRNA
ENST00000485167.1 STXBP3 miRNA
ENST00000485176.1 PRKCE miRNA
ENST00000485178.4 INTS6 miRNA
ENST00000485186.1 RCOR3 miRNA
ENST00000485192.1 TNFAIP3 miRNA
ENST00000485194.1 ATP13A3 miRNA
ENST00000485219.1 C3orf38 miRNA
ENST00000485249.1 KDM4A miRNA
ENST00000485254.2 DNM3 miRNA
ENST00000485273.1 ARPC4 miRNA
ENST00000485274.1 GPATCH2 miRNA
ENST00000485282.4  miRNA
ENST00000485299.1 MORC3 miRNA
ENST00000485310.1 CRTAP miRNA
ENST00000485325.1 ANAPC1 miRNA
ENST00000485326.5 FOXP1 miRNA
ENST00000485329.1 GNA12 miRNA
ENST00000485337.1 GOLGA1 miRNA
ENST00000485341.4 LSP1 miRNA
ENST00000485353.4 THADA miRNA
ENST00000485362.1 MICOS10 miRNA
ENST00000485363.1 SIK3 miRNA
ENST00000485364.1 NOL4L miRNA
ENST00000485382.3  miRNA
ENST00000485383.1 HNRNPKP4 miRNA
ENST00000485386.1 ST20 miRNA
ENST00000485408.1 CASP10 miRNA
ENST00000485409.4 DLG1 miRNA
ENST00000485414.1 SELENOK miRNA
ENST00000485421.1 TSC22D2 miRNA
ENST00000485431.1 PIM2 miRNA
ENST00000485435.5 SURF4 miRNA
ENST00000485438.1 GALNT2 miRNA
ENST00000485444.1 ARL6IP5 miRNA
ENST00000485446.1 BMT2 miRNA
ENST00000485455.1 SRPK2 miRNA
ENST00000485465.1 CHMP3 miRNA
ENST00000485491.5 ADAM8 miRNA
ENST00000485497.2 SENP6 miRNA
ENST00000485513.1 HLA-F miRNA
ENST00000485525.4 PSD4 miRNA
ENST00000485542.4 CAPZA1 miRNA
ENST00000485549.1 LRRC29 miRNA
ENST00000485551.4 KIAA0319L miRNA
ENST00000485560.4 ZNF248 miRNA
ENST00000485568.4 KAT6A miRNA
ENST00000485576.1 ZNF394 miRNA
ENST00000485577.1 ZNF800 miRNA
ENST00000485583.1 LRCH4 miRNA
ENST00000485595.4 PHF20L1 miRNA
ENST00000485617.5 UHRF2 miRNA
ENST00000485619.1 KMT2E miRNA
ENST00000485621.1 TRAPPC10 miRNA
ENST00000485623.4 ATG16L1 miRNA
ENST00000485626.1 ATP11C miRNA
ENST00000485631.1 BCL2L13 miRNA
ENST00000485636.1 FAM126B miRNA
ENST00000485649.3 SLC19A1 miRNA
ENST00000485652.1 ATXN7L1 miRNA
ENST00000485653.1 HNMT miRNA
ENST00000485662.1 IFI44 miRNA
ENST00000485687.4 TBC1D23 miRNA
ENST00000485692.1 GTF3C5 miRNA
ENST00000485709.1 C1D miRNA
ENST00000485720.1 FGGY miRNA
ENST00000485722.1 EIF4G3 miRNA
ENST00000485723.1 HIP1 miRNA
ENST00000485737.1 SMARCC1 miRNA
ENST00000485760.4 DAB1 miRNA
ENST00000485765.4 NISCH miRNA
ENST00000485775.4 STRIP1 miRNA
ENST00000485778.1 FCGR2B miRNA
ENST00000485790.1 SCAF4 miRNA
ENST00000485793.4 NSUN3 miRNA
ENST00000485800.5 SEC31B miRNA
ENST00000485842.4 HPS4 retained_intron
ENST00000485845.4 DTNB retained_intron
ENST00000485851.1 TBC1D8 trna
ENST00000485853.4 NAALADL2 trna
ENST00000485854.4 WIPI2 trna
ENST00000485881.1 HSPA8P9 trna
ENST00000485886.1 MVB12B trna
ENST00000485917.1 BAZ2B trna
ENST00000485919.4 PHF11 trna
ENST00000485947.1 VIM trna
ENST00000485963.4 PI4KA trna
ENST00000485967.1 SCAP trna
ENST00000485978.1 SLC2A6 trna
ENST00000485985.1 LMBR1 trna
ENST00000486002.1 ATP5PF trna
ENST00000486006.1 ANKRD44 trna
ENST00000486011.1 TSPAN32 trna
ENST00000486014.1 ADD3 trna
ENST00000486021.4 CPNE1 trna
ENST00000486037.1 SND1 trna
ENST00000486042.1 PHC3 trna
ENST00000486044.1 PDE6D trna
ENST00000486058.4 RNPEPL1 trna
ENST00000486076.4 GABPB2 trna
ENST00000486085.4 RTN4 trna
ENST00000486100.1 PRPF40A trna
ENST00000486113.1 VAV2 trna
ENST00000486115.1 CYREN trna
ENST00000486123.1 MFSD6 trna
ENST00000486146.2 SP110 trna
ENST00000486152.5 ZBTB20 trna
ENST00000486166.1 RBBP7 trna
ENST00000486181.4 HSPD1 trna
ENST00000486184.1 NUP50 trna
ENST00000486193.1 PSMA7 trna
ENST00000486194.1 HLA-F trna
ENST00000486218.1 MYH9 trna
ENST00000486220.4 RABGAP1L trna
ENST00000486224.4 TBC1D5 trna
ENST00000486229.4 NBPF3 trna
ENST00000486256.4 PMS2CL trna
ENST00000486275.1 MX1 trna
ENST00000486280.1 BET1L trna
ENST00000486283.1 UBE2H trna
ENST00000486313.1 AKAP9 trna
ENST00000486331.1 ZC3H7B trna
ENST00000486332.1 TAP1 trna
ENST00000486365.4 DIRC3 trna
ENST00000486371.1 ZNF212 trna
ENST00000486374.4 ARHGAP21 trna
ENST00000486409.5 EXOC4 trna
ENST00000486437.1 STX5 trna
ENST00000486444.1 NFKBIZ trna
ENST00000486446.2 PUDP trna
ENST00000486453.1 MR1 trna
ENST00000486456.1 MAGI3 trna
ENST00000486458.1 STAMBP trna
ENST00000486468.1 SESTD1 trna
ENST00000486483.4 TIPARP trna
ENST00000486492.4 ZNF767P trna
ENST00000486498.1 GORASP2 trna
ENST00000486500.1 CALM3 trna
ENST00000486502.1 TNFSF13B trna
ENST00000486506.4 MECP2 trna
ENST00000486520.1 PRMT2 trna
ENST00000486530.1 HPS3 trna
ENST00000486554.1 TSC22D3 trna
ENST00000486555.4 DTNB trna
ENST00000486593.4 LAMP2 trna
ENST00000486597.1 TXNIP trna
ENST00000486601.4 STXBP3 trna
ENST00000486608.1 FCGR2A trna
ENST00000486622.1 RNF144B trna
ENST00000486633.1 IMMT trna
ENST00000486640.4 KIAA0930 trna
ENST00000486650.1 ARHGAP26 trna
ENST00000486663.4 UBN2 trna
ENST00000486708.1 SFI1 trna
ENST00000486733.1 RPS4X trna
ENST00000486735.4 THADA trna
ENST00000486739.1 MIDEAS trna
ENST00000486747.1 RBM33 trna
ENST00000486749.4 SLC2A3 trna
ENST00000486750.1 SP140 trna
ENST00000486752.4 DNAH1 trna
ENST00000486764.1 ABHD5 trna
ENST00000486769.1 ANP32B trna
ENST00000486774.1 LGALS9 trna
ENST00000486776.4 OVOL2 trna
ENST00000486780.3 RN7SL97P trna
ENST00000486788.2 TLN1 trna
ENST00000486796.1 CLASP2 trna
ENST00000486798.4 DNAJC13 trna
ENST00000486825.5 TRIT1 trna
ENST00000486832.1 ARMC8 trna
ENST00000486837.1 LMBR1 trna
ENST00000486848.1 CRCP trna
ENST00000486857.4 TLK1 trna
ENST00000486868.1 PRKCB trna
ENST00000486875.1 CDS2 trna
ENST00000486883.4 ITCH trna
ENST00000486895.4 DLEU1 trna
ENST00000486897.4 PHC2 trna
ENST00000486930.4 RPL13A trna
ENST00000486932.1 AGFG1 trna
ENST00000486935.2 SEMA4D trna
ENST00000486940.2 COG3 trna
ENST00000486950.4 NIN trna
ENST00000486960.4 SF1 trna
ENST00000486967.4 FAM228B trna
ENST00000486973.1 ELOVL5 trna
ENST00000487007.1 CMTM7 trna
ENST00000487016.1 ITPR1 trna
ENST00000487028.1 TRMT1L trna
ENST00000487031.4 NA trna
ENST00000487034.4 RPL13 trna
ENST00000487035.1 ARHGAP19 trna
ENST00000487045.5 FUS trna
ENST00000487065.4 STAG1 trna
ENST00000487074.4 NIBAN1 trna
ENST00000487084.1 CDHR3 trna
ENST00000487086.1 NSFL1C trna
ENST00000487088.4 ERMP1 trna
ENST00000487093.4 RAD54L2 trna
ENST00000487116.4 RNPEP trna
ENST00000487117.1 HP1BP3 trna
ENST00000487143.4 STK39 trna
ENST00000487145.1 CDK14 trna
ENST00000487159.4 TRAK1 trna
ENST00000487160.1 PRPF38A trna
ENST00000487162.1 TYMP trna
ENST00000487178.1 TRIP12 trna
ENST00000487188.1 VPS13D trna
ENST00000487189.4 CLEC16A trna
ENST00000487215.1 SMPDL3A trna
ENST00000487223.4 CAPN2 trna
ENST00000487230.4 DOCK8 trna
ENST00000487231.4 PIGS trna
ENST00000487234.1 TMEM50A trna
ENST00000487242.1 TOX4 trna
ENST00000487252.1 TRIM56 trna
ENST00000487257.1 PDE12 trna
ENST00000487266.1 GABPA trna
ENST00000487271.4 TRAF3IP3 trna
ENST00000487273.5 ADAM9 trna
ENST00000487282.4 FEZ2 trna
ENST00000487283.4 ZAP70 trna
ENST00000487286.1 PPM1B trna
ENST00000487296.1 TAP1 trna
ENST00000487304.5 RPLP1 trna
ENST00000487321.1 ARPC2 trna
ENST00000487330.1 ZFAND5 trna
ENST00000487336.1 ELMO1 trna
ENST00000487347.1 LPP trna
ENST00000487375.1 PRKAG2 trna
ENST00000487392.1 TBC1D8 trna
ENST00000487397.1 TTC14 trna
ENST00000487399.4 GRHPR trna
ENST00000487402.1 WDR82 trna
ENST00000487413.1 CACNA2D2 trna
ENST00000487422.1 TMLHE trna
ENST00000487428.1 PTPRE trna
ENST00000487433.5 PHF11 trna
ENST00000487451.1 TFE3 trna
ENST00000487453.1 PRDM2 trna
ENST00000487468.4 TTLL11 trna
ENST00000487470.1 CHRM3 trna
ENST00000487476.4 NF1 trna
ENST00000487480.1 DNAJB6 trna
ENST00000487502.1 NAPB trna
ENST00000487530.2 LYST trna
ENST00000487533.1 EIF1P7 trna
ENST00000487603.4 WSB1 trna
ENST00000487604.1 RBM39 trna
ENST00000487614.1 INPP5A trna
ENST00000487617.4 HDAC4 trna
ENST00000487621.4 SEMA3C trna
ENST00000487635.1 NCOA7 trna
ENST00000487639.1 IL1B trna
ENST00000487643.1 KLHL6 trna
ENST00000487651.4 SLC12A9 trna
ENST00000487660.1 TKT trna
ENST00000487661.1 HEG1 trna
ENST00000487662.1 DENND6A trna
ENST00000487674.1 PRKCB trna
ENST00000487679.1 BCR trna
ENST00000487681.1 CRYBG1 trna
ENST00000487682.4 ARHGEF11 trna
ENST00000487684.1 FUBP1 trna
ENST00000487695.5 PLCL1 trna
ENST00000487696.1 CAMK1D trna
ENST00000487707.1 ZNF638 trna
ENST00000487713.1 SAT1 trna
ENST00000487717.4 ATXN7 trna
ENST00000487720.1 SKAP2 trna
ENST00000487733.4 IMMP2L trna
ENST00000487736.4 SEC62 trna
ENST00000487752.1 CLEC2D trna
ENST00000487761.4 GPSM3 trna
ENST00000487769.1 AFTPH trna
ENST00000487778.4 MBP trna
ENST00000487810.4 NT5C2 trna
ENST00000487824.2 FYN trna
ENST00000487829.1 TRIM26 trna
ENST00000487876.1 RPSA trna
ENST00000487880.2 USP48 trna
ENST00000487883.1 IL2RG trna
ENST00000487895.1 RPL32P18 trna
ENST00000487898.1 FAF1 trna
ENST00000487903.4 ATP11A trna
ENST00000487906.4 PIGK trna
ENST00000487907.1 MTMR3 trna
ENST00000487909.4 MORC3 trna
ENST00000487920.1 FGD2 trna
ENST00000487927.4 TRIM8 trna
ENST00000487959.4 ACVR2A trna
ENST00000487973.1 SPAG6 trna
ENST00000487977.1 MIR29B2CHG trna
ENST00000487986.1 NA trna
ENST00000487990.4 RCAN1 trna
ENST00000487996.4 HLA-DMB trna
ENST00000487999.1 CEP162 trna
ENST00000488015.4 SRI trna
ENST00000488024.1 RASSF1 trna
ENST00000488032.1 PCGF3 trna
ENST00000488048.1 CD36 trna
ENST00000488054.1 CD96 trna
ENST00000488055.1 ZNF512 trna
ENST00000488058.1 RNF38 processed_transcript
ENST00000488060.1 SPATA13 protein_coding
ENST00000488066.4 FCAR nonsense_mediated_decay
ENST00000488071.1 RASGRP2 retained_intron
ENST00000488073.1 C7orf50 processed_transcript
ENST00000488077.1 RIN2 processed_transcript
ENST00000488084.1 STARD7 retained_intron
ENST00000488086.1 MTHFD2 retained_intron
ENST00000488087.1 ECHDC1 processed_transcript
ENST00000488101.4 HSDL2 processed_transcript
ENST00000488107.5 TFDP2 protein_coding
ENST00000488117.4 C9orf72 processed_transcript
ENST00000488122.2 RPLP1 retained_intron
ENST00000488123.2 NA NA
ENST00000488127.1 LDLRAP1 processed_transcript
ENST00000488147.1 WASH7P unprocessed_pseudogene
ENST00000488150.1 ELMOD3 retained_intron
ENST00000488151.1 STT3B retained_intron
ENST00000488153.4 SMYD3 processed_transcript
ENST00000488164.4 ZFAND5 processed_transcript
ENST00000488171.4 CD55 retained_intron
ENST00000488174.4 OGT retained_intron
ENST00000488180.1 SP100 retained_intron
ENST00000488228.1 UBE4B nonsense_mediated_decay
ENST00000488234.1 SUCLG1 processed_transcript
ENST00000488242.2 EHMT1 processed_transcript
ENST00000488251.1 GON4L processed_transcript
ENST00000488263.4 CRBN retained_intron
ENST00000488266.4 LAT2 nonsense_mediated_decay
ENST00000488269.4 ARHGAP4 protein_coding
ENST00000488277.1 EPB41 processed_transcript
ENST00000488281.1 RPL13AP2 processed_pseudogene
ENST00000488293.3 MECP2 processed_transcript
ENST00000488331.1 MORF4L2 processed_transcript
ENST00000488337.4 SIK3 processed_transcript
ENST00000488347.4 ZMAT1 processed_transcript
ENST00000488354.1 PSMD1 processed_transcript
ENST00000488357.1 MTMR1 nonsense_mediated_decay
ENST00000488373.4 RAC1 processed_transcript
ENST00000488380.4 NISCH protein_coding
ENST00000488386.4 CDHR3 nonsense_mediated_decay
ENST00000488390.1 SIDT1 retained_intron
ENST00000488395.1 CTSZ retained_intron
ENST00000488398.3 RN7SL521P misc_RNA
ENST00000488400.1 SNRPG retained_intron
ENST00000488407.1 FGD3 processed_transcript
ENST00000488410.4 TM2D1 processed_transcript
ENST00000488418.2 UBE2J2 protein_coding
ENST00000488427.1 ITGB1 protein_coding
ENST00000488434.1 G6PD retained_intron
ENST00000488436.1 HACD4 processed_transcript
ENST00000488439.1 UGGT1 retained_intron
ENST00000488441.2 RPS11P5 processed_pseudogene
ENST00000488449.1 TMCO4 processed_transcript
ENST00000488467.4 FHIT protein_coding
ENST00000488470.4 TNIK protein_coding
ENST00000488500.1 EEF1A1 retained_intron
ENST00000488520.4 USP4 processed_transcript
ENST00000488527.4 ADAP1 processed_transcript
ENST00000488535.2 ABCA2 nonsense_mediated_decay
ENST00000488537.1 TXNIP retained_intron
ENST00000488545.1 LINC00877 lncRNA
ENST00000488554.4 MYO1G retained_intron
ENST00000488564.2 TAX1BP1 protein_coding
ENST00000488587.1 U2SURP retained_intron
ENST00000488592.1 SCMH1 retained_intron
ENST00000488596.4 CD46 processed_transcript
ENST00000488607.4 ZCCHC7 processed_transcript
ENST00000488618.1 STK4 processed_transcript
ENST00000488621.1 ZNF736 retained_intron
ENST00000488632.1 LBR processed_transcript
ENST00000488645.1 MYOF processed_transcript
ENST00000488655.4 LRMDA processed_transcript
ENST00000488663.1 ZBTB20 processed_transcript
ENST00000488683.1 CLIC4 nonsense_mediated_decay
ENST00000488685.1 SH2D3C processed_transcript
ENST00000488687.4 PSME4 retained_intron
ENST00000488702.1 TRAF3IP3 processed_transcript
ENST00000488722.4 HP1BP3 processed_transcript
ENST00000488723.1 CDK5RAP1 processed_transcript
ENST00000488733.1 ATP1A1 retained_intron
ENST00000488742.4 GCNT2 processed_transcript
ENST00000488751.1 ZNF655 retained_intron
ENST00000488758.1 APOBEC3A retained_intron
ENST00000488759.4 LRMDA processed_transcript
ENST00000488778.1 AGO4 processed_transcript
ENST00000488797.1 PSIP1 processed_transcript
ENST00000488799.4 ADD3 processed_transcript
ENST00000488805.4 NUTM2B-AS1 lncRNA
ENST00000488807.2 RBM6 processed_transcript
ENST00000488816.1 SLX4IP nonsense_mediated_decay
ENST00000488831.4 ZC4H2 processed_transcript
ENST00000488837.1 ADD3 processed_transcript
ENST00000488849.1 ZNF92 retained_intron
ENST00000488864.4 CHD1L nonsense_mediated_decay
ENST00000488865.2 RNF220 nonsense_mediated_decay
ENST00000488868.1 DNAJC8 processed_transcript
ENST00000488903.1 GALNT2 processed_transcript
ENST00000488910.1 ATG3 retained_intron
ENST00000488914.1 CTNNB1 processed_transcript
ENST00000488924.4 ATG7 processed_transcript
ENST00000488946.1 RPL13A retained_intron
ENST00000488949.1 RAB22A processed_transcript
ENST00000488971.1 KDM3A retained_intron
ENST00000488978.1 AZI2 retained_intron
ENST00000488998.1 CCDC146 processed_transcript
ENST00000489025.1 GBA2 processed_transcript
ENST00000489044.1 COQ8A processed_transcript
ENST00000489049.4 PDCD4 processed_transcript
ENST00000489057.1 MEF2D protein_coding
ENST00000489076.1 UBAP2L processed_transcript
ENST00000489077.1 ARHGEF35-AS1 lncRNA
ENST00000489085.1 GK5 retained_intron
ENST00000489092.4 AP4B1 processed_transcript
ENST00000489100.4 FAM107B protein_coding
ENST00000489103.4 HIVEP3 processed_transcript
ENST00000489108.1 USP48 processed_transcript
ENST00000489109.1 ANXA1 processed_transcript
ENST00000489142.4 VTI1A processed_transcript
ENST00000489143.5 C1orf21 processed_transcript
ENST00000489169.1 CACUL1 retained_intron
ENST00000489196.1 CASD1 retained_intron
ENST00000489203.2 NSFL1C nonsense_mediated_decay
ENST00000489241.1 XRN1 nonsense_mediated_decay
ENST00000489243.4 KDM4C processed_transcript
ENST00000489245.4 KLHL6 retained_intron
ENST00000489255.2 TLN1 processed_transcript
ENST00000489265.1 AGTPBP1 processed_transcript
ENST00000489271.4 NGLY1 retained_intron
ENST00000489274.1 NINJ1 processed_transcript
ENST00000489282.1 MYSM1 processed_transcript
ENST00000489287.1 YWHAE retained_intron
ENST00000489291.4 DAPK1 nonsense_mediated_decay
ENST00000489294.1 UHMK1 protein_coding
ENST00000489313.1 PTP4A2 retained_intron
ENST00000489320.1 ZNF655 retained_intron
ENST00000489327.1 AAK1 retained_intron
ENST00000489345.4 CRLS1 processed_transcript
ENST00000489355.1 UGCG processed_transcript
ENST00000489356.1 FGD2 retained_intron
ENST00000489358.4 NAMPT protein_coding
ENST00000489365.1 PRDM1 retained_intron
ENST00000489372.3 JMJD1C processed_transcript
ENST00000489384.1 RALY processed_transcript
ENST00000489385.4 GABBR1 nonsense_mediated_decay
ENST00000489393.1 TANK processed_transcript
ENST00000489399.1 MAL processed_transcript
ENST00000489400.1 GOLGB1 protein_coding
ENST00000489405.4 GLCCI1 retained_intron
ENST00000489412.1 EPM2A processed_transcript
ENST00000489415.1 MADD processed_transcript
ENST00000489417.4 SND1 retained_intron
ENST00000489451.1 ACTN4 retained_intron
ENST00000489480.1 MTF2 processed_transcript
ENST00000489491.1 PDZD8 processed_transcript
ENST00000489500.1 TNRC6B retained_intron
ENST00000489507.1 TMEM131 retained_intron
ENST00000489515.1 MFNG retained_intron
ENST00000489542.5 DLEU1 lncRNA
ENST00000489552.1 DENND2A protein_coding
ENST00000489570.1 MVB12B processed_transcript
ENST00000489577.1 ATP11A processed_transcript
ENST00000489585.4 LYST processed_transcript
ENST00000489603.4 LRRFIP1 processed_transcript
ENST00000489607.4 CAPZB processed_transcript
ENST00000489615.4 RABGAP1L protein_coding
ENST00000489634.2 KAT14 protein_coding
ENST00000489639.1 MFSD1 retained_intron
ENST00000489645.1 FKBP15 processed_transcript
ENST00000489651.4 MED15 retained_intron
ENST00000489652.1 PARP9 retained_intron
ENST00000489662.1 PDIA6 processed_transcript
ENST00000489665.1 AMZ1 processed_transcript
ENST00000489666.2 MICU1 protein_coding
ENST00000489687.1 CNOT9 processed_transcript
ENST00000489705.2 HNRNPU nonsense_mediated_decay
ENST00000489715.1 GBE1 protein_coding
ENST00000489731.1 NOTCH2 processed_transcript
ENST00000489732.1 NAMPT retained_intron
ENST00000489741.1 PRPF40A retained_intron
ENST00000489742.1 CALM2 protein_coding
ENST00000489758.1 CLIC4 processed_transcript
ENST00000489769.1 SERPINA1 nonsense_mediated_decay
ENST00000489770.1 SETD3 retained_intron
ENST00000489773.4 IPO13 processed_transcript
ENST00000489779.1 ACTR3 retained_intron
ENST00000489783.1 SHOC2 processed_transcript
ENST00000489787.1 SLC9A8 processed_transcript
ENST00000489793.1 MFSD6 processed_transcript
ENST00000489798.4 TPK1 nonsense_mediated_decay
ENST00000489814.4 TMCO4 processed_transcript
ENST00000489818.4 GLUL processed_transcript
ENST00000489820.4 ZNF862 retained_intron
ENST00000489824.1 RPS6KB1 nonsense_mediated_decay
ENST00000489828.4 SRPK2 protein_coding
ENST00000489867.1 ENO1 protein_coding
ENST00000489869.1 PDCD6IP retained_intron
ENST00000489886.1 SLC15A2 processed_transcript
ENST00000489895.4 NISCH retained_intron
ENST00000489901.1 SESTD1 retained_intron
ENST00000489909.1 MCCC1 processed_transcript
ENST00000489920.1 GSAP retained_intron
ENST00000489921.1 TNFRSF1B processed_transcript
ENST00000489924.1 ARHGAP26 retained_intron
ENST00000489949.4 DTNB retained_intron
ENST00000489961.1 VPS13D processed_transcript
ENST00000489977.4 SKAP2 processed_transcript
ENST00000489982.1 PIK3AP1 processed_transcript
ENST00000489988.4 DENND10 processed_transcript
ENST00000489990.4 OSBPL9 nonsense_mediated_decay
ENST00000490010.1 TPP2 processed_transcript
ENST00000490012.5 CCNY protein_coding
ENST00000490018.1 AKT3 processed_transcript
ENST00000490031.1 SVIL processed_transcript
ENST00000490044.4 NONO processed_transcript
ENST00000490056.4 SFXN5 processed_transcript
ENST00000490065.4 SDCCAG8 processed_transcript
ENST00000490072.4 SLC25A13 processed_transcript
ENST00000490093.4 RAB7A nonsense_mediated_decay
ENST00000490104.4 TSN nonsense_mediated_decay
ENST00000490106.1 ALKBH5 retained_intron
ENST00000490110.4 UGCG processed_transcript
ENST00000490121.1 TANGO2 processed_transcript
ENST00000490122.4 GNAI2 retained_intron
ENST00000490130.1 KMT2C retained_intron
ENST00000490133.4 SRBD1 processed_transcript
ENST00000490159.1 TPST1 processed_transcript
ENST00000490163.4 UBXN4 processed_transcript
ENST00000490179.2 TSC1 protein_coding
ENST00000490182.1 SP3 processed_transcript
ENST00000490183.4 QTRT2 retained_intron
ENST00000490185.1 ANKHD1 retained_intron
ENST00000490191.4 RPS18 retained_intron
ENST00000490192.1 TM9SF3 processed_transcript
ENST00000490210.5 ATP9B retained_intron
ENST00000490211.5 YPEL5 processed_transcript
ENST00000490232.3 RN7SL2 misc_RNA
ENST00000490238.4 IMMT processed_transcript
ENST00000490247.1 THBS1 retained_intron
ENST00000490253.1 PLCG1 retained_intron
ENST00000490262.1 SREBF2 retained_intron
ENST00000490278.1 CD46 retained_intron
ENST00000490279.4 ARHGAP30 nonsense_mediated_decay
ENST00000490291.1 RETSAT retained_intron
ENST00000490294.4 CBWD6 processed_transcript
ENST00000490296.1 PCGF6 processed_transcript
ENST00000490299.4 RPS6KC1 processed_transcript
ENST00000490303.4 ATP11B retained_intron
ENST00000490313.1 PRIM2 processed_transcript
ENST00000490320.2 C3orf80 nonsense_mediated_decay
ENST00000490331.2 SMIM19 protein_coding
ENST00000490335.4 RPL10A processed_transcript
ENST00000490365.1 KAT6B retained_intron
ENST00000490368.4 DCAF8 nonsense_mediated_decay
ENST00000490390.4 TRMT61B retained_intron
ENST00000490412.4 CASP8 processed_transcript
ENST00000490420.1 TPP2 retained_intron
ENST00000490434.4 EAF2 nonsense_mediated_decay
ENST00000490435.4 ITGA4 retained_intron
ENST00000490444.2 PUM3 nonsense_mediated_decay
ENST00000490449.1 TBC1D10A processed_transcript
ENST00000490452.4 DGKG retained_intron
ENST00000490455.1 TAX1BP1 retained_intron
ENST00000490458.1 SNAP29 retained_intron
ENST00000490477.1 EAF2 nonsense_mediated_decay
ENST00000490481.1 CFAP44 nonsense_mediated_decay
ENST00000490484.5 RBM39 nonsense_mediated_decay
ENST00000490530.1 MTM1 processed_transcript
ENST00000490536.1 SLC11A1 retained_intron
ENST00000490547.1 PATJ protein_coding
ENST00000490550.1 KIFAP3 processed_transcript
ENST00000490553.1 RNF149 retained_intron
ENST00000490564.1 NINJ1 processed_transcript
ENST00000490568.1 GBP5 processed_transcript
ENST00000490586.1 LAT2 retained_intron
ENST00000490613.1 PSMB8 retained_intron
ENST00000490627.1 WAS processed_transcript
ENST00000490631.4 RNF13 protein_coding
ENST00000490646.1 DIS3 nonsense_mediated_decay
ENST00000490659.4 ENTPD1 retained_intron
ENST00000490668.4 SFPQ processed_transcript
ENST00000490674.1 SLC20A1 retained_intron
ENST00000490682.4 CASP8 processed_transcript
ENST00000490684.1 ST3GAL6 retained_intron
ENST00000490697.1 HDLBP processed_transcript
ENST00000490705.1 ARF1 processed_transcript
ENST00000490713.4 DNAH1 nonsense_mediated_decay
ENST00000490725.4 FAM126B retained_intron
ENST00000490736.2 UEVLD processed_transcript
ENST00000490740.5 XPNPEP1 processed_transcript
ENST00000490745.4 PLSCR1 retained_intron
ENST00000490751.1 NA NA
ENST00000490759.1 RPL31P49 processed_pseudogene
ENST00000490763.1 SLC2A3 retained_intron
ENST00000490767.1 AKNA processed_transcript
ENST00000490775.4 IDS processed_transcript
ENST00000490777.3 PPP2R2D retained_intron
ENST00000490791.4 SETD5 nonsense_mediated_decay
ENST00000490806.4 KDM4C processed_transcript
ENST00000490809.1 SLC31A2 processed_transcript
ENST00000490837.1 ILKAP processed_transcript
ENST00000490851.4 HDAC9 retained_intron
ENST00000490856.4  lncRNA
ENST00000490869.1 UBA1 processed_transcript
ENST00000490872.1 SLC11A1 retained_intron
ENST00000490882.4 FLNB protein_coding
ENST00000490886.4 EXD3 processed_transcript
ENST00000490887.1 WIPF1 processed_transcript
ENST00000490891.1 IARS2 processed_transcript
ENST00000490936.4 FLNA retained_intron
ENST00000490939.1 CMAHP retained_intron
ENST00000490952.1 FHIT retained_intron
ENST00000490953.4 SBDS retained_intron
ENST00000490955.1 GPR89B retained_intron
ENST00000490956.1 ZNF813 protein_coding
ENST00000490959.2 ZNF362 processed_transcript
ENST00000490969.4 SNAPC3 nonsense_mediated_decay
ENST00000490974.1 UBE2H protein_coding
ENST00000490982.1 TRPM2 processed_transcript
ENST00000490997.4  lncRNA
ENST00000491011.1 DHX36 retained_intron
ENST00000491017.1 TAFA1 processed_transcript
ENST00000491021.1 POLDIP3 processed_transcript
ENST00000491027.4 NAMPT protein_coding
ENST00000491047.4  processed_transcript
ENST00000491053.4 USP20 processed_transcript
ENST00000491056.4 IL1B processed_transcript
ENST00000491065.1 IDH3B retained_intron
ENST00000491067.1 DCAF6 processed_transcript
ENST00000491099.1 EPC2 retained_intron
ENST00000491102.2 SLC25A16 nonsense_mediated_decay
ENST00000491114.1  nonsense_mediated_decay
ENST00000491133.1 AKNA processed_transcript
ENST00000491137.4 MLLT3 protein_coding
ENST00000491160.1 PBX3 processed_transcript
ENST00000491164.1 PXK protein_coding
ENST00000491165.4 USF3 protein_coding
ENST00000491179.1 FAAH2 processed_transcript
ENST00000491192.1 ANXA1 processed_transcript
ENST00000491207.4 DLGAP4 processed_transcript
ENST00000491210.1 MNDA processed_transcript
ENST00000491217.1 AHSA2P processed_transcript
ENST00000491236.1 RBM3 processed_transcript
ENST00000491239.2 WDTC1 retained_intron
ENST00000491257.1 SLC22A4 processed_transcript
ENST00000491258.1 PHC3 retained_intron
ENST00000491281.1 NFKBIZ protein_coding
ENST00000491290.1 RAF1 retained_intron
ENST00000491294.1 ARPC1B retained_intron
ENST00000491298.1 PFKL processed_transcript
ENST00000491302.1 PTPRC retained_intron
ENST00000491322.1 GLUL processed_transcript
ENST00000491331.4 NABP1 retained_intron
ENST00000491345.1 ANTXR2 processed_transcript
ENST00000491349.4 RNF38 processed_transcript
ENST00000491366.4 SEC22A protein_coding
ENST00000491378.1 RSRP1 retained_intron
ENST00000491380.4 TTC14 protein_coding
ENST00000491388.5 ALCAM retained_intron
ENST00000491395.4 APP processed_transcript
ENST00000491404.1 EEF1A1 retained_intron
ENST00000491410.1 NRDC processed_transcript
ENST00000491415.5 UTP25 protein_coding
ENST00000491416.4 FAM204A processed_transcript
ENST00000491418.4 SPATA21 protein_coding
ENST00000491430.1 IRF2BP2 processed_transcript
ENST00000491431.1 ZNF786 protein_coding
ENST00000491442.4 HIVEP3 processed_transcript
ENST00000491443.2 AGO3 retained_intron
ENST00000491444.4 AOAH processed_transcript
ENST00000491451.3 RN7SL242P misc_RNA
ENST00000491453.1 WDFY1 retained_intron
ENST00000491456.1 CYP1B1 processed_transcript
ENST00000491458.1 FAM107B processed_transcript
ENST00000491462.2 SLC46A2 nonsense_mediated_decay
ENST00000491463.4 BRI3 nonsense_mediated_decay
ENST00000491473.4 EIF4A2 retained_intron
ENST00000491481.1 DARS1 retained_intron
ENST00000491489.5 GOSR1 retained_intron
ENST00000491491.1 MYCBP2 processed_transcript
ENST00000491495.2 CEP350 protein_coding
ENST00000491519.4 SATB1 protein_coding
ENST00000491541.1 SREBF2 processed_transcript
ENST00000491555.4 IPO5 retained_intron
ENST00000491562.4 PI4KAP2 retained_intron
ENST00000491574.1 SMARCA2 processed_transcript
ENST00000491582.1 DNAJB9 retained_intron
ENST00000491588.1 MAPK1 processed_transcript
ENST00000491592.1 RTN4 retained_intron
ENST00000491600.4 COP1 nonsense_mediated_decay
ENST00000491616.1 RPS6KC1 processed_transcript
ENST00000491618.1 CBFA2T2 processed_transcript
ENST00000491623.2 TBL1XR1 retained_intron
ENST00000491626.4 GDAP2 processed_transcript
ENST00000491635.1 GTPBP4 processed_transcript
ENST00000491650.4 DENND1A processed_transcript
ENST00000491651.1 SMARCD3 protein_coding
ENST00000491660.1 SERP1 protein_coding
ENST00000491661.2 PEX14 protein_coding
ENST00000491667.1 TFDP2 retained_intron
ENST00000491674.1 FXR1 protein_coding
ENST00000491681.1 RAB7A retained_intron
ENST00000491701.1 CLIP4 retained_intron
ENST00000491710.4 HIVEP1 protein_coding
ENST00000491718.4 TNRC6A nonsense_mediated_decay
ENST00000491720.4 ITPRID2 retained_intron
ENST00000491730.4 SIDT1 retained_intron
ENST00000491737.4 THOC2 protein_coding
ENST00000491775.4 ARHGEF7 protein_coding
ENST00000491786.4 TTC7A retained_intron
ENST00000491787.6 PBX3 protein_coding
ENST00000491788.1 SMYD4 protein_coding
ENST00000491789.1 VPS45 nonsense_mediated_decay
ENST00000491798.1 DIPK2A processed_transcript
ENST00000491815.1 PRDM2 retained_intron
ENST00000491825.1 CDC42SE1 processed_transcript
ENST00000491841.1 FCGR2A processed_transcript
ENST00000491843.2 ZNF638 retained_intron
ENST00000491847.1 CISH retained_intron
ENST00000491848.1 ZNF124 processed_transcript
ENST00000491854.1 TMEM245 nonsense_mediated_decay
ENST00000491858.4 MAD1L1 processed_transcript
ENST00000491868.1 ITPR1 processed_transcript
ENST00000491877.1 CD99L2 processed_transcript
ENST00000491881.1 VTA1 processed_transcript
ENST00000491885.5 FYN processed_transcript
ENST00000491894.3 SLC9A7 processed_transcript
ENST00000491905.1 FNBP1 processed_transcript
ENST00000491922.1 CCDC6 retained_intron
ENST00000491937.4 RPS7 retained_intron
ENST00000491940.4 EVI5 protein_coding
ENST00000491987.1 TOM1 retained_intron
ENST00000492002.1 EGFL7 processed_transcript
ENST00000492021.5 PDPK1 nonsense_mediated_decay
ENST00000492028.4 ARHGAP12 processed_transcript
ENST00000492063.4 CD244 nonsense_mediated_decay
ENST00000492066.4 STX5 nonsense_mediated_decay
ENST00000492073.1 CRTC2 processed_transcript
ENST00000492081.1 ACOT9 protein_coding
ENST00000492092.1 SELENOO processed_transcript
ENST00000492115.2 ZNF169 retained_intron
ENST00000492119.1 IKZF1 retained_intron
ENST00000492120.1 AHR processed_transcript
ENST00000492125.1 KLF6 processed_transcript
ENST00000492145.1 CEP170 protein_coding
ENST00000492163.4 MGAT4A processed_transcript
ENST00000492178.1 CRBN retained_intron
ENST00000492190.4 LMNB1 protein_coding
ENST00000492193.1 ZRANB3 retained_intron
ENST00000492202.1 MALRD1 processed_transcript
ENST00000492204.1 OGA processed_transcript
ENST00000492222.1 RPS27AP16 transcribed_processed_pseudogene
ENST00000492232.4 EHMT1 protein_coding
ENST00000492236.4 RAD51B processed_transcript
ENST00000492251.1 DOCK10 retained_intron
ENST00000492257.1 EXOC6B processed_transcript
ENST00000492263.1 ENOX2 processed_transcript
ENST00000492272.4 BCL11A processed_transcript
ENST00000492274.1 ST7L processed_transcript
ENST00000492283.1 RBMS1 processed_transcript
ENST00000492288.1 CYBB processed_transcript
ENST00000492304.1 PLEKHO1 processed_transcript
ENST00000492318.1 STAG1 protein_coding
ENST00000492336.4 MORC3 retained_intron
ENST00000492343.1 ENO1 retained_intron
ENST00000492351.5 PPP3CA nonsense_mediated_decay
ENST00000492354.1 SZRD1 protein_coding
ENST00000492361.1 TNFRSF1B processed_transcript
ENST00000492363.4 CASP10 processed_transcript
ENST00000492369.4 DOCK10 miRNA
ENST00000492378.1 GOT2 miRNA
ENST00000492380.1 ANXA7 miRNA
ENST00000492383.1 GNAI2 miRNA
ENST00000492386.4 SEMA4D miRNA
ENST00000492397.1 SETD2 miRNA
ENST00000492404.4 TAF1 miRNA
ENST00000492409.2 KLHL24 miRNA
ENST00000492449.4 VPS8 miRNA
ENST00000492452.2 DIPK2A miRNA
ENST00000492456.1 ZMYM4 miRNA
ENST00000492460.4 CACNA2D3 miRNA
ENST00000492466.2 SS18L1 miRNA
ENST00000492478.4 CCNY miRNA
ENST00000492479.1 PTPRE miRNA
ENST00000492514.1 VPS26C miRNA
ENST00000492546.1 SP100 miRNA
ENST00000492552.4 NR1D2 miRNA
ENST00000492560.5 TBXAS1 miRNA
ENST00000492563.1 DCUN1D1 miRNA
ENST00000492565.1 CAPN2 miRNA
ENST00000492566.1 CBWD2 miRNA
ENST00000492572.4 RPL10 miRNA
ENST00000492578.1 PLXNB2 miRNA
ENST00000492585.1 DALRD3 miRNA
ENST00000492601.2 SGMS1 miRNA
ENST00000492613.1 EVI5 miRNA
ENST00000492630.1 ADAR miRNA
ENST00000492639.4 RWDD3 miRNA
ENST00000492641.1 RPL37P23 miRNA
ENST00000492648.2 TAF1B miRNA
ENST00000492664.4 CAPN2 miRNA
ENST00000492693.4 AGK miRNA
ENST00000492702.1 BABAM2 miRNA
ENST00000492714.1 OXSR1 miRNA
ENST00000492727.1 FTH1P23 miRNA
ENST00000492728.1 CHD1L miRNA
ENST00000492736.1 YWHAZ miRNA
ENST00000492740.4 NOP58 miRNA
ENST00000492741.4 PSPC1 miRNA
ENST00000492751.1 EDEM1 miRNA
ENST00000492760.1 DOP1B miRNA
ENST00000492782.4 IKZF1 miRNA
ENST00000492795.1 SUCLG2 miRNA
ENST00000492796.4 CDC42SE1 miRNA
ENST00000492797.4 GLCCI1 miRNA
ENST00000492803.1 PIBF1 miRNA
ENST00000492808.4 CD52 miRNA
ENST00000492811.1 PRRC2C miRNA
ENST00000492832.2 GUSBP2 miRNA
[truncated: 357,044 more chars]
