# Supplementary material for: Integration of small RNAs from plasma and cerebrospinal fluid for classification of multiple sclerosis
Source: Front Genet. 2022 Nov 17;13:1042483. doi: 10.3389/fgene.2022.1042483 (PMC9713411; doi:10.3389/fgene.2022.1042483)
Supplement: Supplementary file 4 [file DataSheet9.zip]

Archive with 2 entries (2 files):
- Supplementary_Information9_Plasma_Smallseq.txt
- __MACOSX/._Supplementary_Information9_Plasma_Smallseq.txt
