# Supplementary material for: Integration of small RNAs from plasma and cerebrospinal fluid for classification of multiple sclerosis
Source: Front Genet. 2022 Nov 17;13:1042483. doi: 10.3389/fgene.2022.1042483 (PMC9713411; doi:10.3389/fgene.2022.1042483)
Supplement: Supplementary file 6 [file DataSheet4.zip › Supplementary_Information4_PBMCs_MINTmap.txt]

tRF-16-08F4BDD i-tRF
tRF-16-08Q2B5D 3'-tRF
tRF-16-0HLBRRD i-tRF
tRF-16-0P5830E 5'-tRF
tRF-16-1EWJQ7D i-tRF
tRF-16-1QKS3WD i-tRF
tRF-16-1SS2PMB i-tRF
tRF-16-245J7KE i-tRF
tRF-16-2VO0SRD i-tRF
tRF-16-2VR0080 i-tRF
tRF-16-325UB1E i-tRF
tRF-16-34L2H1B 3'-tRF
tRF-16-3JWB61B 3'-tRF
tRF-16-3KJBP1B 3'-tRF
tRF-16-3KMB01B 3'-tRF
tRF-16-3KXR3RB 3'-tRF
tRF-16-3QHMY1B 3'-tRF
tRF-16-3VL8W1B 3'-tRF
tRF-16-3VLIE1B 3'-tRF
tRF-16-3VMKNRB 3'-tRF
tRF-16-3VWIQ1B 3'-tRF
tRF-16-489B3RB 3'-tRF
tRF-16-4ZUPX1B 3'-tRF
tRF-16-73FJP4D i-tRF
tRF-16-73FJQ4D i-tRF
tRF-16-7P596VE i-tRF
tRF-16-884U1DD 3'-tRF
tRF-16-8HM2OS0 i-tRF
tRF-16-8PLML3E i-tRF
tRF-16-8R6546D 3'-tRF
tRF-16-8S68L5D 3'-tRF
tRF-16-8S746DD 3'-tRF
tRF-16-8WQ0D5D 3'-tRF
tRF-16-8Y3DUVD 3'-tRF
tRF-16-945NB2D i-tRF
tRF-16-9EDJSYB i-tRF
tRF-16-9L5H4VE i-tRF
tRF-16-9L5HLVE i-tRF
tRF-16-9L5HMVE i-tRF
tRF-16-9LQHWUD i-tRF
tRF-16-9N1EWJ0 i-tRF
tRF-16-9NH5SYD i-tRF
tRF-16-BS68BFD 3'-tRF
tRF-16-DF7UK80 i-tRF
tRF-16-EH623K0 i-tRF
tRF-16-EY0VWUD 3'-tRF
tRF-16-FPZD3KE i-tRF
tRF-16-H48V7KE i-tRF
tRF-16-HR0VX6D 3'-tRF
tRF-16-I3FJQSD i-tRF
tRF-16-I7L7P50 i-tRF
tRF-16-INVDRID i-tRF
tRF-16-ISQI45D i-tRF
tRF-16-J3LPWRD i-tRF
tRF-16-J4S2QFE i-tRF
tRF-16-JB6YMWE i-tRF
tRF-16-JBRYMWE i-tRF
tRF-16-JMRPFQD i-tRF
tRF-16-K53SW1B 3'-tRF
tRF-16-K5J0W1B 3'-tRF
tRF-16-K7VZ0RB 3'-tRF
tRF-16-K7VZ41B 3'-tRF
tRF-16-K8KDP1B 3'-tRF
tRF-16-K8M0W1B 3'-tRF
tRF-16-K8QJP1B 3'-tRF
tRF-16-KHM26R0 i-tRF
tRF-16-KQ3SW1B 3'-tRF
tRF-16-L85DMKE i-tRF
tRF-16-L85J3KE i-tRF
tRF-16-LUD3KS0 i-tRF
tRF-16-M0NK5YE i-tRF
tRF-16-M26RRNE i-tRF
tRF-16-MBQ4NKD i-tRF
tRF-16-MEF91S0 i-tRF
tRF-16-ML5F82D i-tRF
tRF-16-MLQHWUD i-tRF
tRF-16-NY2V7KE i-tRF
tRF-16-P3X1M3E i-tRF
tRF-16-P41M3KE i-tRF
tRF-16-P5QK11D i-tRF
tRF-16-PJ5830E 5'-tRF
tRF-16-PSQP4PE 5'-tRF
tRF-16-Q01LQKB i-tRF
tRF-16-Q01M3KE i-tRF
tRF-16-Q1Q89PE 5'-tRF
tRF-16-Q2FWQ80 i-tRF
tRF-16-Q622EVE i-tRF
tRF-16-Q72S3H0 i-tRF
tRF-16-QB1MK8E i-tRF
tRF-16-R4L2RRD i-tRF
tRF-16-RLXN48E i-tRF
tRF-16-RPM830D 5'-tRF
tRF-16-RV50SR0 i-tRF
tRF-16-RX6NMHD i-tRF
tRF-16-S3M830E 5'-tRF
tRF-16-S4113KE i-tRF
tRF-16-S41M3KE i-tRF
tRF-16-S8V0J80 i-tRF
tRF-16-VW3H93E i-tRF
tRF-16-W3FJHPB i-tRF
tRF-16-W3FJIKB i-tRF
tRF-16-Y9PYKHD i-tRF
tRF-16-YKISQID i-tRF
tRF-16-ZDL9X1B 3'-tRF
tRF-16-ZSIJ7KE i-tRF
tRF-16-ZVEH93E i-tRF
tRF-17-078SUXJ 3'-tRF
tRF-17-07QSNHJ 3'-tRF
tRF-17-08F4BD3 i-tRF
tRF-17-08P2F52 3'-tRF
tRF-17-08Q2B52 3'-tRF
tRF-17-09Z51UJ 3'-tRF
tRF-17-0HLBRRJ i-tRF
tRF-17-0P5830P 5'-tRF
tRF-17-0RSSX7J 3'-tRF
tRF-17-0RYNUR2 3'-tRF
tRF-17-0UQ2B52 3'-tRF
tRF-17-0Y3KQ92 3'-tRF
tRF-17-18V0LQM i-tRF
tRF-17-18V0LWM i-tRF
tRF-17-1EWJQ72 i-tRF
tRF-17-1KVUY94 i-tRF
tRF-17-1LQH833 i-tRF
tRF-17-1SS2P44 i-tRF
tRF-17-1SS2PMH i-tRF
tRF-17-25QB1MJ i-tRF
tRF-17-2YU04DQ 5'-tRF
tRF-17-365K652 3'-tRF
tRF-17-37YF7D2 3'-tRF
tRF-17-45LSM1K i-tRF
tRF-17-490VL8J i-tRF
tRF-17-4E6L1FQ i-tRF
tRF-17-4RRWRBJ 3'-tRF
tRF-17-596VW6J i-tRF
tRF-17-60MV9JJ i-tRF
tRF-17-73FJP43 i-tRF
tRF-17-73FJQ43 i-tRF
tRF-17-73V2Y8K i-tRF
tRF-17-741M3KQ i-tRF
tRF-17-7P596V5 i-tRF
tRF-17-821IQ4Q i-tRF
tRF-17-821NQ4Q i-tRF
tRF-17-83ML5F5 i-tRF
tRF-17-83RPFVI i-tRF
tRF-17-863IP52 3'-tRF
tRF-17-8689SV2 3'-tRF
tRF-17-86K2SV2 3'-tRF
tRF-17-86K9SV2 3'-tRF
tRF-17-86Z34J2 3'-tRF
tRF-17-8773434 5'-tRF
tRF-17-88481D2 3'-tRF
tRF-17-884U1D2 3'-tRF
tRF-17-8871K92 3'-tRF
tRF-17-8PLML35 i-tRF
tRF-17-8R6546J 3'-tRF
tRF-17-8R6Q46J 3'-tRF
tRF-17-8RO86J2 3'-tRF
tRF-17-8S68L52 3'-tRF
tRF-17-8S746D2 3'-tRF
tRF-17-8SPOL52 3'-tRF
tRF-17-8SQ2SV2 3'-tRF
tRF-17-8WQ0D52 3'-tRF
tRF-17-8XVQN52 3'-tRF
tRF-17-8Y3DUV2 3'-tRF
tRF-17-8Y3HSV2 3'-tRF
tRF-17-93Q01MJ i-tRF
tRF-17-945NB23 i-tRF
tRF-17-9L5HMVQ i-tRF
tRF-17-9N15WVN i-tRF
tRF-17-9N1EWJM i-tRF
tRF-17-9NS334K i-tRF
tRF-17-9Q53K8N i-tRF
tRF-17-9Q5JK8N i-tRF
tRF-17-9W53K8N i-tRF
tRF-17-B4ZPEK3 i-tRF
tRF-17-BBSQ6KJ i-tRF
tRF-17-BE7XO8M i-tRF
tRF-17-BS5EOBJ i-tRF
tRF-17-BS68BFJ 3'-tRF
tRF-17-BZOS4Y1 3'-tRF
tRF-17-D8V0L9M i-tRF
tRF-17-D9W1X6K i-tRF
tRF-17-DF7UK8N i-tRF
tRF-17-DWY2MJ5 i-tRF
tRF-17-E8Q2B52 3'-tRF
tRF-17-EH623KN i-tRF
tRF-17-EH6KK8N i-tRF
tRF-17-EHBK8R4 i-tRF
tRF-17-EY0VWUJ 3'-tRF
tRF-17-F4P2PSN i-tRF
tRF-17-F6RE98N i-tRF
tRF-17-F8DHXY4 i-tRF
tRF-17-FBQ6221 i-tRF
tRF-17-FFR3VJ3 i-tRF
tRF-17-FPZD3KQ i-tRF
tRF-17-H5KQBFJ 3'-tRF
tRF-17-H7PU4HJ 3'-tRF
tRF-17-H9R8B7J 3'-tRF
tRF-17-HKIK74I 5'-tRF
tRF-17-HQIXKD2 3'-tRF
tRF-17-HR0VX6J 3'-tRF
tRF-17-HRH7MSJ 3'-tRF
tRF-17-HSQSD2J 3'-tRF
tRF-17-I2UKM7L i-tRF
tRF-17-I7L7P5M i-tRF
tRF-17-I958M8N i-tRF
tRF-17-INVDRI2 i-tRF
tRF-17-JIH6Z33 i-tRF
tRF-17-JMRPFQ2 i-tRF
tRF-17-JMRPFQ4 i-tRF
tRF-17-JQSSM8N i-tRF
tRF-17-K8Q2B52 3'-tRF
tRF-17-KE6KM8N i-tRF
tRF-17-KHM26R4 i-tRF
tRF-17-KRYNW52 3'-tRF
tRF-17-KS8WP92 3'-tRF
tRF-17-KSP1852 3'-tRF
tRF-17-KSPM852 3'-tRF
tRF-17-KY4VXV2 3'-tRF
tRF-17-LSN3S34 i-tRF
tRF-17-LUD3KSN i-tRF
tRF-17-M3Q01MJ i-tRF
tRF-17-MBQ4NKJ i-tRF
tRF-17-ME6KM8N i-tRF
tRF-17-MLQHWU3 i-tRF
tRF-17-MMUKLYK i-tRF
tRF-17-MQ5JK8N i-tRF
tRF-17-NU3IND2 3'-tRF
tRF-17-NY2V7KQ i-tRF
tRF-17-P5QK11K i-tRF
tRF-17-PSQP4P5 5'-tRF
tRF-17-Q01M3KQ i-tRF
tRF-17-Q1Q89PP 5'-tRF
tRF-17-Q2FWQ8M i-tRF
tRF-17-Q72S3HM i-tRF
tRF-17-Q89P9L5 i-tRF
tRF-17-QK11M3Q i-tRF
tRF-17-QR535Z5 i-tRF
tRF-17-QZPHM8N i-tRF
tRF-17-R29P4PP 5'-tRF
tRF-17-R3IEWSN i-tRF
tRF-17-R4XLR82 i-tRF
tRF-17-R9JP9PK 5'-tRF
tRF-17-RPFQRD5 i-tRF
tRF-17-RRJ89OP 5'-tRF
tRF-17-RX6NMH3 i-tRF
tRF-17-RXSINHQ i-tRF
tRF-17-S8V0J6L i-tRF
tRF-17-S8V0J8L i-tRF
tRF-17-SBKKRSK i-tRF
tRF-17-SSXUOLJ 3'-tRF
tRF-17-U45O6QP i-tRF
tRF-17-UDJKSVL i-tRF
tRF-17-URYRSI1 3'-tRF
tRF-17-V2Y8L95 i-tRF
tRF-17-W3FJHP1 i-tRF
tRF-17-W3FJIK1 i-tRF
tRF-17-W6VM4J2 3'-tRF
tRF-17-WS72092 3'-tRF
tRF-17-X6L85JJ i-tRF
tRF-17-XRPM46J 3'-tRF
tRF-17-XU53F8L i-tRF
tRF-17-XXI363O i-tRF
tRF-17-XZX5Q44 i-tRF
tRF-17-YOB0152 3'-tRF
tRF-17-YPSV17J i-tRF
tRF-17-YRLHR0J 3'-tRF
tRF-17-YRRHQFJ 3'-tRF
tRF-17-YSQSD2J 3'-tRF
tRF-17-Z4PVFOJ i-tRF
tRF-17-ZFMQ5JJ i-tRF
tRF-17-ZKXU53J i-tRF
tRF-17-ZVELXKJ i-tRF
tRF-17-ZYJMN52 3'-tRF
tRF-18-02K0F702 i-tRF
tRF-18-078SUXD2 3'-tRF
tRF-18-07QSNHD2 3'-tRF
tRF-18-09FKRFD2 3'-tRF
tRF-18-09Z51UD2 3'-tRF
tRF-18-0JVRI803 i-tRF
tRF-18-0L9RQ4DZ i-tRF
tRF-18-0P583004 5'-tRF
tRF-18-0PD83004 5'-tRF
tRF-18-0RNQYXD2 3'-tRF
tRF-18-0RSH66D2 3'-tRF
tRF-18-0RSSX7D2 3'-tRF
tRF-18-184KISD8 i-tRF
tRF-18-18RZXP0J i-tRF
tRF-18-18V0LWDW i-tRF
tRF-18-18YKISD8 i-tRF
tRF-18-1E8Y7ZD1 i-tRF
tRF-18-1ER37EY i-tRF
tRF-18-1KVUY9DZ i-tRF
tRF-18-1OHE10DQ i-tRF
tRF-18-1R7HFEV 3'-tRF
tRF-18-1SS2P4DX i-tRF
tRF-18-1SS2PMX i-tRF
tRF-18-1XF4P2DV 5'-tRF
tRF-18-2F9IY9V 3'-tRF
tRF-18-2J1Y0SDZ i-tRF
tRF-18-2VO0SRD4 i-tRF
tRF-18-2VR008DZ i-tRF
tRF-18-2VR0PSDZ i-tRF
tRF-18-3290Q4DZ i-tRF
tRF-18-490VL8DJ i-tRF
tRF-18-4E6L1F0P i-tRF
tRF-18-4P9L5HDI i-tRF
tRF-18-4PW3FJDD i-tRF
tRF-18-4RRQRBD2 3'-tRF
tRF-18-4RRWRBD2 3'-tRF
tRF-18-56FK8RDZ i-tRF
tRF-18-5BF900R 5'-half
tRF-18-67NZU6D2 3'-tRF
tRF-18-70VR310N i-tRF
tRF-18-73FJQ4DQ i-tRF
tRF-18-73V2Y8DM i-tRF
tRF-18-79MP9PD4 5'-tRF
tRF-18-7HFK8SDZ i-tRF
tRF-18-7P596V03 i-tRF
tRF-18-7ZP33XD2 3'-tRF
tRF-18-821NQ405 i-tRF
tRF-18-83ML5F02 i-tRF
tRF-18-86J8WPD4 5'-tRF
tRF-18-86KP6HD2 3'-tRF
tRF-18-877343DZ 5'-tRF
tRF-18-890Y5FD2 3'-tRF
tRF-18-89Q867D2 3'-tRF
tRF-18-8FFDXXW i-tRF
tRF-18-8FLUD3DJ i-tRF
tRF-18-8O90Q4DZ i-tRF
tRF-18-8R1546D2 3'-tRF
tRF-18-8R6546D2 3'-tRF
tRF-18-8R6Q46D2 3'-tRF
tRF-18-8S68BFD2 3'-tRF
tRF-18-96L85DD4 i-tRF
tRF-18-9EDJSYDE i-tRF
tRF-18-9N15WV0E i-tRF
tRF-18-9N1EWJDW i-tRF
tRF-18-B162XBV i-tRF
tRF-18-B1RHODV 3'-tRF
tRF-18-B1XSRI0J 3'-tRF
tRF-18-B4S2QIDM i-tRF
tRF-18-B4ZPEKD5 i-tRF
tRF-18-B689XXD2 3'-tRF
tRF-18-B7P86ZD2 3'-tRF
tRF-18-BE7XO8DW i-tRF
tRF-18-BQ6ZW6D2 3'-tRF
tRF-18-BR3XZ7V 3'-tRF
tRF-18-BS5EOBD3 i-tRF
tRF-18-BS68BFD2 3'-tRF
tRF-18-BS6PBFD2 3'-tRF
tRF-18-BS6PDFD2 3'-tRF
tRF-18-BX1WZ4DZ i-tRF
tRF-18-BZOS4YV 3'-tRF
tRF-18-D112Z4DZ i-tRF
tRF-18-D6VZ0OD2 3'-tRF
tRF-18-D890YBDR i-tRF
tRF-18-D9W1X6DM i-tRF
tRF-18-DE6PFRDZ i-tRF
tRF-18-DF7UK80E i-tRF
tRF-18-DI2OOIDW i-tRF
tRF-18-DR2SN1V 3'-tRF
tRF-18-DRFU8U0E i-tRF
tRF-18-DRJRWMDV 3'-tRF
tRF-18-E6199M0J i-tRF
tRF-18-EH623K0E i-tRF
tRF-18-EH6KK80E i-tRF
tRF-18-EHBK8RDZ i-tRF
tRF-18-ELXKKSDZ i-tRF
tRF-18-ERM492V 3'-tRF
tRF-18-EY0VWUD2 3'-tRF
tRF-18-F1R3WE0J i-tRF
tRF-18-F8DHXYD9 i-tRF
tRF-18-F9LKXN05 5'-tRF
tRF-18-FBQ622W i-tRF
tRF-18-FFR3VJD5 i-tRF
tRF-18-FP18LPD4 5'-tRF
tRF-18-FW6SF803 i-tRF
tRF-18-H1NRM501 3'-tRF
tRF-18-H30WUI0J i-tRF
tRF-18-H5KQBFD2 3'-tRF
tRF-18-H6QE3005 i-tRF
tRF-18-H7HLWXD2 3'-tRF
tRF-18-H7PU4HD2 3'-tRF
tRF-18-H9R8B7D2 3'-tRF
tRF-18-HR07MSD2 3'-tRF
tRF-18-HR0P1SD2 3'-tRF
tRF-18-HR0VX6D2 3'-tRF
tRF-18-HR0ZMSD2 3'-tRF
tRF-18-HRF867D2 3'-tRF
tRF-18-HRF8X7D2 3'-tRF
tRF-18-HRH7MSD2 3'-tRF
tRF-18-HRMF3RV 3'-tRF
tRF-18-HSQSD2D2 3'-tRF
tRF-18-HSRVK7D2 3'-tRF
tRF-18-I363U0W i-tRF
tRF-18-I6BB5LD2 3'-tRF
tRF-18-I8W47WZ i-tRF
tRF-18-INVDRID1 i-tRF
tRF-18-J0DPZODE 5'-tRF
tRF-18-J4S2QF0M i-tRF
tRF-18-J4S2QH0M i-tRF
tRF-18-J6K6UDV 3'-tRF
tRF-18-JMRPFQDH i-tRF
tRF-18-JMRPFQDY i-tRF
tRF-18-K8HJ83D4 i-tRF
tRF-18-KHM26RDY i-tRF
tRF-18-KR6946D2 3'-tRF
tRF-18-M91MP3D5 i-tRF
tRF-18-MBQ4NKDJ i-tRF
tRF-18-ME6KM80E i-tRF
tRF-18-ML5F92D5 i-tRF
tRF-18-N1EH6KDJ i-tRF
tRF-18-NRDF7UDJ i-tRF
tRF-18-NYDRFU0J i-tRF
tRF-18-O7M8LO04 5'-tRF
tRF-18-OB1690DV 5'-tRF
tRF-18-OB9ZFHD9 i-tRF
tRF-18-OMJHHSZ i-tRF
tRF-18-ON4VN18 i-tRF
tRF-18-ORNQY1D2 3'-tRF
tRF-18-PJ583004 5'-tRF
tRF-18-PLR8YP04 5'-tRF
tRF-18-PS5P4P0K 5'-tRF
tRF-18-Q1Q89P04 5'-tRF
tRF-18-Q2FWQ8DV i-tRF
tRF-18-QR535Z02 i-tRF
tRF-18-QR7JPEDX i-tRF
tRF-18-QZPHM80E i-tRF
tRF-18-R29P4P04 5'-tRF
tRF-18-R9JP9PD4 5'-tRF
tRF-18-RPM830D4 5'-tRF
tRF-18-RX6NMHD5 i-tRF
tRF-18-S3M83004 5'-tRF
tRF-18-S5R83004 5'-tRF
tRF-18-S5S8R6D2 3'-tRF
tRF-18-S79PVOW 5'-tRF
tRF-18-S7PVRSD2 3'-tRF
tRF-18-S8V0J6DR i-tRF
tRF-18-S8V0J8DR i-tRF
tRF-18-SBKKRSDL i-tRF
tRF-18-SKVHJ60D i-tRF
tRF-18-SKVHM60D i-tRF
tRF-18-SR0P1SD2 3'-tRF
tRF-18-SR681SD2 3'-tRF
tRF-18-SRI8WPD2 3'-tRF
tRF-18-SSXUOLD2 3'-tRF
tRF-18-URYRSIV 3'-tRF
tRF-18-V29K9U0H 5'-tRF
tRF-18-VKS4I7D4 i-tRF
tRF-18-W3FJIKW i-tRF
tRF-18-W631QJDK i-tRF
tRF-18-WE8SPO0M i-tRF
tRF-18-WKXU53DJ i-tRF
tRF-18-X3HRL70D i-tRF
tRF-18-X6L85JDK i-tRF
tRF-18-XRPM46D2 3'-tRF
tRF-18-XXI3630F i-tRF
tRF-18-XZX5Q4DZ i-tRF
tRF-18-Y9H33PD2 3'-tRF
tRF-18-YKISQID5 i-tRF
tRF-18-YPSV17DJ i-tRF
tRF-18-YR66EFD2 3'-tRF
tRF-18-YRLHR0D2 3'-tRF
tRF-18-YRRHQFD2 3'-tRF
tRF-18-YSQSD2D2 3'-tRF
tRF-18-Z3M8ZL0D i-tRF
tRF-18-Z87HFK0J i-tRF
tRF-18-Z8WPRL0L i-tRF
tRF-18-Z90668DJ i-tRF
tRF-18-Z906R8DJ i-tRF
tRF-18-ZFMQ5JDJ i-tRF
tRF-18-ZKXU53DJ i-tRF
tRF-18-ZVELXKDJ i-tRF
tRF-19-01WZ03HV 3'-tRF
tRF-19-0DIJZ7FV 3'-tRF
tRF-19-0HLBRR14 i-tRF
tRF-19-0M0RHBFV 3'-tRF
tRF-19-0P5830JZ 5'-tRF
tRF-19-11WZY1E2 3'-tRF
tRF-19-16MSRME2 3'-tRF
tRF-19-18X3HR1V i-tRF
tRF-19-18Y3E7IN i-tRF
tRF-19-18YKISIM i-tRF
tRF-19-1ER37EEZ i-tRF
tRF-19-1EWJQ7FV i-tRF
tRF-19-1PSJPMFD i-tRF
tRF-19-1PSJQMFD i-tRF
tRF-19-1R7HFEE2 3'-tRF
tRF-19-1RJ7R3I2 3'-tRF
tRF-19-1RJYSXI2 3'-tRF
tRF-19-1RMH5MI2 3'-tRF
tRF-19-1RXSMMI2 3'-tRF
tRF-19-1SS2P4IR i-tRF
tRF-19-1SS2PMER i-tRF
tRF-19-27NXJ4E2 3'-tRF
tRF-19-2F9IY9E2 3'-tRF
tRF-19-2LNOZ7I2 3'-tRF
tRF-19-2VO0SR1Z i-tRF
tRF-19-2VR0082E i-tRF
tRF-19-2VR0PS2E i-tRF
tRF-19-2YU04DKH 5'-tRF
tRF-19-392J1YEJ i-tRF
tRF-19-3V2VR0IJ i-tRF
tRF-19-3W2VR0EK i-tRF
tRF-19-40KK5YJY i-tRF
tRF-19-45DBNI0W i-tRF
tRF-19-490VL81K i-tRF
tRF-19-5933JK0V 3'-tRF
tRF-19-598LS7EV 3'-tRF
tRF-19-59KUMKEV 3'-tRF
tRF-19-59NRZZJV 3'-tRF
tRF-19-5BF9000W 5'-half
tRF-19-5LDOV2IQ i-tRF
tRF-19-64R4XL20 i-tRF
tRF-19-69M8LOJX 5'-tRF
tRF-19-6J9KIWIZ i-tRF
tRF-19-6MF0IUIZ i-tRF
tRF-19-6MF0IVEZ i-tRF
tRF-19-70VR31KD i-tRF
tRF-19-73V2Y81W i-tRF
tRF-19-73VL4YHE i-tRF
tRF-19-76RSJMJJ i-tRF
tRF-19-7E14PHHX i-tRF
tRF-19-7HFK8S2E i-tRF
tRF-19-7ID890KF i-tRF
tRF-19-7P596VJ5 i-tRF
tRF-19-7X9PN5HJ 5'-tRF
tRF-19-86J8WP1Z 5'-tRF
tRF-19-8773432E 5'-tRF
tRF-19-88I26WIZ i-tRF
tRF-19-8HM2OSIZ i-tRF
tRF-19-8NWE6WIZ i-tRF
tRF-19-8O90Q42E i-tRF
tRF-19-9MVH7PIE i-tRF
tRF-19-9N1EWJI5 i-tRF
tRF-19-9NS3341S i-tRF
tRF-19-B162XBE3 i-tRF
tRF-19-B1H7NIE2 3'-tRF
tRF-19-B1KZI92V 3'-tRF
tRF-19-B1RFOJE2 3'-tRF
tRF-19-B1RHODE2 3'-tRF
tRF-19-B1XSRIJ2 3'-tRF
tRF-19-B2JK7PI3 i-tRF
tRF-19-B4ZPEKH2 i-tRF
tRF-19-B7J0RJE2 3'-tRF
tRF-19-B92EB02V 3'-tRF
tRF-19-BE7XO8I5 i-tRF
tRF-19-BJ36S0KM i-tRF
tRF-19-BJ8FFDJW i-tRF
tRF-19-BM4LV72V 3'-tRF
tRF-19-BR3XZ7E2 3'-tRF
tRF-19-BRMR71J2 3'-tRF
tRF-19-BX1WZ42E i-tRF
tRF-19-BZOS4YE2 3'-tRF
tRF-19-D6MSRME2 3'-tRF
tRF-19-D7M461J2 3'-tRF
tRF-19-D7M4O1J2 3'-tRF
tRF-19-D890YBHW i-tRF
tRF-19-D9BKYS2E i-tRF
tRF-19-DMKNR7EV 3'-tRF
tRF-19-DPUSYDKJ i-tRF
tRF-19-DR2RWMI2 3'-tRF
tRF-19-DR2SN1E2 3'-tRF
tRF-19-DRFU8U25 i-tRF
tRF-19-DRJH71J2 3'-tRF
tRF-19-DRJRWMI2 3'-tRF
tRF-19-DRVQHZE2 3'-tRF
tRF-19-DRXSE5I2 3'-tRF
tRF-19-DWY2MJJ1 i-tRF
tRF-19-EDKZIX1J 3'-tRF
tRF-19-EH6KK82Q i-tRF
tRF-19-EO7N982Q i-tRF
tRF-19-ERM492E2 3'-tRF
tRF-19-F3BLHKEW i-tRF
tRF-19-F8DHXYIV i-tRF
tRF-19-F9LKXNK2 5'-tRF
tRF-19-FBQ622EP i-tRF
tRF-19-FEWS3VF8 i-tRF
tRF-19-FMD0SR1Z i-tRF
tRF-19-FMF07V2N i-tRF
tRF-19-FP18LP1X 5'-tRF
tRF-19-H1NRM52V 3'-tRF
tRF-19-H6Z3NPIJ i-tRF
tRF-19-HRMF3RE2 3'-tRF
tRF-19-HRMFWRE2 3'-tRF
tRF-19-HRRHODE2 3'-tRF
tRF-19-HRRNWJE2 3'-tRF
tRF-19-HY13KK2Q i-tRF
tRF-19-I1LQ3RE2 3'-tRF
tRF-19-I7JP8XI2 3'-tRF
tRF-19-I8W47WFD i-tRF
tRF-19-INVDRIFU i-tRF
tRF-19-IR3DR2I2 3'-tRF
tRF-19-IR69OKE2 3'-tRF
tRF-19-IRM1BVE2 3'-tRF
tRF-19-IRM1JVE2 3'-tRF
tRF-19-IRMJ6VE2 3'-tRF
tRF-19-IRMM12E2 3'-tRF
tRF-19-IRW9YDE2 3'-tRF
tRF-19-IRY7ZZI2 3'-tRF
tRF-19-J4S2QHJW i-tRF
tRF-19-J6K6UDE2 3'-tRF
tRF-19-J9BBF3E2 3'-tRF
tRF-19-JMRPFQFX i-tRF
tRF-19-JMRPFQIX i-tRF
tRF-19-JYSWRY2Z i-tRF
tRF-19-K0JNORIZ i-tRF
tRF-19-KHM26RIZ i-tRF
tRF-19-L13XZ512 3'-tRF
tRF-19-LNK8KDI1 3'-tRF
tRF-19-LNK8KEI1 3'-tRF
tRF-19-LSN3S32B i-tRF
tRF-19-M91MP3HJ i-tRF
tRF-19-MBQ4NK12 i-tRF
tRF-19-MEF91S2H i-tRF
tRF-19-MLQHWUHJ i-tRF
tRF-19-N1EH6K1K i-tRF
tRF-19-NB8PLM1S i-tRF
tRF-19-NMEH6214 i-tRF
tRF-19-NRDF7U1K i-tRF
tRF-19-O6M83OJX 5'-tRF
tRF-19-O9337K0V 3'-tRF
tRF-19-OB1690I2 5'-tRF
tRF-19-OB9ZFHIW i-tRF
tRF-19-OMJHHSFE i-tRF
tRF-19-ON4VN1EM i-tRF
tRF-19-OQIMLWIZ i-tRF
tRF-19-OSM83OJX 5'-tRF
tRF-19-P5QK111Y i-tRF
tRF-19-PEEXI9JV 3'-tRF
tRF-19-PR183OJX 5'-tRF
tRF-19-PS5P4PJ4 5'-tRF
tRF-19-Q1Q89PJZ 5'-tRF
tRF-19-Q2FWQ8IJ i-tRF
tRF-19-Q622EV2R i-tRF
tRF-19-Q72S3HIJ i-tRF
tRF-19-QR535ZJI i-tRF
tRF-19-QZR44E20 i-tRF
tRF-19-R29P4PJZ 5'-tRF
tRF-19-R4NPNN0W i-tRF
tRF-19-RKIP4OF4 5'-tRF
tRF-19-RRJ89OJZ 5'-tRF
tRF-19-RV50SRIZ i-tRF
tRF-19-RVU4722O i-tRF
tRF-19-RX6NMHH3 i-tRF
tRF-19-RZXP8ZE2 3'-tRF
tRF-19-S3M830JZ 5'-tRF
tRF-19-S79PVOEO 5'-tRF
tRF-19-S8V0J6HW i-tRF
tRF-19-S8V0J8HW i-tRF
tRF-19-SBKKRS1S i-tRF
tRF-19-SKVHM623 i-tRF
tRF-19-U00KRXIV i-tRF
tRF-19-U29F511Z i-tRF
tRF-19-U45O6QJ9 i-tRF
tRF-19-UD10H7IZ i-tRF
tRF-19-UDJKSVHZ i-tRF
tRF-19-UIX1Q7HV 3'-tRF
tRF-19-UJJKIWIZ i-tRF
tRF-19-UMHNU6E2 3'-tRF
tRF-19-UMX0SWHZ i-tRF
tRF-19-URYRSIE2 3'-tRF
tRF-19-V29K9U2Y 5'-tRF
tRF-19-V47P59I8 i-tRF
tRF-19-V47PU9J8 i-tRF
tRF-19-V4QP59I8 i-tRF
tRF-19-VH915H23 i-tRF
tRF-19-VKS4I71Z i-tRF
tRF-19-VMMV5B2V 3'-tRF
tRF-19-W3FJIKE5 i-tRF
tRF-19-WB8US5IU i-tRF
tRF-19-WE8SPO1U i-tRF
tRF-19-WE8SPOJU i-tRF
tRF-19-X6L85J14 i-tRF
tRF-19-XEKJ5RHZ i-tRF
tRF-19-XZX5Q42E i-tRF
tRF-19-Y87HFKJJ i-tRF
tRF-19-Z3M8ZL2J i-tRF
tRF-19-Z5EFOKJ3 i-tRF
tRF-19-Z87HFKJJ i-tRF
tRF-19-Z8WPRLJ7 i-tRF
tRF-19-ZKXU531K i-tRF
tRF-19-ZLB6R318 i-tRF
tRF-19-ZVELXK1J i-tRF
tRF-19-ZVILXK1J i-tRF
tRF-20-01WZ03O6 3'-tRF
tRF-20-0DIJZ726 3'-tRF
tRF-20-0HJBRR93 i-tRF
tRF-20-0HLBRR33 i-tRF
tRF-20-0M0RHB26 3'-tRF
tRF-20-0N2BD0U6 3'-tRF
tRF-20-0P58309N 5'-tRF
tRF-20-13QXQWUI i-tRF
tRF-20-18Y3E7QN i-tRF
tRF-20-18YKISQI i-tRF
tRF-20-1E8Y7Z2R i-tRF
tRF-20-1ER37E14 i-tRF
tRF-20-1EWJQ72S i-tRF
tRF-20-1PSJPM17 i-tRF
tRF-20-1PSJQM17 i-tRF
tRF-20-1SS2P46I i-tRF
tRF-20-1SS2PMFI i-tRF
tRF-20-2DN1RJY6 3'-tRF
tRF-20-2IKBUBS1 3'-tRF
tRF-20-2Q2RJO01 3'-tRF
tRF-20-2YU04DYJ 5'-tRF
tRF-20-32VIJMRP i-tRF
tRF-20-392J1Y0S i-tRF
tRF-20-3V2VR0PS i-tRF
tRF-20-40KK5Y93 i-tRF
tRF-20-4E6L1FZJ i-tRF
tRF-20-4E8BR9M3 i-tRF
tRF-20-51K36D26 3'-tRF
tRF-20-5933JKB6 3'-tRF
tRF-20-593J2H26 3'-tRF
tRF-20-593JK426 3'-tRF
tRF-20-593KMH26 3'-tRF
tRF-20-596VW631 i-tRF
tRF-20-598LS7F6 3'-tRF
tRF-20-59KUMKF6 3'-tRF
tRF-20-59MIL0O6 3'-tRF
tRF-20-59NRZZX6 3'-tRF
tRF-20-5BF900BY 5'-half
tRF-20-5M3973L6 3'-tRF
tRF-20-5M3J63L6 3'-tRF
tRF-20-5MKM93L6 3'-tRF
tRF-20-5MKM9KX6 3'-tRF
tRF-20-5R3JH926 3'-tRF
tRF-20-5R3LMJ26 3'-tRF
tRF-20-5R8FMK26 3'-tRF
tRF-20-5RKJH926 3'-tRF
tRF-20-5RM3Y826 3'-tRF
tRF-20-5RMJ6B26 3'-tRF
tRF-20-5V3F8926 3'-tRF
tRF-20-6MF0IURN i-tRF
tRF-20-6MF0IV1N i-tRF
tRF-20-6NMH490V i-tRF
tRF-20-73V2Y8L9 i-tRF
tRF-20-79MP9P9M 5'-tRF
tRF-20-79MP9PMN 5'-tRF
tRF-20-7P596VW6 i-tRF
tRF-20-7P59N3Z6 i-tRF
tRF-20-7X9PN547 5'-tRF
tRF-20-83ML5F82 i-tRF
tRF-20-83ML5F92 i-tRF
tRF-20-8HM2OSRN i-tRF
tRF-20-8NRS9NS3 i-tRF
tRF-20-8OP3X1M3 i-tRF
tRF-20-93Q01M3K i-tRF
tRF-20-94V4SMIF i-tRF
tRF-20-9DH48V7K i-tRF
tRF-20-9EDJSYIR i-tRF
tRF-20-9M739P8W i-tRF
tRF-20-9MVH7P59 i-tRF
tRF-20-9N1EWJQ7 i-tRF
tRF-20-9NS334L2 i-tRF
tRF-20-9VZVEH93 i-tRF
tRF-20-B11KWH19 i-tRF
tRF-20-B1KZI9U6 3'-tRF
tRF-20-B2JK7PP9 i-tRF
tRF-20-B4ZPEK45 i-tRF
tRF-20-B54ZUPX1 3'-tRF
tRF-20-B92EB0U6 3'-tRF
tRF-20-BLS17ONR i-tRF
tRF-20-BM32LJK6 3'-tRF
tRF-20-BM4LV7U6 3'-tRF
tRF-20-BMEMR326 3'-tRF
tRF-20-BOJ8N981 3'-tRF
tRF-20-BQ8BB2S1 3'-tRF
tRF-20-BX1WZ4RZ i-tRF
tRF-20-D94ZNO26 3'-tRF
tRF-20-D9KUMKF6 3'-tRF
tRF-20-DMEMR326 3'-tRF
tRF-20-DMKNR7F6 3'-tRF
tRF-20-DR3J0926 3'-tRF
tRF-20-DR3JH926 3'-tRF
tRF-20-DRFU8U76 i-tRF
tRF-20-DXEPZY0D i-tRF
tRF-20-E3FVSYER i-tRF
tRF-20-EDKZIXK6 3'-tRF
tRF-20-EZU05OJI 5'-tRF
tRF-20-F3BLHKFZ i-tRF
tRF-20-F8DHXY6R i-tRF
tRF-20-F9LKXNYQ 5'-tRF
tRF-20-FBQ622EV i-tRF
tRF-20-FEWS3V2V i-tRF
tRF-20-FMD0SRMN i-tRF
tRF-20-FMF07V7N i-tRF
tRF-20-FMF0QV7N i-tRF
tRF-20-FP18LPMB 5'-tRF
tRF-20-FR6LQ6S8 5'-tRF
tRF-20-H1NRM5U6 3'-tRF
tRF-20-HEJQY1B6 3'-tRF
tRF-20-HENBRSX3 i-tRF
tRF-20-I8W47W1R i-tRF
tRF-20-INVDRI2Q i-tRF
tRF-20-JE22RR33 i-tRF
tRF-20-JHOJ7IR1 i-tRF
tRF-20-JMRPFQJD i-tRF
tRF-20-JMRPFQRD i-tRF
tRF-20-JYSWRYVM i-tRF
tRF-20-K91O7VD5 i-tRF
tRF-20-KHM26RRN i-tRF
tRF-20-L981PV6R i-tRF
tRF-20-LBKM4Y41 3'-tRF
tRF-20-LE308HP1 3'-tRF
tRF-20-LEKQ3SW1 3'-tRF
tRF-20-LIK898O1 3'-tRF
tRF-20-LNK8KDP1 3'-tRF
tRF-20-LNK8KEP1 3'-tRF
tRF-20-M0NK5Y93 i-tRF
tRF-20-M91MP34R i-tRF
tRF-20-MEF91SS2 i-tRF
tRF-20-MEJB59J3 i-tRF
tRF-20-MEJB5Y13 i-tRF
tRF-20-MEJB5YJ3 i-tRF
tRF-20-MLHVHBEX i-tRF
tRF-20-MMUKLYM9 i-tRF
tRF-20-N1EH6KK8 i-tRF
tRF-20-NB8PLML3 i-tRF
tRF-20-NMEH623K i-tRF
tRF-20-NRDF7UK8 i-tRF
tRF-20-O045DBNI i-tRF
tRF-20-O9337KB6 3'-tRF
tRF-20-OB1690PQ 5'-tRF
tRF-20-OB9ZFH69 i-tRF
tRF-20-ODJRWVU6 3'-tRF
tRF-20-ODMJ6B26 3'-tRF
tRF-20-OMEMR326 3'-tRF
tRF-20-OMJHHS19 i-tRF
tRF-20-OMK1QV26 3'-tRF
tRF-20-OMKI3U26 3'-tRF
tRF-20-OMKJRV46 3'-tRF
tRF-20-OMKM4WL6 3'-tRF
tRF-20-OML32826 3'-tRF
tRF-20-P5QK11M3 i-tRF
tRF-20-PEEXI9X6 3'-tRF
tRF-20-PJ58309N 5'-tRF
tRF-20-PJ60MV9J i-tRF
tRF-20-PS5P4PW3 5'-tRF
tRF-20-PY8HM2OS i-tRF
tRF-20-Q1Q89P9L 5'-tRF
tRF-20-Q622EVUI i-tRF
tRF-20-QNR8VP9L 5'-tRF
tRF-20-QR535Z8L i-tRF
tRF-20-QZPHVU6R i-tRF
tRF-20-R29P4P9L 5'-tRF
tRF-20-R3ZV1RY1 3'-tRF
tRF-20-R4L2RRM3 i-tRF
tRF-20-RKIP4OI3 5'-tRF
tRF-20-RNZFS7U6 3'-tRF
tRF-20-RPM830MM 5'-tRF
tRF-20-RUSMKVNM i-tRF
tRF-20-RV50SRRN i-tRF
tRF-20-RX6N38Z9 i-tRF
tRF-20-RX6NMH49 i-tRF
tRF-20-S334L2H1 3'-tRF
tRF-20-S3M8309N 5'-tRF
tRF-20-S5QKF1R3 i-tRF
tRF-20-S5R8309N 5'-tRF
tRF-20-S8V0J8O9 i-tRF
tRF-20-S9Y8RH93 i-tRF
tRF-20-SB325UB1 i-tRF
tRF-20-SBJ25R93 i-tRF
tRF-20-SBKKRSL3 i-tRF
tRF-20-U0EZY9X1 3'-tRF
tRF-20-U4727OFI i-tRF
tRF-20-UIX1Q7O6 3'-tRF
tRF-20-UJJKIWRN i-tRF
tRF-20-UMX0S75N i-tRF
tRF-20-UUK7VZ0R 3'-tRF
tRF-20-V0UEDP5I i-tRF
tRF-20-V29K9UV3 5'-tRF
tRF-20-V2Y8L981 i-tRF
tRF-20-V470VR31 i-tRF
tRF-20-V47P596V i-tRF
tRF-20-VBY9PYKH i-tRF
tRF-20-VJ4ZZ526 3'-tRF
tRF-20-VMMV5BU6 3'-tRF
tRF-20-W3FJIKE7 i-tRF
tRF-20-W47W1R7H i-tRF
tRF-20-WB8US565 3'-tRF
tRF-20-WD8S746D 3'-tRF
tRF-20-WE8SPOL5 3'-tRF
tRF-20-WE8SPOX5 3'-tRF
tRF-20-WPRLXN48 i-tRF
tRF-20-WRD81H93 i-tRF
tRF-20-X6L85J3K i-tRF
tRF-20-XEKJ5R5N i-tRF
tRF-20-Y0IJFJ33 i-tRF
tRF-20-YDZDL9X1 3'-tRF
tRF-20-Z87HFK8S i-tRF
tRF-20-ZKXU53K8 i-tRF
tRF-20-ZVELXKKS i-tRF
tRF-21-0P58309NB 5'-tRF
tRF-21-18YKISQID i-tRF
tRF-21-1E6S18WO0 i-tRF
tRF-21-1ER37E140 i-tRF
tRF-21-1EWJQ72SD i-tRF
tRF-21-1SS2P46ID i-tRF
tRF-21-232WMK81B 3'-tRF
tRF-21-23KYY8Q1B 3'-tRF
tRF-21-25QB1MK8E i-tRF
tRF-21-2E2WMK81B 3'-tRF
tRF-21-2EK8E0KRB 3'-tRF
tRF-21-2FYOB015D 3'-tRF
tRF-21-2IKBUBS1B 3'-tRF
tRF-21-2MK827K1B 3'-tRF
tRF-21-2NKSEK51B 3'-tRF
tRF-21-2Q2RJO01B 3'-tRF
tRF-21-2YU04DYJB 5'-tRF
tRF-21-3282FN5KE i-tRF
tRF-21-32Q86N7KE i-tRF
tRF-21-32VIJMRPB i-tRF
tRF-21-33DSJOBZB i-tRF
tRF-21-3OPP6N7KE i-tRF
tRF-21-40KK5Y93E i-tRF
tRF-21-43RX6NMHD i-tRF
tRF-21-4E8BR9M3E i-tRF
tRF-21-5BF900BYD 5'-half
tRF-21-5O8LZ521B 3'-tRF
tRF-21-5P1OHE10D i-tRF
tRF-21-6NMH490VD i-tRF
tRF-21-70VR3196D i-tRF
tRF-21-739P8WQ0B i-tRF
tRF-21-73FJP4NYD i-tRF
tRF-21-73V2Y8L9E i-tRF
tRF-21-79MP9P9MB 5'-tRF
tRF-21-79MP9PMNB 5'-tRF
tRF-21-7O58J0K8E 5'-tRF
tRF-21-7X9PN547D 5'-tRF
tRF-21-83ML5F82D i-tRF
tRF-21-83ML5F92D i-tRF
tRF-21-877343RX0 5'-tRF
tRF-21-8B3VMKNRB 3'-tRF
tRF-21-8F81KLB5D 3'-tRF
tRF-21-8NRS9NS3D i-tRF
tRF-21-93Q01M3KE i-tRF
tRF-21-941QKS3WD i-tRF
tRF-21-96L85DMKE i-tRF
tRF-21-9DH48V7KE i-tRF
tRF-21-9MVH7P59D i-tRF
tRF-21-9N1EWJQ7D i-tRF
tRF-21-9N1QKS3WD i-tRF
tRF-21-9NH5SYNXD i-tRF
tRF-21-9NS334L2B i-tRF
tRF-21-9O0PRMQ0E i-tRF
tRF-21-9VZVEH93E i-tRF
tRF-21-B54ZUPX1B 3'-tRF
tRF-21-B7Z92K01B 3'-tRF
tRF-21-BE7XO8Q6D i-tRF
tRF-21-BOJ8N981B 3'-tRF
tRF-21-BQ8BB2S1B 3'-tRF
tRF-21-D890YBOZE i-tRF
tRF-21-DRFU8U76B i-tRF
tRF-21-EXEY0VWUD 3'-tRF
tRF-21-F900BY4DE i-tRF
tRF-21-F9LKXNYQB 5'-tRF
tRF-21-FBQ622EVE i-tRF
tRF-21-FMF07V7ND i-tRF
tRF-21-FP18LPMB0 5'-tRF
tRF-21-FU91547O0 i-tRF
tRF-21-H2SBUL6JE i-tRF
tRF-21-H3RUSMKVD i-tRF
tRF-21-INVDRI2QD i-tRF
tRF-21-J0DPZOIPB 5'-tRF
tRF-21-J291547O0 i-tRF
tRF-21-J8WPMN1EE i-tRF
tRF-21-JE22RR33E i-tRF
tRF-21-JHOJ7IR1D i-tRF
tRF-21-JMRPFQRDE i-tRF
tRF-21-JOWU1M70E i-tRF
tRF-21-JYSWRYVMD i-tRF
tRF-21-K8HJ83ML0 i-tRF
tRF-21-L3K8M0W1B 3'-tRF
tRF-21-L3KZM8W1B 3'-tRF
tRF-21-L7S5QKF10 i-tRF
tRF-21-LB3KJBP1B 3'-tRF
tRF-21-LB3KMB01B 3'-tRF
tRF-21-LBKM4Y41B 3'-tRF
tRF-21-LD4P1KP1B 3'-tRF
tRF-21-LDKW343RB 3'-tRF
tRF-21-LE2WMK81B 3'-tRF
tRF-21-LE308HP1B 3'-tRF
tRF-21-LE3VLIE1B 3'-tRF
tRF-21-LEK58Y01B 3'-tRF
tRF-21-LEK5LYK1B 3'-tRF
tRF-21-LEK5YY01B 3'-tRF
tRF-21-LEKQ3SW1B 3'-tRF
tRF-21-LI38NJW1B 3'-tRF
tRF-21-LIK898O1B 3'-tRF
tRF-21-LJKP9BK1B 3'-tRF
tRF-21-LM3KMB01B 3'-tRF
tRF-21-LM3KZSP1B 3'-tRF
tRF-21-LMK8J7K1B 3'-tRF
tRF-21-LMKWEKK1B 3'-tRF
tRF-21-LN39NZZ1B 3'-tRF
tRF-21-LN3JWB61B 3'-tRF
tRF-21-LN4Q1RV1B 3'-tRF
tRF-21-LNK8KDP1B 3'-tRF
tRF-21-LNK8KEP1B 3'-tRF
tRF-21-LNK8KQP1B 3'-tRF
tRF-21-LNK8QJP1B 3'-tRF
tRF-21-LNKSEK51B 3'-tRF
tRF-21-LSN3S3RQD i-tRF
tRF-21-M0NK5Y93E i-tRF
tRF-21-M3Q01M3KE i-tRF
tRF-21-MEF91SS20 i-tRF
tRF-21-MEJB59J3E i-tRF
tRF-21-MEJB5Y13E i-tRF
tRF-21-MEJB5YJ3E i-tRF
tRF-21-MIF91SS20 i-tRF
tRF-21-MN1E8Y7ZD i-tRF
tRF-21-N1EH6KK80 i-tRF
tRF-21-NB8PLML3E i-tRF
tRF-21-NMEH623K0 i-tRF
tRF-21-NONU3INDD 3'-tRF
tRF-21-NRDF7UK80 i-tRF
tRF-21-OB9ZFH69B i-tRF
tRF-21-P2801MK8E i-tRF
tRF-21-PD8OHB15D 3'-tRF
tRF-21-PJ58309NB 5'-tRF
tRF-21-PJ60MV9JD i-tRF
tRF-21-PS5P4PW3B 5'-tRF
tRF-21-Q1Q89P9LE 5'-tRF
tRF-21-Q622EVUID i-tRF
tRF-21-QI45LSM1D i-tRF
tRF-21-QO945NB2D i-tRF
tRF-21-QZP4VU6RD i-tRF
tRF-21-QZPHVU6RD i-tRF
tRF-21-R29P4P9L0 5'-tRF
tRF-21-R3ZV1RY1B 3'-tRF
tRF-21-R4L2RRM3E i-tRF
tRF-21-R9JP9PMNB 5'-tRF
tRF-21-RESJ83RPB i-tRF
tRF-21-RKIP4OI3B 5'-tRF
tRF-21-RPM8309ME 5'-tRF
tRF-21-RPM830MME 5'-tRF
tRF-21-RX6N38Z9B i-tRF
tRF-21-RX6NMH49B i-tRF
tRF-21-S334L2H1B 3'-tRF
tRF-21-SB325UB1E i-tRF
tRF-21-SBKKRSL3E i-tRF
tRF-21-U0EZY9X1B 3'-tRF
tRF-21-U3KQ9MV1B 3'-tRF
tRF-21-UDK7VZ41B 3'-tRF
tRF-21-UE15MXE9D i-tRF
tRF-21-UE3QHMY1B 3'-tRF
tRF-21-UF04QZ45D 3'-tRF
tRF-21-UUK7VZ0RB 3'-tRF
tRF-21-V29K9UV30 5'-tRF
tRF-21-V470VR31E i-tRF
tRF-21-V47P596VE i-tRF
tRF-21-V47PU9XWE i-tRF
tRF-21-V5393L41B 3'-tRF
tRF-21-VBY9PYKHD i-tRF
tRF-21-W0K67205D 3'-tRF
tRF-21-W47W1R7HB i-tRF
tRF-21-WB08Q2B5D 3'-tRF
tRF-21-WB0Q37Q5D 3'-tRF
tRF-21-WB8647O5D 3'-tRF
tRF-21-WB8689SVD 3'-tRF
tRF-21-WB86N7O5D 3'-tRF
tRF-21-WB8HWKS5D 3'-tRF
tRF-21-WB8US565D 3'-tRF
tRF-21-WD8S746DD 3'-tRF
tRF-21-WD8SS46DD 3'-tRF
tRF-21-WE8RO86JD 3'-tRF
tRF-21-WE8S68L5D 3'-tRF
tRF-21-WE8SPOL5D 3'-tRF
tRF-21-WE8SPOX5D 3'-tRF
tRF-21-WEKSPM85D 3'-tRF
tRF-21-WPRLXN48E i-tRF
tRF-21-WR645J7KE i-tRF
tRF-21-X6L85J3KE i-tRF
tRF-21-XEKJ5R5ND i-tRF
tRF-21-XOUZDZN1B 3'-tRF
tRF-21-XZX5S411D i-tRF
tRF-21-Y6FPZD3KE i-tRF
tRF-21-YBOZZ7NDD 3'-tRF
tRF-21-YDZDL9X1B 3'-tRF
tRF-21-YK37ZXK1B 3'-tRF
tRF-21-YKISQI45D i-tRF
tRF-21-Z3M8ZLSSE i-tRF
tRF-21-Z4NY2V7KE i-tRF
tRF-21-ZB8PLML3E i-tRF
tRF-21-ZKXU53K80 i-tRF
tRF-22-04SXQ3V2Q i-tRF
tRF-22-0P58309NF 5'-tRF
tRF-22-18YKISQI3 i-tRF
tRF-22-1ER37E14M i-tRF
tRF-22-1EWJQ72SJ i-tRF
tRF-22-1SS2P46I3 i-tRF
tRF-22-1XF4P2PSN 5'-tRF
tRF-22-2F37YF7D2 3'-tRF
tRF-22-2FYOB0152 3'-tRF
tRF-22-3282FN5KQ i-tRF
tRF-22-32VIJMRPH i-tRF
tRF-22-392J1Y0S4 i-tRF
tRF-22-3OPP6N7KQ i-tRF
tRF-22-3V2VR0PS4 i-tRF
tRF-22-3W2VR0084 i-tRF
tRF-22-43RX6NMH3 i-tRF
tRF-22-45H5KQBFJ 3'-tRF
tRF-22-4B8XVQN52 3'-tRF
tRF-22-4DBQ6ZW6J 3'-tRF
tRF-22-4PW3FJIK1 i-tRF
tRF-22-5BF900BY3 5'-tRF
tRF-22-5P1OHE103 i-tRF
tRF-22-64R4XLR82 i-tRF
tRF-22-6L0JVRI85 i-tRF
tRF-22-70VR3196K i-tRF
tRF-22-735L8RPY5 i-tRF
tRF-22-739P8WQ0F i-tRF
tRF-22-73V2Y8L95 i-tRF
tRF-22-73VL8RPY5 i-tRF
tRF-22-79MP9P9MI 5'-tRF
tRF-22-7O58J0K8O 5'-tRF
tRF-22-7P596VW6J i-tRF
tRF-22-7PP9ZZ052 3'-tRF
tRF-22-7Q078SUXJ 3'-tRF
tRF-22-7RH3S3RX5 i-tRF
tRF-22-7SERM4921 3'-tRF
tRF-22-7SIRMM121 3'-tRF
tRF-22-7VD5YEYYJ 3'-tRF
tRF-22-80877S6V2 3'-tRF
tRF-22-808HWKS52 3'-tRF
tRF-22-83ML5F823 i-tRF
tRF-22-83ML5F923 i-tRF
tRF-22-86J8WPMNH 5'-tRF
tRF-22-877343RX4 5'-tRF
tRF-22-897PVP94H 5'-tRF
tRF-22-8B8HWKS52 3'-tRF
tRF-22-8B8SOUPR2 3'-tRF
tRF-22-8BWS72092 3'-tRF
tRF-22-8BWSNKP92 3'-tRF
tRF-22-8E8RO86J2 3'-tRF
tRF-22-8EK879652 3'-tRF
tRF-22-8EKSP1852 3'-tRF
tRF-22-8EKSPM852 3'-tRF
tRF-22-8F81KLB52 3'-tRF
tRF-22-8FLUD3KSN i-tRF
tRF-22-8LHYD3MUN i-tRF
tRF-22-8NRS9NS3J i-tRF
tRF-22-8XF6RE98N i-tRF
tRF-22-93Q01M3KQ i-tRF
tRF-22-96L85DMKQ i-tRF
tRF-22-9DH48V7KQ i-tRF
tRF-22-9KZYJMN52 3'-tRF
tRF-22-9MVH7P593 i-tRF
tRF-22-9N1EWJQ72 i-tRF
tRF-22-9NS334L2I i-tRF
tRF-22-9P8WQ0D52 3'-tRF
tRF-22-9X0UD394N i-tRF
tRF-22-B1ZZK0O52 3'-tRF
tRF-22-BRFKWE6ML i-tRF
tRF-22-BZBZOS4Y1 3'-tRF
tRF-22-D8H0PMF7J i-tRF
tRF-22-DI2OOIQO3 i-tRF
tRF-22-DRFU8U76F i-tRF
tRF-22-EXEY0VWUJ 3'-tRF
tRF-22-FP18LPMBM 5'-tRF
tRF-22-HBVL3NBZJ i-tRF
tRF-22-HKIK74HKP 5'-tRF
tRF-22-HQ9M739P5 i-tRF
tRF-22-I34JRX6NJ i-tRF
tRF-22-I8W47W1RN i-tRF
tRF-22-INVDRI2Q2 i-tRF
tRF-22-IWQZPHM8N i-tRF
tRF-22-J0DPZOIPF 5'-tRF
tRF-22-JHOJ7IR12 i-tRF
tRF-22-JMRPFQRD5 i-tRF
tRF-22-K2821IQ4Q i-tRF
tRF-22-K2821NQ4Q i-tRF
tRF-22-K8HJ83MLL i-tRF
tRF-22-LK91547O4 i-tRF
tRF-22-LPMBQ4NKJ i-tRF
tRF-22-M3Q01M3KQ i-tRF
tRF-22-M8ZLSSXUL i-tRF
tRF-22-MEF91SS2M i-tRF
tRF-22-MIF91SS2M i-tRF
tRF-22-MN1E8Y7Z2 i-tRF
tRF-22-N1EH6KK8N i-tRF
tRF-22-NB8PLML35 i-tRF
tRF-22-NMEH623KN i-tRF
tRF-22-NONU3IND2 3'-tRF
tRF-22-NRDF7UK8N i-tRF
tRF-22-NRDXEPZY1 i-tRF
tRF-22-NYDRFU8UN i-tRF
tRF-22-OB1690PQ4 5'-tRF
tRF-22-OB9ZFH691 i-tRF
tRF-22-PD8OHB152 3'-tRF
tRF-22-PJ58309NF 5'-tRF
tRF-22-PJ60MV9JJ i-tRF
tRF-22-PS5P4PW3H 5'-tRF
tRF-22-Q1Q89P9L5 5'-tRF
tRF-22-Q3V2Y7RZ5 i-tRF
tRF-22-Q6S8V0J6L i-tRF
tRF-22-QNR8VP9LH 5'-tRF
tRF-22-QO945NB23 i-tRF
tRF-22-R29P4P9LL 5'-tRF
tRF-22-R2YJ8B9LL i-tRF
tRF-22-R9JP9P9NI 5'-tRF
tRF-22-RKIP4OI3H 5'-tRF
tRF-22-RNLNKSEKL i-tRF
tRF-22-RPM8309MO 5'-tRF
tRF-22-RPM830MMO 5'-tRF
tRF-22-RUSMKVNM1 i-tRF
tRF-22-RX6NMH491 i-tRF
tRF-22-S3M8309NF 5'-tRF
tRF-22-S5R8309NF 5'-tRF
tRF-22-SXR3IEWSN i-tRF
tRF-22-U1J0SU9EK i-tRF
tRF-22-UF04QZ452 3'-tRF
tRF-22-UMXKS6RN2 i-tRF
tRF-22-V29K9UV34 5'-tRF
tRF-22-V2Y8L981M i-tRF
tRF-22-V47P596V5 i-tRF
tRF-22-VH915HSXH i-tRF
tRF-22-VL3NBZKEO i-tRF
tRF-22-VM7JL3RXH i-tRF
tRF-22-VP941QKSJ i-tRF
tRF-22-VP9N1QKSJ i-tRF
tRF-22-W03638F52 3'-tRF
tRF-22-W086W8RV2 3'-tRF
tRF-22-W087W4SV2 3'-tRF
tRF-22-W08SQ2SV2 3'-tRF
tRF-22-W08Y3HSV2 3'-tRF
tRF-22-W0K672052 3'-tRF
tRF-22-W47W1R7HH i-tRF
tRF-22-WB08P2F52 3'-tRF
tRF-22-WB08Q2B52 3'-tRF
tRF-22-WB0Q37Q52 3'-tRF
tRF-22-WB365K652 3'-tRF
tRF-22-WB863IP52 3'-tRF
tRF-22-WB8647O52 3'-tRF
tRF-22-WB8689SV2 3'-tRF
tRF-22-WB86N7O52 3'-tRF
tRF-22-WB86Q3P92 3'-tRF
tRF-22-WB884U1D2 3'-tRF
tRF-22-WB8HWKS52 3'-tRF
tRF-22-WB8US5652 3'-tRF
tRF-22-WB8Y3DUV2 3'-tRF
tRF-22-WBK647R52 3'-tRF
tRF-22-WBKS8WP92 3'-tRF
tRF-22-WBKY4VXV2 3'-tRF
tRF-22-WD8S746D2 3'-tRF
tRF-22-WD8YQ84V2 3'-tRF
tRF-22-WE3628652 3'-tRF
tRF-22-WE3638F52 3'-tRF
tRF-22-WE884U1D2 3'-tRF
tRF-22-WE8RO86J2 3'-tRF
tRF-22-WE8S68L52 3'-tRF
tRF-22-WE8SP6X52 3'-tRF
tRF-22-WE8SPOL52 3'-tRF
tRF-22-WE8SPOX52 3'-tRF
tRF-22-WE8SSP6D2 3'-tRF
tRF-22-WE8YPOX52 3'-tRF
tRF-22-WE8Z3ZZV2 3'-tRF
tRF-22-WEK6PM852 3'-tRF
tRF-22-WEK879652 3'-tRF
tRF-22-WEK8Q2B52 3'-tRF
tRF-22-WEKSP1852 3'-tRF
tRF-22-WEKSPM852 3'-tRF
tRF-22-WEKSU8P52 3'-tRF
tRF-22-WEKSUYP52 3'-tRF
tRF-22-WEPSJR852 3'-tRF
tRF-22-WEW6VM4J2 3'-tRF
tRF-22-WKXU53K8N i-tRF
tRF-22-WLBSDE28N i-tRF
tRF-22-WLBSDEL8N i-tRF
tRF-22-WP9N1EWJM i-tRF
tRF-22-WURMJKYON i-tRF
tRF-22-X6L85J3KQ i-tRF
tRF-22-XKS6RN23J i-tRF
tRF-22-XLHQIXKD2 3'-tRF
tRF-22-XSXMSL73O 5'-tRF
tRF-22-XZX5S411J i-tRF
tRF-22-Y086Z34J2 3'-tRF
tRF-22-Y6FPZD3KQ i-tRF
tRF-22-YBKRYNW52 3'-tRF
tRF-22-YBOZZ7ND2 3'-tRF
tRF-22-YDLBRY735 i-tRF
tRF-22-YDU37Y93Q i-tRF
tRF-22-YH0RYNUR2 3'-tRF
tRF-22-YK7IVI7O3 i-tRF
tRF-22-YLKZKWE52 3'-tRF
tRF-22-YO0Y3KQ92 3'-tRF
tRF-22-YU4RRWRBJ 3'-tRF
tRF-22-Z3M8ZLSSP i-tRF
tRF-22-Z4PVFO3SN i-tRF
tRF-22-Z5EFOK8Y4 i-tRF
tRF-22-Z87HFK8S4 i-tRF
tRF-22-ZFHIUNWV2 3'-tRF
tRF-22-ZFMQ5JK8N i-tRF
tRF-22-ZK8U53K8N i-tRF
tRF-22-ZKXU53K8N i-tRF
tRF-22-ZKXXI363O i-tRF
tRF-22-ZLB6R3LUN i-tRF
tRF-22-ZLBS5EOBJ i-tRF
tRF-22-ZLSSXUOLJ 3'-tRF
tRF-22-ZRS3S3R65 i-tRF
tRF-23-0DI6BB5LD2 3'-tRF
tRF-23-0P58309NS 5'-tRF
tRF-23-18X3HRL70D i-tRF
tRF-23-18Y3HRL70D i-tRF
tRF-23-18YKISQID5 i-tRF
tRF-23-1ER37E14DU i-tRF
tRF-23-2IUIX1Q7DR 3'-tRF
tRF-23-2OOIQO4QDV i-tRF
tRF-23-2QR7F8YKDE i-tRF
tRF-23-2YU04DYJDE 5'-tRF
tRF-23-32VIJMRP9 i-tRF
tRF-23-392J1Y0SDZ i-tRF
tRF-23-3JVIJMRP9 i-tRF
tRF-23-3V2VR0PSDZ i-tRF
tRF-23-3W2VR008DZ i-tRF
tRF-23-43RX6NMHD5 i-tRF
tRF-23-45EHBK8RDZ i-tRF
tRF-23-45H5KQBFD2 3'-tRF
tRF-23-4DBQ6ZW6D2 3'-tRF
tRF-23-4PW3FJIKW i-tRF
tRF-23-4QD7OKW4Z i-tRF
tRF-23-4S5IR2Z4DZ i-tRF
tRF-23-5BF900BYDO 5'-tRF
tRF-23-5P1OHE10DQ i-tRF
tRF-23-6L0JVRI803 i-tRF
tRF-23-70VR3196DM i-tRF
tRF-23-739P8WQ07 i-tRF
tRF-23-73V2Y8L902 i-tRF
tRF-23-79MP9P9MDD 5'-tRF
tRF-23-79MP9P9NDE 5'-tRF
tRF-23-79MP9PMNDD 5'-tRF
tRF-23-7K7ZP33XD2 3'-tRF
tRF-23-7O58J0K80F 5'-tRF
tRF-23-7P299DWUDD i-tRF
tRF-23-7P596VW6DK i-tRF
tRF-23-7P59N3Z6DJ i-tRF
tRF-23-7Q078SUXD2 3'-tRF
tRF-23-7SERM492V 3'-tRF
tRF-23-7VD5YEYYD2 3'-tRF
tRF-23-7W1R7HFEV 3'-tRF
tRF-23-83ML5F92D5 i-tRF
tRF-23-86J8WPMNY 5'-tRF
tRF-23-86V8WPMNY 5'-tRF
tRF-23-877343RXDX 5'-tRF
tRF-23-87R718YKDE 5'-tRF
tRF-23-897PVP94Z 5'-tRF
tRF-23-8XF6RE980E i-tRF
tRF-23-941QKS3WD1 i-tRF
tRF-23-94V4SMIFX i-tRF
tRF-23-9LON4VN18 i-tRF
tRF-23-9MVH7P59DP i-tRF
tRF-23-9MVKS4I7D4 i-tRF
tRF-23-9N1EWJQ7D1 i-tRF
tRF-23-9N1QKS3WD1 i-tRF
tRF-23-9NH57S36D1 i-tRF
tRF-23-9NS334L2DB i-tRF
tRF-23-9P9MH57SD3 i-tRF
tRF-23-B3J811IK0E i-tRF
tRF-23-BDNZ8O6FD2 3'-tRF
tRF-23-BJ8FFDXXW i-tRF
tRF-23-BZBZOS4YV 3'-tRF
tRF-23-D80L9RQ4DZ i-tRF
tRF-23-DRFU8U767 i-tRF
tRF-23-DSJOBZBD0Q i-tRF
tRF-23-E07JL3RXY i-tRF
tRF-23-EH623K7SDE i-tRF
tRF-23-EUB4ZPEKD5 i-tRF
tRF-23-EXEY0VWUD2 3'-tRF
tRF-23-F2DI2OOIDW 5'-tRF
tRF-23-F8YKIR9N05 i-tRF
tRF-23-F91SS2P4DX i-tRF
tRF-23-FP18LPMBD8 5'-tRF
tRF-23-FR6LQ6S80H 5'-tRF
tRF-23-HDK2RSI20K i-tRF
tRF-23-HQ9M739P0J i-tRF
tRF-23-HUB689XXD2 3'-tRF
tRF-23-HXD3KY7SDD i-tRF
tRF-23-IED6VZ0OD2 3'-tRF
tRF-23-INVDRI2QD1 i-tRF
tRF-23-J0DPZOIP7 5'-tRF
tRF-23-J8WPMN1E0J i-tRF
tRF-23-JMRPFQRD03 i-tRF
tRF-23-JOKP1M58DD i-tRF
tRF-23-K2821NQ405 i-tRF
tRF-23-K5I34JRXDX i-tRF
tRF-23-K8HJ83MLDS i-tRF
tRF-23-KD09Z51UD2 3'-tRF
tRF-23-KKIJL3RXY i-tRF
tRF-23-LPMBQ4NKDJ i-tRF
tRF-23-M2OSRNLNDJ i-tRF
tRF-23-M8ZLSSXUD6 i-tRF
tRF-23-MBQ4NKKQR i-tRF
tRF-23-MEF91SS2DU i-tRF
tRF-23-MH490VL8DJ i-tRF
tRF-23-MIF91SS2DU i-tRF
tRF-23-MN1E8Y7ZD1 i-tRF
tRF-23-N1EH6KK80E i-tRF
tRF-23-N5ORNQY1D2 3'-tRF
tRF-23-N6B7P86ZD2 3'-tRF
tRF-23-NF56FK8RDZ i-tRF
tRF-23-NL5RYKWIDZ i-tRF
tRF-23-NMEH623K0E i-tRF
tRF-23-NNBSBKZ3DZ i-tRF
tRF-23-NO0RNQYXD2 3'-tRF
tRF-23-NQDVLKZ4Z i-tRF
tRF-23-NRDF7UK80E i-tRF
tRF-23-NS56O2Z0DZ i-tRF
tRF-23-NYDRFU8U0E i-tRF
tRF-23-OB1690PQDY 5'-tRF
tRF-23-OB9ZFH69U i-tRF
tRF-23-OOJ9BBF3V 3'-tRF
tRF-23-PJ58309NS 5'-tRF
tRF-23-PJ60MV9JD2 i-tRF
tRF-23-PS5P4PW3X 5'-tRF
tRF-23-Q1Q89P9L02 5'-tRF
tRF-23-Q3V2Y7RZ02 i-tRF
tRF-23-Q6J6K6UDV 3'-tRF
tRF-23-Q6S8V0J8DR i-tRF
tRF-23-Q72S3HPSDZ i-tRF
tRF-23-Q99P9P9NDD 5'-tRF
tRF-23-Q9B1XSRI0J 3'-tRF
tRF-23-QFQ2FWQ8DV i-tRF
tRF-23-QNR8VP9L9 5'-tRF
tRF-23-QOH7HLWXD2 3'-tRF
tRF-23-QR535Z8L0P i-tRF
tRF-23-QXBR3XZ7V 3'-tRF
tRF-23-R29P4P9LDS 5'-tRF
tRF-23-R3SJ83RP9 i-tRF
tRF-23-R3WE8RO8DX i-tRF
tRF-23-R71KVUY9DZ i-tRF
tRF-23-R7F8YKIR04 i-tRF
tRF-23-R9JP9P9NDD 5'-tRF
tRF-23-R9JP9PMNDD 5'-tRF
tRF-23-RESJ83RP9 i-tRF
tRF-23-RKIP4OI3X 5'-tRF
tRF-23-RNLNKSEKDS i-tRF
tRF-23-RRJ89O9N9 5'-tRF
tRF-23-RX67NZU6D2 3'-tRF
tRF-23-RX6NMH49V i-tRF
tRF-23-RXPIN24Y7 i-tRF
tRF-23-S3M8309NS 5'-tRF
tRF-23-S3RQJVDE0J i-tRF
tRF-23-SL735L8RDV i-tRF
tRF-23-SP58309M0F 5'-tRF
tRF-23-U1J0SU9EDL i-tRF
tRF-23-V29K9UV3D9 5'-tRF
tRF-23-V2Y8L981DV i-tRF
tRF-23-V470VR310N i-tRF
tRF-23-V47P596V03 i-tRF
tRF-23-VOH30WUI0J i-tRF
tRF-23-VP941QKSD3 i-tRF
tRF-23-VP9N15WV0E i-tRF
tRF-23-W47W1R7HX i-tRF
tRF-23-WKXU53K80E i-tRF
tRF-23-WO2F9IY9V 3'-tRF
tRF-23-WP9N1EWJDW i-tRF
tRF-23-XO46DODLD2 3'-tRF
tRF-23-XSXMSL730H 5'-tRF
tRF-23-XXI363U0W i-tRF
tRF-23-YDLBRY730K i-tRF
tRF-23-YKISQI45DM i-tRF
tRF-23-YO8R6546D2 3'-tRF
tRF-23-YRL51NLED3 i-tRF
tRF-23-YS56O2Z0DZ i-tRF
tRF-23-YU476YQSD2 3'-tRF
tRF-23-YU4RRWRBD2 3'-tRF
tRF-23-YU890Y5FD2 3'-tRF
tRF-23-YU8R6Q46D2 3'-tRF
tRF-23-YU8SRZMFD2 3'-tRF
tRF-23-YUBS68BFD2 3'-tRF
tRF-23-YUH5S8R6D2 3'-tRF
tRF-23-YUHRE9XFD2 3'-tRF
tRF-23-YUHRERXFD2 3'-tRF
tRF-23-YUHRH7MSD2 3'-tRF
tRF-23-YUPR18B6D2 3'-tRF
tRF-23-YUY9H33PD2 3'-tRF
tRF-23-YUYR66EFD2 3'-tRF
tRF-23-YUYR66IFD2 3'-tRF
tRF-23-YUYRLHR0D2 3'-tRF
tRF-23-YUYRR6RBD2 3'-tRF
tRF-23-YUYRRHQFD2 3'-tRF
tRF-23-Z3M8ZLSS0M i-tRF
tRF-23-Z4PVFO3S0E i-tRF
tRF-23-Z5EFOK8YDZ i-tRF
tRF-23-Z87HFK8SDZ i-tRF
tRF-23-Z8SSFK8SDZ i-tRF
tRF-23-ZK8U53K80E i-tRF
tRF-23-ZKXU53K80E i-tRF
tRF-23-ZLB6R3LU0E i-tRF
tRF-23-ZLBS5EOBD3 i-tRF
tRF-23-ZLSSXUOLD2 3'-tRF
tRF-23-ZOSRI8WPD2 3'-tRF
tRF-23-ZVELXKKSDZ i-tRF
tRF-23-ZVILXKKSDZ i-tRF
tRF-24-04SXQ3V2KJ i-tRF
tRF-24-0O27NXJ4E2 3'-tRF
tRF-24-0P58309N0Y 5'-tRF
tRF-24-18YKISQIH2 i-tRF
tRF-24-1XDDZZ4YE2 3'-tRF
tRF-24-1Y2LNOZ7I2 3'-tRF
tRF-24-1YIPRVYJKE i-tRF
tRF-24-1Z3L7L73JD 5'-tRF
tRF-24-2IUIX1Q7HV 3'-tRF
tRF-24-2YU04DYJFO 5'-tRF
tRF-24-32VIJMRPEU i-tRF
tRF-24-392J1Y0S2E i-tRF
tRF-24-3JVIJMRPEU i-tRF
tRF-24-3R6J9KIWIZ i-tRF
tRF-24-3V2VR0PS2E i-tRF
tRF-24-3W2VR0082E i-tRF
tRF-24-43RX6NMHH3 i-tRF
tRF-24-4656OKNHKE i-tRF
tRF-24-4656OKZHKE i-tRF
tRF-24-4PW3FJIKE5 i-tRF
tRF-24-5BF900BYHF 5'-tRF
tRF-24-5NB2NZW7HV 3'-tRF
tRF-24-5SB1H7NIE2 3'-tRF
tRF-24-690M0RHBFV 3'-tRF
tRF-24-6L0JVRI8JQ i-tRF
tRF-24-6LQ6S8V01D i-tRF
tRF-24-6XDRVQHZE2 3'-tRF
tRF-24-6ZEDKZIX1J 3'-tRF
tRF-24-735L8RPYJ1 i-tRF
tRF-24-739P8WQ0EB i-tRF
tRF-24-73V2Y8L9J1 i-tRF
tRF-24-76HRMF3RE2 3'-tRF
tRF-24-76IR3DR2I2 3'-tRF
tRF-24-79MP9P9MF2 5'-tRF
tRF-24-7FERBLB3E2 3'-tRF
tRF-24-7O58J0K827 5'-tRF
tRF-24-7P596VW61M i-tRF
tRF-24-7S1RMH5MI2 3'-tRF
tRF-24-7SB1RHODE2 3'-tRF
tRF-24-7SDR29NDE2 3'-tRF
tRF-24-7SDR2ZNDE2 3'-tRF
tRF-24-7SDR5MEJE2 3'-tRF
tRF-24-7SDRXSE5I2 3'-tRF
tRF-24-7SERM492E2 3'-tRF
tRF-24-7SFRJ4O1E2 3'-tRF
tRF-24-7SHRMFWRE2 3'-tRF
tRF-24-7SHRRNWJE2 3'-tRF
tRF-24-7SI7JP8XI2 3'-tRF
tRF-24-7SIR3DR2I2 3'-tRF
tRF-24-7SIRM1BVE2 3'-tRF
tRF-24-7SIRM1DVE2 3'-tRF
tRF-24-7SIRMJ6VE2 3'-tRF
tRF-24-7SIRMM12E2 3'-tRF
tRF-24-7SIRY7ZZI2 3'-tRF
tRF-24-7W1R7HFEE2 3'-tRF
tRF-24-7X1RJYSXI2 3'-tRF
tRF-24-83ML5F92H3 i-tRF
tRF-24-86J8WPMNEX 5'-tRF
tRF-24-86V8WPMNEX 5'-tRF
tRF-24-897PVP94FB 5'-tRF
tRF-24-8KIJL3R70Y i-tRF
tRF-24-941QKS3WF8 i-tRF
tRF-24-9LON4VN1EM i-tRF
tRF-24-9MV47P59I8 i-tRF
tRF-24-9MVH7P59H4 i-tRF
tRF-24-9MVKS4I71Z i-tRF
tRF-24-9N1EWJQ7FV i-tRF
tRF-24-9NF5W8E7H7 i-tRF
tRF-24-9NS334L2F1 3'-tRF
tRF-24-B0845JJ82E i-tRF
tRF-24-B601WZ03HV 3'-tRF
tRF-24-BZBZOS4YE2 3'-tRF
tRF-24-DPUSYDY6FO i-tRF
tRF-24-DRFU8U76ED i-tRF
tRF-24-DW9NH1NRHB i-tRF
tRF-24-E07JL3RXE9 i-tRF
tRF-24-E96MF0IUIZ i-tRF
tRF-24-EZOMJHHSFE i-tRF
tRF-24-F8YKIR9NK2 i-tRF
tRF-24-F91SS2P4IR i-tRF
tRF-24-F9LKXNYQFP 5'-tRF
tRF-24-FBQ622EV2R i-tRF
tRF-24-FR6LQ6S82X 5'-tRF
tRF-24-FRROWFUBHO i-tRF
tRF-24-H3RUSMKVHN i-tRF
tRF-24-HMI8W47WFD i-tRF
tRF-24-I34JRX6N1P i-tRF
tRF-24-I8W47W1R2M i-tRF
tRF-24-INVDRI2QFV i-tRF
tRF-24-J0DPZOIPED 5'-tRF
tRF-24-J0SU9ELB1I i-tRF
tRF-24-JOKP1M58FK i-tRF
tRF-24-K5I34JRXI7 i-tRF
tRF-24-K8HJ83MLH9 i-tRF
tRF-24-KF9MVH7PIE i-tRF
tRF-24-KKIJL3RXE9 i-tRF
tRF-24-M3WD8S74I6 i-tRF
tRF-24-M3WE8SSPI6 i-tRF
tRF-24-M8ZLSSXUH7 i-tRF
tRF-24-MBQ4NKKQ0V i-tRF
tRF-24-MEF91SS2II i-tRF
tRF-24-MKYUYRLHIX i-tRF
tRF-24-MN1E8Y7ZFV i-tRF
tRF-24-N7D9BKYS2E i-tRF
tRF-24-NF56FK8R2E i-tRF
tRF-24-NS56O2Z02E i-tRF
tRF-24-NS56O2ZF2E i-tRF
tRF-24-O045DBNI0W i-tRF
tRF-24-OB1690PQIY 5'-tRF
tRF-24-OB3ZY61DE2 3'-tRF
tRF-24-OOJ9BBF3E2 3'-tRF
tRF-24-OUR8309N0Y 5'-tRF
tRF-24-PJ58309N0Y 5'-tRF
tRF-24-PJ60MV9J1I i-tRF
tRF-24-PS5P4PW3ES 5'-tRF
tRF-24-PSQP4PW3ES 5'-tRF
tRF-24-PY8HM2OSIZ i-tRF
tRF-24-PZK0JNORIZ i-tRF
tRF-24-Q1Q89P9LJI 5'-tRF
tRF-24-Q3V2Y7RZJ1 i-tRF
tRF-24-Q6J6K6UDE2 3'-tRF
tRF-24-Q6S8V0J6HW i-tRF
tRF-24-Q6S8V0J8HW i-tRF
tRF-24-Q9B1XSRIJ2 3'-tRF
tRF-24-QFQ2FWQ8IJ i-tRF
tRF-24-QKF1R3WEJJ i-tRF
tRF-24-QNR8VP9LEU 5'-tRF
tRF-24-QWU1O078JZ i-tRF
tRF-24-QXBR3XZ7E2 3'-tRF
tRF-24-QXL13XZ512 3'-tRF
tRF-24-R29P4P9LH9 5'-tRF
tRF-24-R2YJ8B9LH9 i-tRF
tRF-24-R3VJ4ZZ5FV 3'-tRF
tRF-24-R718YKISIM i-tRF
tRF-24-R9JP9P9NF2 5'-tRF
tRF-24-R9JP9PMNF2 5'-tRF
tRF-24-RK9P4P9LH9 5'-tRF
tRF-24-RKIP4OI3ES 5'-tRF
tRF-24-RN11WZY1E2 3'-tRF
tRF-24-RNLNKSEKH9 3'-tRF
tRF-24-RPM830MM2S 5'-tRF
tRF-24-RVB92EB02V 3'-tRF
tRF-24-RX6N38Z9EJ i-tRF
tRF-24-RX6NMH49EK i-tRF
tRF-24-RXPIN24YED i-tRF
tRF-24-RXURYRSIE2 3'-tRF
tRF-24-RYVMMV5B2V 3'-tRF
tRF-24-S3M8309N0Y 5'-tRF
tRF-24-S3RQJVDEJJ i-tRF
tRF-24-S5R8309N0Y 5'-tRF
tRF-24-SL735L8RI3 i-tRF
tRF-24-SLDPUSYDKJ i-tRF
tRF-24-SP58309M2S 5'-tRF
tRF-24-SWRYVMMVHX i-tRF
tRF-24-SX0DIJZ7FV 3'-tRF
tRF-24-SX73V2Y81W i-tRF
tRF-24-U1J0SU9E16 i-tRF
tRF-24-V29K9UV3IU 5'-tRF
tRF-24-V470VR31KD i-tRF
tRF-24-V47P596VJ5 i-tRF
tRF-24-V47PVR31KD i-tRF
tRF-24-V4V47Q2WHM i-tRF
tRF-24-VH7P59N3K5 i-tRF
tRF-24-VIJMRPFQIX i-tRF
tRF-24-VUUMHNU6E2 3'-tRF
tRF-24-W47W1R7HE6 i-tRF
tRF-24-WN1Q18X3FJ i-tRF
tRF-24-WO2F9IY9E2 3'-tRF
tRF-24-WP9N1EWJI5 i-tRF
tRF-24-XSXMSL732Z 5'-tRF
tRF-24-YDLBRY73JL i-tRF
tRF-24-YKISQI451V i-tRF
tRF-24-Z34KRQ59J4 i-tRF
tRF-24-Z3M8ZLSSJ8 i-tRF
tRF-24-Z87HFK8S2E i-tRF
tRF-24-Z8SSFK8S2E i-tRF
tRF-24-ZEF3BLHKEW i-tRF
tRF-24-ZVELXKKS2E i-tRF
tRF-25-04SXQ3V2Y7 i-tRF
tRF-25-0P58309NDJ 5'-tRF
tRF-25-18X3HRL7S5 i-tRF
tRF-25-1IBM4LV7U6 3'-tRF
tRF-25-1KYK37ZXK1 3'-tRF
tRF-25-2IUIX1Q7O6 3'-tRF
tRF-25-2QR7F8YKIR i-tRF
tRF-25-32VIJMRPFQ i-tRF
tRF-25-3JVIJMRPFQ i-tRF
tRF-25-3K7SIR3DR2 i-tRF
tRF-25-3V2VR0PSRZ i-tRF
tRF-25-43RX6NMH49 i-tRF
tRF-25-4J83ML5F92 i-tRF
tRF-25-4JRX6N38Z9 i-tRF
tRF-25-4PW3FJIKE7 i-tRF
tRF-25-51MLHVHBEX i-tRF
tRF-25-54RNZFS7U6 3'-tRF
tRF-25-59MEJB5Y13 i-tRF
tRF-25-5BF900BY4D 5'-tRF
tRF-25-5IUDK7VZ41 3'-tRF
tRF-25-5NB2NZW7O6 3'-tRF
tRF-25-63U0EZY9X1 3'-tRF
tRF-25-690M0RHB26 3'-tRF
tRF-25-6MODJRWVU6 3'-tRF
tRF-25-6ZEDKZIXK6 3'-tRF
tRF-25-73V2Y8L981 i-tRF
tRF-25-73V6M7QZ0H i-tRF
tRF-25-79MP9P9MH5 5'-tRF
tRF-25-7O58J0K8UM 5'-tRF
tRF-25-7P596VW631 i-tRF
tRF-25-86J8WPMN1E 5'-tRF
tRF-25-86V8WPMN1E 5'-tRF
tRF-25-897PVP941Q 5'-tRF
tRF-25-8DYDZDL9X1 3'-tRF
tRF-25-941QKS3W2V i-tRF
tRF-25-97BOJ8N981 3'-tRF
tRF-25-99DMEMR326 3'-tRF
tRF-25-99OMEMR326 3'-tRF
tRF-25-9LON4VN1EH i-tRF
tRF-25-9MV47P596V i-tRF
tRF-25-9MVH7P59N3 i-tRF
tRF-25-9N1EWJQ72S i-tRF
tRF-25-9NF5W8E7OM i-tRF
tRF-25-9NH1NRM5U6 3'-tRF
tRF-25-9NS334L2H1 3'-tRF
tRF-25-9P9L8422YR i-tRF
tRF-25-B2JK7PP9ZZ i-tRF
tRF-25-B601WZ03O6 3'-tRF
tRF-25-BBSQ6KK4RN i-tRF
tRF-25-DNPEEXI9X6 3'-tRF
tRF-25-DWY2MJ8F81 i-tRF
tRF-25-E96MF0IURN i-tRF
tRF-25-E96MF0IV1N i-tRF
tRF-25-E9UN207RRN i-tRF
tRF-25-EH623K7SIR i-tRF
tRF-25-F8YKIR9NY5 i-tRF
tRF-25-F91SS2P46I i-tRF
tRF-25-F9LKXNYQIU 5'-tRF
tRF-25-FBQ622EVUI i-tRF
tRF-25-FP18LPMBQ4 5'-tRF
tRF-25-FR6LQ6S8V0 5'-tRF
tRF-25-FZ2DN1RJY6 3'-tRF
tRF-25-FZB1KZI9U6 3'-tRF
tRF-25-H3RUSMKVNM i-tRF
tRF-25-H3RXSMKVNM i-tRF
tRF-25-HJ83ML5F82 i-tRF
tRF-25-HKIK74HK9F 5'-tRF
tRF-25-HMI8W47W1R i-tRF
tRF-25-I34JRX6N38 i-tRF
tRF-25-I3VF4YO9XE i-tRF
tRF-25-I8W47W1R7H i-tRF
tRF-25-INVDRI2Q2R i-tRF
tRF-25-J8WPMN1E8Y i-tRF
tRF-25-JQR7F8YKIR i-tRF
tRF-25-K5I34JRX6N i-tRF
tRF-25-K84J83ML5F i-tRF
tRF-25-K87SIRMM12 i-tRF
tRF-25-K8HJ83ML5F i-tRF
tRF-25-KF9MVH7P59 i-tRF
tRF-25-KQI34JRX6N i-tRF
tRF-25-L7P5QK11M3 i-tRF
tRF-25-L85DMKYUYR i-tRF
tRF-25-LKXNYQIUIV i-tRF
tRF-25-LY7L73HQP0 i-tRF
tRF-25-M0IBB7Z92K i-tRF
tRF-25-M2OSRNLNKS i-tRF
tRF-25-M3WD8S746D 3'-tRF
tRF-25-M3WE8SSP6D 3'-tRF
tRF-25-MBQ4NKKQBR i-tRF
tRF-25-MEF91SS2PM i-tRF
tRF-25-MIF91SS2P4 i-tRF
tRF-25-MKYUYRLHR0 i-tRF
tRF-25-ML5F924ZDR i-tRF
tRF-25-MLHVHBEXBI i-tRF
tRF-25-MN1E8Y7Z2R i-tRF
tRF-25-MQ18Y3E7QN i-tRF
tRF-25-O1B54ZUPX1 3'-tRF
tRF-25-OB1690PQR3 5'-tRF
tRF-25-OUR8309NDJ 5'-tRF
tRF-25-OZMEJB5Y13 i-tRF
tRF-25-P940KK5Y93 i-tRF
tRF-25-P9M0NK5Y93 i-tRF
tRF-25-PJ58309NDJ 5'-tRF
tRF-25-PLR8YP9LON 5'-tRF
tRF-25-PS5P4PW3FJ 5'-tRF
tRF-25-PSQP4PW3FJ 5'-tRF
tRF-25-PV94V4SMIF i-tRF
tRF-25-Q1Q89P9L84 5'-tRF
tRF-25-Q3V2Y7RZ81 i-tRF
tRF-25-Q6S8V0J8O9 i-tRF
tRF-25-Q9P49URRM3 i-tRF
tRF-25-Q9P4VURRM3 i-tRF
tRF-25-QFQ2FWQ8P6 i-tRF
tRF-25-QKF1R3WE8R i-tRF
tRF-25-QNR8VP9LFQ 5'-tRF
tRF-25-QR535Z8LZB i-tRF
tRF-25-QW58309NDJ 5'-tRF
tRF-25-QZP4VU6RM3 i-tRF
tRF-25-QZPHVU6RM3 i-tRF
tRF-25-R3VJ4ZZ526 3'-tRF
tRF-25-R3WE8RO86J 3'-tRF
tRF-25-R718YKISQI i-tRF
tRF-25-R71KVUY9Q9 i-tRF
tRF-25-R95933JKB6 3'-tRF
tRF-25-R9593J2426 3'-tRF
tRF-25-R9593J2H26 3'-tRF
tRF-25-R9598LS7F6 3'-tRF
tRF-25-R959KUMKF6 3'-tRF
tRF-25-R95R3JH926 3'-tRF
tRF-25-R9D94ZNO26 3'-tRF
tRF-25-R9DR3J0926 3'-tRF
tRF-25-R9JP9P9NH5 5'-tRF
tRF-25-R9O9337KB6 3'-tRF
tRF-25-R9ODMJ6B26 3'-tRF
tRF-25-R9OML32826 3'-tRF
tRF-25-RKIP4OI3FJ 5'-tRF
tRF-25-RNLIK898O1 3'-tRF
tRF-25-RNLN4Q1RV1 3'-tRF
tRF-25-RNLNK88KO1 3'-tRF
tRF-25-RPM8309MUK 5'-tRF
tRF-25-RPM830MMUK 5'-tRF
tRF-25-RS9NS334L2 i-tRF
tRF-25-RVB92EB0U6 3'-tRF
tRF-25-RX6NMH490V i-tRF
tRF-25-RYVMMV5BU6 3'-tRF
tRF-25-S3M8309NDJ 5'-tRF
tRF-25-SP58309MUK 5'-tRF
tRF-25-SWRYVMMV5B i-tRF
tRF-25-SX0DIJZ726 3'-tRF
tRF-25-SX73V2Y8L9 i-tRF
tRF-25-UHK0SVRNLM i-tRF
tRF-25-V29K9UV365 5'-tRF
tRF-25-V47P596VW6 i-tRF
tRF-25-V4V4SQ2WW1 i-tRF
tRF-25-V4VH7Q2QW1 i-tRF
tRF-25-VH7P59N3Z6 i-tRF
tRF-25-VIJMRPFQRD i-tRF
tRF-25-VP941QKS3W i-tRF
tRF-25-VP9N1QKS3W i-tRF
tRF-25-W3FJIKE7UM i-tRF
tRF-25-W47W1R7HFE i-tRF
tRF-25-WP9N1EWJQ7 i-tRF
tRF-25-XB0ZZRD226 3'-tRF
tRF-25-XF0N2BD0U6 3'-tRF
tRF-25-Z34KRQ59W3 i-tRF
tRF-25-Z3M8ZLSSXU i-tRF
tRF-25-ZEF3BLHKFZ i-tRF
tRF-26-04SXQ3V2Y70 i-tRF
tRF-26-08R959KUMKB i-tRF
tRF-26-1664PUQ3400 5'-tRF
tRF-26-18X3HRL7S50 i-tRF
tRF-26-18YKISQI45D i-tRF
tRF-26-1IUUK7VZ0RB 3'-tRF
tRF-26-1KYK37ZXK1B 3'-tRF
tRF-26-1N2N37WX01B 3'-tRF
tRF-26-1NLI38NJW1B 3'-tRF
tRF-26-2QR7F8YKIRE i-tRF
tRF-26-32VIJMRPFQD i-tRF
tRF-26-3IRW18V6XO0 i-tRF
tRF-26-3JVIJMRPFQ0 i-tRF
tRF-26-4PW3FJIKE7E i-tRF
tRF-26-4S14IZJQXEE i-tRF
tRF-26-5BF900BY4DE 5'-tRF
tRF-26-5IUDK7VZ41B 3'-tRF
tRF-26-5P4PW3FJHPB i-tRF
tRF-26-5UB1ZZK0O5D 3'-tRF
tRF-26-5VF3R3ZV1RE i-tRF
tRF-26-5YXENDBP1IE i-tRF
tRF-26-63U0EZY9X1B 3'-tRF
tRF-26-6XQ6S8V0J80 i-tRF
tRF-26-7343RX6NMHD i-tRF
tRF-26-739P8WQ0D5D 3'-tRF
tRF-26-73V2Y8L9810 i-tRF
tRF-26-79MP9P9MH50 5'-tRF
tRF-26-79MP9PMNH5B 5'-tRF
tRF-26-7L73HQP0IRD i-tRF
tRF-26-7N232WMK81B 3'-tRF
tRF-26-7NLE2WMK81B 3'-tRF
tRF-26-7O58J0K8UM0 5'-tRF
tRF-26-86J8WPMN1EE 5'-tRF
tRF-26-86V8WPMN1EE 5'-tRF
tRF-26-897PVP941QD 5'-tRF
tRF-26-8DYDZDL9X1B 3'-tRF
tRF-26-90YBOZZ7NDD 3'-tRF
tRF-26-941QKS3W2V0 i-tRF
tRF-26-942IKBUBS1B 3'-tRF
tRF-26-97BOJ8N981B 3'-tRF
tRF-26-9ELBKM4Y41B 3'-tRF
tRF-26-9M739P8WQ0B i-tRF
tRF-26-9MV47P596VE i-tRF
tRF-26-9MVKS4I7LZD i-tRF
tRF-26-9N1EWJQ72SD i-tRF
tRF-26-9NF5W8E7OMD i-tRF
tRF-26-9NS334L2H1B 3'-tRF
tRF-26-B4ZPEK45H5D i-tRF
tRF-26-DW9NH1NRM5E i-tRF
tRF-26-E7ZPVOH30WE 5'-tRF
tRF-26-EH623K7SIRD i-tRF
tRF-26-F3BLHKFZB1D i-tRF
tRF-26-F3R3ZV1RY1B 3'-tRF
tRF-26-F732Q86N7KE i-tRF
tRF-26-F8YKIR9NY5D i-tRF
tRF-26-F91SS2P46ID i-tRF
tRF-26-F9LKXNYQIUB 5'-tRF
tRF-26-FJ33DSJOBZB i-tRF
tRF-26-FP18LPMBQ4D 5'-tRF
tRF-26-I3VF4YO9XED i-tRF
tRF-26-I3VF4YOZXED i-tRF
tRF-26-I8W47W1R7HB i-tRF
tRF-26-IBB7Z92K01B 3'-tRF
tRF-26-INVDRI2Q2RD i-tRF
tRF-26-IQ5O8LZ521B 3'-tRF
tRF-26-ISQI45LSM1D i-tRF
tRF-26-J8WPMN1E8Y0 i-tRF
tRF-26-JK7PP9ZZ05D 3'-tRF
tRF-26-K5I34JRX6ND i-tRF
tRF-26-K87SIRMM12B i-tRF
tRF-26-K8HJ83ML5FE i-tRF
tRF-26-KF9MVH7P59D i-tRF
tRF-26-KL9MVH7P59D i-tRF
tRF-26-L85DMKYUYRD i-tRF
tRF-26-M2OSRNLNKSB i-tRF
tRF-26-M3WD8S746DD 3'-tRF
tRF-26-M3WE8SSP6DD 3'-tRF
tRF-26-MI7O3B1NR8E i-tRF
tRF-26-MIF91SS2P40 i-tRF
tRF-26-MIF91SS2P4B i-tRF
tRF-26-MKYUYRLHR0D 3'-tRF
tRF-26-ML5F924ZDRD i-tRF
tRF-26-MLHVHBEXBIE i-tRF
tRF-26-MN1E8Y7Z2RB i-tRF
tRF-26-MNLB3KMB01B 3'-tRF
tRF-26-MNLE308HP1B 3'-tRF
tRF-26-O1B54ZUPX1B 3'-tRF
tRF-26-OB1690PQR3E 5'-tRF
tRF-26-PS5P4PW3FJB 5'-tRF
tRF-26-PSQP4PW3FJB 5'-tRF
tRF-26-PUQ340QIQND i-tRF
tRF-26-Q1Q89P9L84D 5'-tRF
tRF-26-Q2FWQ8P6U1D i-tRF
tRF-26-Q3V2Y7RZ81D i-tRF
tRF-26-Q6S8V0J8O9E i-tRF
tRF-26-QNR8VP9LFQB 5'-tRF
tRF-26-QP4PW3FJIKB i-tRF
tRF-26-QR535Z8LZBE i-tRF
tRF-26-QZP4VU6RM3E i-tRF
tRF-26-QZPHVU6RM3E i-tRF
tRF-26-R3WE8RO86JD 3'-tRF
tRF-26-R718YKISQID i-tRF
tRF-26-R9JP9P9NH50 5'-tRF
tRF-26-R9JP9PMNH50 5'-tRF
tRF-26-RI2Q2RJO01B 3'-tRF
tRF-26-RN2MK827K1B 3'-tRF
tRF-26-RN2NKSEK51B 3'-tRF
tRF-26-RNLEK5LYK1B 3'-tRF
tRF-26-RNLEK5YY01B 3'-tRF
tRF-26-RNLIK898O1B 3'-tRF
tRF-26-RNLIK8V8O1B 3'-tRF
tRF-26-RNLJK578Q1B 3'-tRF
tRF-26-RNLJKP9BK1B 3'-tRF
tRF-26-RNLMK8J7K1B 3'-tRF
tRF-26-RNLN39NZZ1B 3'-tRF
tRF-26-RNLN4Q1RV1B 3'-tRF
tRF-26-RNLNK88KO1B 3'-tRF
tRF-26-RNLNK8KDP1B 3'-tRF
tRF-26-RNLNK8KEP1B 3'-tRF
tRF-26-RNLNKSEK51B 3'-tRF
tRF-26-RNU3KQ9MV1B 3'-tRF
tRF-26-ROWFUBNOBZE i-tRF
tRF-26-RPM8309MUKD 5'-tRF
tRF-26-RS9NS334L2B i-tRF
tRF-26-RX6NMH490VD i-tRF
tRF-26-SL735L8RPYE i-tRF
tRF-26-SP58309MUKD 5'-tRF
tRF-26-SWRYVMMV5BE i-tRF
tRF-26-SX73V2Y8L9E i-tRF
tRF-26-U3XOUZDZN1B 3'-tRF
tRF-26-V29K9UV3650 5'-tRF
tRF-26-V470VR3196D i-tRF
tRF-26-V47P596VW6D i-tRF
tRF-26-V47PVR3196D i-tRF
tRF-26-V4V47Q2WNIE i-tRF
tRF-26-VIJMRPFQRDE i-tRF
tRF-26-VIZKXXI363E i-tRF
tRF-26-VP941QKS3WD i-tRF
tRF-26-VP9N1QKS3WD i-tRF
tRF-26-W1X6L85J3KE i-tRF
tRF-26-W3FJIKE7UMD i-tRF
tRF-26-W47W1R7HFEB i-tRF
tRF-26-WN1Q18X3HRD i-tRF
tRF-26-WP9N1EWJQ7D i-tRF
tRF-26-WPMN1E8Y7ZD i-tRF
tRF-26-XIP2801M38E i-tRF
tRF-26-XIP2801MK8E i-tRF
tRF-26-XIW282FN5KE i-tRF
tRF-26-XN3282FN5KE i-tRF
tRF-26-XZX5S4113KE i-tRF
tRF-26-Y0IJFJ33DSD i-tRF
tRF-26-YONONU3INDD 3'-tRF
tRF-26-Z3M8ZLSSXU0 i-tRF
tRF-26-Z3PD8OHB15D 3'-tRF
tRF-26-Z3V5393L41B 3'-tRF
tRF-26-ZDBQ8BB2S1B 3'-tRF
tRF-26-ZUV0UEDP5IE i-tRF
tRF-27-04SXQ3V2Y74 i-tRF
tRF-27-08F4BDNZ8O4 i-tRF
tRF-27-0KRX67NZU6J 3'-tRF
tRF-27-1380877S6V2 3'-tRF
tRF-27-18X3HRL7S5M i-tRF
tRF-27-18YKISQI45K i-tRF
tRF-27-1ER37E14PHL i-tRF
tRF-27-2QR7F8YKIRP i-tRF
tRF-27-2YU04DYJIOJ 5'-half
tRF-27-32VIJMRPFQ2 i-tRF
tRF-27-33WB08Q2B52 3'-tRF
tRF-27-3IRW18V6XOL i-tRF
tRF-27-3JVIJMRPFQL i-tRF
tRF-27-3K7SIR3DR2M 3'-tRF
tRF-27-3KYUYRR6RBJ 3'-tRF
tRF-27-4J83ML5F923 i-tRF
tRF-27-4S14IZJQXEP i-tRF
tRF-27-4VN1EH6KK8N i-tRF
tRF-27-538E89YZB52 3'-tRF
tRF-27-596VW631QJJ i-tRF
tRF-27-5BF900BY4D5 5'-tRF
tRF-27-5JYH0RYNUR2 3'-tRF
tRF-27-5P4PW3FJHP1 i-tRF
tRF-27-5UB1ZZK0O52 3'-tRF
tRF-27-69M8LO9EFVI 5'-tRF
tRF-27-6LQ6S8V0J6L i-tRF
tRF-27-6RJ89O9NF55 5'-tRF
tRF-27-6SF8WO6VXW5 i-tRF
tRF-27-6XQ6S8V0J8L i-tRF
tRF-27-6XQ6S8V0JUL i-tRF
tRF-27-727OFIZ9WUJ 3'-tRF
tRF-27-7343RX6NMH3 i-tRF
tRF-27-739P8WQ0D52 3'-tRF
tRF-27-73V2Y8L981M i-tRF
tRF-27-78YLKZKWE52 3'-tRF
tRF-27-7JPJ60MV9JJ i-tRF
tRF-27-7O58J0K8UMM 5'-tRF
tRF-27-86J8WPMN1E5 5'-tRF
tRF-27-86V8WPMN1E5 5'-tRF
tRF-27-897PVP941QJ 5'-tRF
tRF-27-90YBOZZ7ND2 3'-tRF
tRF-27-918XF6RE98N i-tRF
tRF-27-93W0K672052 3'-tRF
tRF-27-93WB8647O52 3'-tRF
tRF-27-93WB8689SV2 3'-tRF
tRF-27-93WB86N7O52 3'-tRF
tRF-27-93WEW6VM4J2 3'-tRF
tRF-27-941QKS3W2V4 i-tRF
tRF-27-94SX73V2Y8K i-tRF
tRF-27-94V4SMIFFNJ i-tRF
tRF-27-9M739P8WQ0F i-tRF
tRF-27-9MV47P596V5 i-tRF
tRF-27-9N1EWJQ72SJ i-tRF
tRF-27-9Y7Q078SUXJ 3'-tRF
tRF-27-D9W1X6L85JJ i-tRF
tRF-27-DW9NH1NRM5O i-tRF
tRF-27-DXXLHQIXKD2 3'-tRF
tRF-27-EH623K7SIRJ i-tRF
tRF-27-EZ5P1OHE103 i-tRF
tRF-27-F1R3WE8RO84 i-tRF
tRF-27-F2DI2OOIQO3 5'-tRF
tRF-27-F8YKIR9NY5J i-tRF
tRF-27-F91SS2P46I3 i-tRF
tRF-27-F9LKXNYQIUI 5'-half
tRF-27-FBDMI2669KQ 5'-tRF
tRF-27-FD2F37YF7D2 3'-tRF
tRF-27-FP18LPMBQ43 5'-tRF
tRF-27-FR6LQ6S8V02 5'-tRF
tRF-27-HR04SXQ3V2Q 5'-tRF
tRF-27-I2WB0Q37Q52 3'-tRF
tRF-27-I3VF4YO9XEJ i-tRF
tRF-27-I8W47W1R7HH i-tRF
tRF-27-IIZFMQ5JK8N i-tRF
tRF-27-IKYUY9H33PJ 3'-tRF
tRF-27-IMUF04QZ452 3'-tRF
tRF-27-INVDRI2Q2R2 i-tRF
tRF-27-J09KZYJMN52 3'-tRF
tRF-27-J0DPZOIPD7O 5'-tRF
tRF-27-J0K8UMPLBIO i-tRF
tRF-27-J188FYRE98N i-tRF
tRF-27-J3WB8Y3DUV2 3'-tRF
tRF-27-J3WD8YQ84V2 3'-tRF
tRF-27-JK7PP9ZZ052 3'-tRF
tRF-27-JKIKYUY9H3J i-tRF
tRF-27-JM8LHYD3MUN i-tRF
tRF-27-JW4DBQ6ZW6J 3'-tRF
tRF-27-K5I34JRX6NJ i-tRF
tRF-27-K84J83ML5FP i-tRF
tRF-27-K87SERM4921 3'-tRF
tRF-27-K87SIRMM121 3'-tRF
tRF-27-K8HJ83ML5F5 i-tRF
tRF-27-KF9MVH7P593 i-tRF
tRF-27-KL9MVH7P593 i-tRF
tRF-27-KQI34JRX6NJ i-tRF
tRF-27-M0IBB7Z92K1 i-tRF
tRF-27-M2OSRNLNKS1 i-tRF
tRF-27-M38EKSP1852 3'-tRF
tRF-27-M3WD8S746D2 3'-tRF
tRF-27-M3WD8SS46D2 3'-tRF
tRF-27-M3WE8S68L52 3'-tRF
tRF-27-M3WE8SPOL52 3'-tRF
tRF-27-M3WE8SPOX52 3'-tRF
tRF-27-M3WE8SSP6D2 3'-tRF
tRF-27-M3WE8SSQ6D2 3'-tRF
tRF-27-M3WEKSPM852 3'-tRF
tRF-27-M3WEKSU8P52 3'-tRF
tRF-27-M8ZLSSXUOLJ 3'-tRF
tRF-27-MBQ4NKKQBRH i-tRF
tRF-27-MIF91SS2P44 i-tRF
tRF-27-MIF91SS2P4H i-tRF
tRF-27-MJ8F81KLB52 3'-tRF
tRF-27-MKYUYRLHR0J 3'-tRF
tRF-27-MLHVHBEXBIQ i-tRF
tRF-27-MN1E8Y7Z2RH i-tRF
tRF-27-MP9P9MH57SJ i-tRF
tRF-27-MXSL735L8RM i-tRF
tRF-27-N3WEK879652 3'-tRF
tRF-27-NDY8HPDEXKN i-tRF
tRF-27-NE88HPDEXKN i-tRF
tRF-27-NYH2SBUL6JQ i-tRF
tRF-27-OB1690PQR3P 5'-tRF
tRF-27-OSRNLNKSEKL i-tRF
tRF-27-PJYO0Y3KQ92 3'-tRF
tRF-27-PS5P4PW3FJI 5'-tRF
tRF-27-PSQP4PW3FJI 5'-tRF
tRF-27-PV94V4SMIFH i-tRF
tRF-27-Q1Q89P9L842 5'-tRF
tRF-27-Q3V2Y7RZ812 i-tRF
tRF-27-Q6S8V0J8O9Q i-tRF
tRF-27-QNR8VP9LFQH 5'-tRF
tRF-27-QP4PW3FJIK1 i-tRF
tRF-27-QR535Z8LZBQ i-tRF
tRF-27-R29P4P9L5H2 5'-tRF
tRF-27-R38E8RO86J2 3'-tRF
tRF-27-R3WE8RO86J2 3'-tRF
tRF-27-R3WE8Z3ZZV2 3'-tRF
tRF-27-R718YKISQI3 i-tRF
tRF-27-R8WP9N1EWJM i-tRF
tRF-27-R9JP9P9NH5N 5'-tRF
tRF-27-RRJ89O9NF55 5'-tRF
tRF-27-RS9NS334L2I i-tRF
tRF-27-RW18V6XO59J i-tRF
tRF-27-S0ZFHIUNWV2 3'-tRF
tRF-27-SL735L8RPY5 i-tRF
tRF-27-SL73VL8RPY5 i-tRF
tRF-27-SX73V2Y8L95 i-tRF
tRF-27-SXQ3V2Y7RZ5 i-tRF
tRF-27-V29K9UV3654 5'-tRF
tRF-27-V3WD8YQ84V2 3'-tRF
tRF-27-V470VR3196K i-tRF
tRF-27-V47P596VW6J i-tRF
tRF-27-V4V47Q2WNIQ i-tRF
tRF-27-VH7P59N3Z6J i-tRF
tRF-27-VIJMRPFQRD5 i-tRF
tRF-27-W1X6L85J3KQ i-tRF
tRF-27-W3FJI0E7UM5 i-tRF
tRF-27-W3FJIKE7UMJ i-tRF
tRF-27-W3WB8US5652 3'-tRF
tRF-27-WJ9X0UD394N i-tRF
tRF-27-WN1Q18X3HRK i-tRF
tRF-27-WPMN1E8Y7Z2 i-tRF
tRF-27-XIK2821IQ4Q i-tRF
tRF-27-XIK2821NQ4Q i-tRF
tRF-27-XIW282FN5KQ i-tRF
tRF-27-XMSL73VL4YK i-tRF
tRF-27-XN3282FN5KQ i-tRF
tRF-27-XSXMSL73VL3 5'-tRF
tRF-27-Y6V4V47Q2W3 i-tRF
tRF-27-YONONU3IND2 3'-tRF
tRF-27-Z34KRQ59WI5 i-tRF
tRF-27-Z3M8ZLSSXUL i-tRF
tRF-27-Z3PD8OHB152 3'-tRF
tRF-27-Z6EXEY0VWUJ 3'-tRF
tRF-27-Z8XO46DODLJ 3'-tRF
tRF-27-ZDXPHO53KSN i-tRF
tRF-27-ZDXPHO53KYN i-tRF
tRF-27-ZRS3SJRX8FQ i-tRF
tRF-27-ZU2FYOB0152 3'-tRF
tRF-28-04SXQ3V2Y7DZ i-tRF
tRF-28-0KRX67NZU6D2 3'-tRF
tRF-28-18X3HRL7S5D8 i-tRF
tRF-28-18YKISQI45DM i-tRF
tRF-28-1ER37E14PHDS i-tRF
tRF-28-1O7VD5YEYYD2 3'-tRF
tRF-28-1SS2P46INO0J i-tRF
tRF-28-2QR7F8YKIR04 i-tRF
tRF-28-2YU04DYJIOD3 5'-half
tRF-28-33DSJOBZBD0Q i-tRF
tRF-28-38YU8SRZMFD2 3'-tRF
tRF-28-3JVIJMRPFQDS i-tRF
tRF-28-3JVIJMRPFQDY i-tRF
tRF-28-3K7SIR3DR2DV 3'-tRF
tRF-28-3KYU4RRQRBD2 3'-tRF
tRF-28-3KYU4RRWRBD2 3'-tRF
tRF-28-3KYUYR66EFD2 3'-tRF
tRF-28-3KYUYR66IFD2 3'-tRF
tRF-28-3KYUYRR6RBD2 3'-tRF
tRF-28-3L7L73J6M9DV i-tRF
tRF-28-3L7LQ3V6J9DV i-tRF
tRF-28-43RX6NMH49V i-tRF
tRF-28-48YUHS16MFD2 3'-tRF
tRF-28-4J83ML5F92D5 i-tRF
tRF-28-4KYU476YQSD2 3'-tRF
tRF-28-4S14IZJQXE0M i-tRF
tRF-28-4VN1EH6KK80E i-tRF
tRF-28-54QFQ2FWQ8DV i-tRF
tRF-28-587SI7JP8XDV 3'-tRF
tRF-28-58HUB689XXD2 3'-tRF
tRF-28-5BF900BY4D02 5'-tRF
tRF-28-5BKD09Z51UD2 3'-tRF
tRF-28-5EOB3ZY61DV 3'-tRF
tRF-28-5KYUSRYWRSD2 3'-tRF
tRF-28-5SVP9N15WV0E i-tRF
tRF-28-6LQ6S8V0J6DR i-tRF
tRF-28-6NMH490VL8DJ i-tRF
tRF-28-6XQ6S8V0J8DR i-tRF
tRF-28-6XQ6S8V0JUDR i-tRF
tRF-28-727OFIZ9WUD2 3'-tRF
tRF-28-7343RX6NMHD5 i-tRF
tRF-28-73V2Y8L981DV i-tRF
tRF-28-79MP9P9MH50E 5'-tRF
tRF-28-79MP9PMNH5DE 5'-tRF
tRF-28-7EMQ18Y3E7D8 i-tRF
tRF-28-7KYU0RER9LD2 3'-tRF
tRF-28-7KYUHR0VX6D2 3'-tRF
tRF-28-7KYUHRE9XFD2 3'-tRF
tRF-28-7KYUHRERXFD2 3'-tRF
tRF-28-7KYUHRH7MSD2 3'-tRF
tRF-28-7KYUPRENRHD2 3'-tRF
tRF-28-7KZOSRI8WPD2 3'-tRF
tRF-28-7O58J0K8UMDU 5'-tRF
tRF-28-7RH3S3RX8H03 i-tRF
tRF-28-7ZOOJ9BBF3V 3'-tRF
tRF-28-86J8WPMN1E0J 5'-tRF
tRF-28-86V8WPMN1E0J 5'-tRF
tRF-28-897PVP941QDJ 5'-tRF
tRF-28-897PVP9N1QDJ 5'-tRF
tRF-28-8J4S5IR2Z4DZ i-tRF
tRF-28-93R918VBY9DV i-tRF
tRF-28-94SX73V2Y8DM i-tRF
tRF-28-94V4SMIFFNDJ i-tRF
tRF-28-9M739P8WQ07 i-tRF
tRF-28-9MV47P596V03 i-tRF
tRF-28-9MVH7P59N30Q i-tRF
tRF-28-9N1EWJQ72SDK i-tRF
tRF-28-9Y7Q078SUXD2 3'-tRF
tRF-28-B2JK7PP9ZZV i-tRF
tRF-28-BE78YLKZKWW i-tRF
tRF-28-BNIED6VZ0OD2 3'-tRF
tRF-28-BS5EOB3ZY6Y i-tRF
tRF-28-DW9NH1NRM501 3'-tRF
tRF-28-EH623K7SIRDK i-tRF
tRF-28-EK45H5KQBFD2 3'-tRF
tRF-28-EZ5P1OHE10DQ i-tRF
tRF-28-F1R3WE8RO8DX i-tRF
tRF-28-F4BDNZ8O6FD2 3'-tRF
tRF-28-F8YKIR9NY5D2 i-tRF
tRF-28-F91SS2P46IDQ i-tRF
tRF-28-F9LKXNYQIUDE 5'-half
tRF-28-FDXXE6XRK403 i-tRF
tRF-28-FKN5ORNQY1D2 3'-tRF
tRF-28-FR6LQ6S8V0DI 5'-tRF
tRF-28-H2SBUL6JYBDJ i-tRF
tRF-28-H3S3RX8HWV0Q i-tRF
tRF-28-HDK2RSI2WBV i-tRF
tRF-28-I8W47W1R7HX i-tRF
tRF-28-I9BZBZOS4YV 3'-tRF
tRF-28-IKYUY9H33PD2 3'-tRF
tRF-28-INRXURYRSIV 3'-tRF
tRF-28-J188FYRE980E i-tRF
tRF-28-JE9UHY0DFKDQ i-tRF
tRF-28-JKYOSR99RHD2 3'-tRF
tRF-28-JW4DBQ6ZW6D2 3'-tRF
tRF-28-JYSWRYVMMVDS i-tRF
tRF-28-K4WO2F9IY9V 3'-tRF
tRF-28-K5I34JRX6ND3 i-tRF
tRF-28-K87SERM492V 3'-tRF
tRF-28-K87SIRMM12V 3'-tRF
tRF-28-K8HJ83ML5F02 i-tRF
tRF-28-K8YUBS68BFD2 3'-tRF
tRF-28-KF9MVH7P59DP i-tRF
tRF-28-KKYU476YQSD2 3'-tRF
tRF-28-KL9MVH7P59DP i-tRF
tRF-28-LSN3S3RQJVS i-tRF
tRF-28-M0IBB7Z92KU i-tRF
tRF-28-M2OSRNLNKS8 i-tRF
tRF-28-M8ZLSSXUOLD2 3'-tRF
tRF-28-MEF91SS2PMX i-tRF
tRF-28-MIF91SS2P4DX i-tRF
tRF-28-MIF91SS2P4X i-tRF
tRF-28-MKYOYRLHR0D2 3'-tRF
tRF-28-MKYUYRLHR0D2 3'-tRF
tRF-28-MLHVHBEXBI0O i-tRF
tRF-28-MUWLV47PU90M i-tRF
tRF-28-N3R718YKISD8 i-tRF
tRF-28-N3S3RQJVDE0J i-tRF
tRF-28-NDY8HPDEXK0E i-tRF
tRF-28-OB1690PQR304 5'-tRF
tRF-28-OPRN11WZY1V 3'-tRF
tRF-28-OSRNLNKSEKDS i-tRF
tRF-28-P27K7ZP33XD2 3'-tRF
tRF-28-P2PSSELQBD0O i-tRF
tRF-28-P4R8YP9LOND5 5'-tRF
tRF-28-PS5P4PW3FJDD 5'-tRF
tRF-28-PSQP4PW3FJD0 5'-tRF
tRF-28-PV94V4SMIFX i-tRF
tRF-28-Q1Q89P9L84DF 5'-tRF
tRF-28-Q3V2Y7RZ81DH i-tRF
tRF-28-Q4YUH5S8R6D2 3'-tRF
tRF-28-QKF1R3WE8RDR i-tRF
tRF-28-QNR8VP9LFQ9 5'-tRF
tRF-28-QP4PW3FJIKW i-tRF
tRF-28-QR535Z8LZB0P i-tRF
tRF-28-R29P4P9L5HDI 5'-tRF
tRF-28-R47673FEWSD3 i-tRF
tRF-28-R4VIJ4S2QH0M i-tRF
tRF-28-R718YKISQID5 i-tRF
tRF-28-R7F8YKIR9N05 i-tRF
tRF-28-R8WP9N1EWJDW i-tRF
tRF-28-R9JP9P9NH50D 5'-tRF
tRF-28-R9JP9PMNH50D 5'-tRF
tRF-28-RKYUY78ZZYD2 3'-tRF
tRF-28-ROWFUBNOBZ01 i-tRF
tRF-28-RRJ89O9NF503 5'-tRF
tRF-28-S8V0J8O9YEDJ i-tRF
tRF-28-V29K9UV365DX 5'-tRF
tRF-28-V470VR3196DM i-tRF
tRF-28-V47P596VW6DK i-tRF
tRF-28-V47PVR3196DM i-tRF
tRF-28-V4V47Q2WNI0O i-tRF
tRF-28-VH7P59N3Z6DJ i-tRF
tRF-28-VIJMRPFQRD03 i-tRF
tRF-28-W47W1R7HFEV 3'-tRF
tRF-28-WN1Q18X3HRDM i-tRF
tRF-28-WNR71KVUY9DZ i-tRF
tRF-28-WS3V2VR0PSDZ i-tRF
tRF-28-WUNS56O2Z0DZ i-tRF
tRF-28-Z3M8ZLSSXUD6 i-tRF
tRF-28-Z6EXEY0VWUD2 3'-tRF
tRF-28-Z8XO46DODLD2 3'-tRF
tRF-28-ZJ47D112Z4DZ i-tRF
tRF-28-ZY0DI6BB5LD2 3'-tRF
tRF-28-ZY7FERBLB3V 3'-tRF
tRF-29-08R959KUMKEV 3'-tRF
tRF-29-18YKISQI451V i-tRF
tRF-29-1ER37E14PHHX i-tRF
tRF-29-1EWJQ72S3HIJ i-tRF
tRF-29-1SS2P46INOJJ i-tRF
tRF-29-1YIF54RNZF2J i-tRF
tRF-29-32VIJMRPFQFX i-tRF
tRF-29-34HWH3RXSIHM i-tRF
tRF-29-389MV47P59I8 i-tRF
tRF-29-3H91U45O6WHL i-tRF
tRF-29-3JVIJMRPFQHX i-tRF
tRF-29-3JVIJMRPFQIX i-tRF
tRF-29-3K76IR3DR2I2 3'-tRF
tRF-29-3K7SIR3DR2I2 3'-tRF
tRF-29-3L7L73J6M9I3 i-tRF
tRF-29-3L7LQ3V6J9I3 i-tRF
tRF-29-3SY3H3RUSM1K i-tRF
tRF-29-4J83ML5F92H3 i-tRF
tRF-29-4P64R9598L2J i-tRF
tRF-29-4S14IZJQXEJU i-tRF
tRF-29-54QFQ2FWQ8IJ i-tRF
tRF-29-587SI7JP8XI2 3'-tRF
tRF-29-5DMKYUYRLHIX i-tRF
tRF-29-5EOB3ZY61DE2 3'-tRF
tRF-29-5P1OHE10NOEJ i-tRF
tRF-29-5Z2IUIX1Q7HV 3'-tRF
tRF-29-62XB0ZZRD2FV 3'-tRF
tRF-29-64R9598LS7EV 3'-tRF
tRF-29-6LQ6S8V0J6HW i-tRF
tRF-29-6XQ6S8V0J8HW i-tRF
tRF-29-6XQ6S8V0JUHW i-tRF
tRF-29-7343RX6NMHH3 i-tRF
tRF-29-79MP9P9MH525 5'-tRF
tRF-29-79MP9PMNH5F5 5'-tRF
tRF-29-7O58J0K8UMII 5'-tRF
tRF-29-7RH3S3RX8HJP i-tRF
tRF-29-7S362VO0SR1Z i-tRF
tRF-29-7ZOOJ9BBF3E2 3'-tRF
tRF-29-82Z4D7OOJ0IQ i-tRF
tRF-29-86J8WPMN1EJ3 5'-tRF
tRF-29-86V8WPMN1EJ3 5'-tRF
tRF-29-897PVP941Q1J 5'-tRF
tRF-29-897PVP9N1Q1J 5'-tRF
tRF-29-8NRS9NS3341S i-tRF
tRF-29-8W1W188MEN1V i-tRF
tRF-29-93R918VBY9I3 i-tRF
tRF-29-945NB2NZW7HV 3'-tRF
tRF-29-94SX73V2Y81W i-tRF
tRF-29-9M739P8WQ0EB i-tRF
tRF-29-9MV47P596VJ5 i-tRF
tRF-29-9MVH7P59N3K5 i-tRF
tRF-29-9N1EWJQ72S1M i-tRF
tRF-29-DBNIB9I1KQ23 i-tRF
tRF-29-DW9NH1NRM52V 3'-tRF
tRF-29-EH623K7SIR1L i-tRF
tRF-29-F1R3WE8RO8IS i-tRF
tRF-29-F20O27NXJ4E2 3'-tRF
tRF-29-F36VF8DHXYIV i-tRF
tRF-29-F8YKIR9NY51H i-tRF
tRF-29-F9LKXNYQIUFP 5'-half
tRF-29-FFR3VJ4ZZ5FV 3'-tRF
tRF-29-FR6LQ6S8V01D 5'-tRF
tRF-29-FRROWFUBNO0W i-tRF
tRF-29-HDK2RSI2WBE2 i-tRF
tRF-29-HQ9M739P8WIL i-tRF
tRF-29-HR04SXQ3V2KJ 5'-tRF
tRF-29-HR94SX73V2KK 5'-tRF
tRF-29-HRH4SXQ3V2KJ 5'-tRF
tRF-29-I8W47W1R7HE6 i-tRF
tRF-29-I9BZBZOS4YE2 3'-tRF
tRF-29-IJLJR7DJQV25 i-tRF
tRF-29-IK9NJ4S2I71V i-tRF
tRF-29-INRXURYRSIE2 3'-tRF
tRF-29-INVDRI2Q2R1B i-tRF
tRF-29-IZRVB92EB02V 3'-tRF
tRF-29-J076IRW9YDE2 3'-tRF
tRF-29-J09HJHOJ7II9 i-tRF
tRF-29-J0DPZOIPD729 5'-tRF
tRF-29-J0QXL13XZ512 3'-tRF
tRF-29-JL1Y2LNOZ7I2 3'-tRF
tRF-29-JYSWRYVMMVHX i-tRF
tRF-29-K4WO2F9IY9E2 3'-tRF
tRF-29-K5I34JRX6N1P i-tRF
tRF-29-K84J83ML5FJS i-tRF
tRF-29-K87SERM492E2 3'-tRF
tRF-29-K87SERML92E2 3'-tRF
tRF-29-K87SHRMFWRE2 3'-tRF
tRF-29-K87SIRM1BVE2 3'-tRF
tRF-29-K87SIRM1DVE2 3'-tRF
tRF-29-K87SIRMM12E2 3'-tRF
tRF-29-KF9MVH7P59H4 i-tRF
tRF-29-KL7L73V6M7IQ i-tRF
tRF-29-KQSX0DIJZ7FV 3'-tRF
tRF-29-KV7SIRMM12E2 3'-tRF
tRF-29-KY7SHRRNWJE2 3'-tRF
tRF-29-L45SB1H7NIE2 3'-tRF
tRF-29-L85DMKYUYR1R i-tRF
tRF-29-L87SHRM5R1E2 3'-tRF
tRF-29-LSN3S3RQJV0X i-tRF
tRF-29-M0IBB7Z92KE1 3'-tRF
tRF-29-M2OSRNLNKSE4 i-tRF
tRF-29-M87SBR29N3E2 3'-tRF
tRF-29-M87SDR29NDE2 3'-tRF
tRF-29-M87SDR2SN1E2 3'-tRF
tRF-29-M87SDR2ZNDE2 3'-tRF
tRF-29-M87SDRJRWMI2 3'-tRF
tRF-29-M87SFR2W9JI2 3'-tRF
tRF-29-MEF91SS2PMER i-tRF
tRF-29-MIF91SS2P4ER i-tRF
tRF-29-MIF91SS2P4IR i-tRF
tRF-29-MLHVHBEXBIK1 i-tRF
tRF-29-MUWLV47PU9J8 i-tRF
tRF-29-N3R718YKISIM i-tRF
tRF-29-N3S3RQJVDEJJ i-tRF
tRF-29-O8Q6J6K6UDE2 3'-tRF
tRF-29-OB9Y7Q078S2W i-tRF
tRF-29-OJFZ2DN1RJKJ 3'-tRF
tRF-29-OPRN11WZY1E2 3'-tRF
tRF-29-OSRNLNKSEKH9 3'-tRF
tRF-29-P4R8YP9LONHK 5'-tRF
tRF-29-PS5P4PW3FJF2 5'-tRF
tRF-29-PSQP4PW3FJF4 5'-tRF
tRF-29-PSQP4PW3FJFL 5'-tRF
tRF-29-PSR95933JK0V 3'-tRF
tRF-29-PSR9O9337K0V 3'-tRF
tRF-29-Q1Q89P9L84FS 5'-tRF
tRF-29-Q89P9L8422KJ i-tRF
tRF-29-QKF1R3WE8RH8 i-tRF
tRF-29-QNR8VP9LFQEW 5'-tRF
tRF-29-QP4PW3FJIKE5 i-tRF
tRF-29-QR535Z8LZBKM i-tRF
tRF-29-R3SJ83RPFV2M i-tRF
tRF-29-R7F8YKIR9NK2 i-tRF
tRF-29-R81XDDZZ4YE2 3'-tRF
tRF-29-R8WP9N1EWJI5 i-tRF
tRF-29-R9JP9P9NH523 5'-tRF
tRF-29-R9JP9PMNH523 5'-tRF
tRF-29-RK7SIRY7ZZI2 3'-tRF
tRF-29-RK9P4P9L5HH0 5'-tRF
tRF-29-RRJ89O9NF5JP 5'-tRF
tRF-29-SWRYVMMV5B2V 3'-tRF
tRF-29-UEVUUMHNU6E2 3'-tRF
tRF-29-V29K9UV365IS 5'-tRF
tRF-29-V470VR319618 i-tRF
tRF-29-V47P596VW61M i-tRF
tRF-29-V4V47Q2WNIK1 i-tRF
tRF-29-VEX0K3XN13IQ 5'-tRF
tRF-29-VH7P59N3Z612 i-tRF
tRF-29-VIJMRPFQJDKQ i-tRF
tRF-29-VIJMRPFQRDJQ i-tRF
tRF-29-VP941QKS3WF8 i-tRF
tRF-29-W47W1R7HFEE2 3'-tRF
tRF-29-WN1Q18X3HR1V i-tRF
tRF-29-WP9N1EWJQ7FV i-tRF
tRF-29-XK7S1RNS9MI2 3'-tRF
tRF-29-XMSL73VL4YHE i-tRF
tRF-29-XP18RZXP8ZE2 3'-tRF
tRF-29-XW7616MSRME2 3'-tRF
tRF-29-Y0IJFJ33DS1B i-tRF
tRF-29-Y6V4V47Q2WHM i-tRF
tRF-29-Y9PYKHM26RIZ i-tRF
tRF-29-Z3M8ZLSSXUH7 i-tRF
tRF-29-ZY7FERBLB3E2 3'-tRF
tRF-30-026ZEDKZIXK6 3'-tRF
tRF-30-08R959KUMKF6 3'-tRF
tRF-30-08R9D9KUMKF6 3'-tRF
tRF-30-09R9OML32826 3'-tRF
tRF-30-0SR9593J2H26 3'-tRF
tRF-30-1ER37E14PH5B i-tRF
tRF-30-1ZXF0N2BD0U6 3'-tRF
tRF-30-2QR7F8YKIR9N i-tRF
tRF-30-32VIJMRPFQJD i-tRF
tRF-30-34HWH3RXSINH i-tRF
tRF-30-389MV47P596V i-tRF
tRF-30-3IRW18V6XO59 i-tRF
tRF-30-3JVIJMRPFQ5D i-tRF
tRF-30-3JVIJMRPFQRD i-tRF
tRF-30-3L7LQ3V6J9P9 i-tRF
tRF-30-3SY3H3RUSMKV i-tRF
tRF-30-43RX6NMH490V i-tRF
tRF-30-4J83ML5F924Z i-tRF
tRF-30-4WVLV470VR31 i-tRF
tRF-30-51MLHVHBEXBI i-tRF
tRF-30-5830MMUKLYM9 i-tRF
tRF-30-5DMKYUYRLHR0 i-tRF
tRF-30-5VF3R3ZV1RY1 3'-tRF
tRF-30-5Z2IUIX1Q7O6 3'-tRF
tRF-30-623K7SIR3DR2 i-tRF
tRF-30-62XB0ZZRD226 3'-tRF
tRF-30-64R9598LS7F6 3'-tRF
tRF-30-6978WPRLXN48 5'-tRF
tRF-30-6RJ89O9NF5W8 5'-tRF
tRF-30-6XQ6S8V0J8O9 i-tRF
tRF-30-6XQ6S8V0JUO9 i-tRF
tRF-30-7343RX6NMH49 i-tRF
tRF-30-73V2Y8L981PV i-tRF
tRF-30-79MP9P9MH57S 5'-tRF
tRF-30-79MP9PMNH5IS 5'-tRF
tRF-30-7EMQ18Y3E7QN i-tRF
tRF-30-7O58J0K8UMPL 5'-tRF
tRF-30-7RH3S3RX8HWV i-tRF
tRF-30-83DNPEEXI9X6 3'-tRF
tRF-30-86J8WPMN1E8Y 5'-tRF
tRF-30-86V8WPMN1E8Y 5'-tRF
tRF-30-897PVP941QKS 5'-tRF
tRF-30-897PVP9N1QKS 5'-tRF
tRF-30-8NRS9NS334L2 i-tRF
tRF-30-8Q1W18YMEMXZ i-tRF
tRF-30-8W1W188MENL7 i-tRF
tRF-30-8W1WF8YM0NL7 i-tRF
tRF-30-945NB2NZW7O6 3'-tRF
tRF-30-94SX73V2Y8L9 i-tRF
tRF-30-9KR959NRZZX6 3'-tRF
tRF-30-9MV47P596VW6 i-tRF
tRF-30-9MVH7P59N3Z6 i-tRF
tRF-30-9N1EWJQ72S3H i-tRF
tRF-30-9O9NF5W8E7OM i-tRF
tRF-30-B4Z3V5393L41 3'-tRF
tRF-30-BE78YLKZKWE5 3'-tRF
tRF-30-D0B601WZ03O6 3'-tRF
tRF-30-DD1KYK37ZXK1 3'-tRF
tRF-30-DW9NH1NRM5U6 3'-tRF
tRF-30-DZ942IKBUBS1 3'-tRF
tRF-30-E7ZPVOH30WUI 5'-half
tRF-30-EH623K7SIR3D i-tRF
tRF-30-F1R3WE8RO86J 3'-tRF
tRF-30-F36VF8DHXY6R i-tRF
tRF-30-F9LKXNYQIUIV 5'-half
tRF-30-FFR3VJ4ZZ526 3'-tRF
tRF-30-FH690M0RHB26 3'-tRF
tRF-30-FN8DYDZDL9X1 3'-tRF
tRF-30-FP18LPMBQ4NK 5'-tRF
tRF-30-FRROWFUBNOBZ i-tRF
tRF-30-FVLY7L73HQP0 5'-tRF
tRF-30-H3S3RX8HWVZ5 i-tRF
tRF-30-HJ83ML5F82NZ i-tRF
tRF-30-HQ9M739P8WQ0 i-tRF
tRF-30-HR94SX73V2Y8 5'-tRF
tRF-30-I34JRX6N38Z9 i-tRF
tRF-30-I363U0EZY9X1 3'-tRF
tRF-30-I7L7P5QK11M3 i-tRF
tRF-30-I8W47W1R7HFE i-tRF
tRF-30-IF54RNZFS7U6 3'-tRF
tRF-30-IK9NJ4S2I7L7 i-tRF
tRF-30-INVDRI2Q2RJO i-tRF
tRF-30-IZRVB92EB0U6 3'-tRF
tRF-30-J09HJHOJ7IR1 i-tRF
tRF-30-J0DPZOIPD7VI 5'-half
tRF-30-JMRPFQRDWXHR i-tRF
tRF-30-JYSWRYVMMV5B i-tRF
tRF-30-JZOYJE22RR33 i-tRF
tRF-30-JZOYJE22RRN3 i-tRF
tRF-30-K5I34JRX6N38 i-tRF
tRF-30-K697BOJ8N981 3'-tRF
tRF-30-K84J83ML5FX2 i-tRF
tRF-30-K8HJ83ML5F82 i-tRF
tRF-30-KL7L73V6M7QZ i-tRF
tRF-30-KQSX0DIJZ726 3'-tRF
tRF-30-KY7343RX6NMH i-tRF
tRF-30-L85DMKYUYRLH i-tRF
tRF-30-LY7L73HQP0IR i-tRF
tRF-30-M0IBB7Z92K01 3'-tRF
tRF-30-M2OSRNLNKSEK i-tRF
tRF-30-MEF91SS2PMFI i-tRF
tRF-30-MIF91SS2P46I i-tRF
tRF-30-MIF91SS2P4FI i-tRF
tRF-30-MLHVHBEXBIYF i-tRF
tRF-30-N3R718YKISQI i-tRF
tRF-30-NH99OMEMR326 3'-tRF
tRF-30-OB1690PQR39I 5'-half
tRF-30-OJFZ2DN1RJY6 3'-tRF
tRF-30-OSRN2NKSEK51 3'-tRF
tRF-30-OSRNLNKSEK51 3'-tRF
tRF-30-P27JPJ60MV9J i-tRF
tRF-30-P4R8YP9LON4V 5'-tRF
tRF-30-PS5P4PW3FJHP 5'-tRF
tRF-30-PSQP4PW3FJI0 5'-tRF
tRF-30-PSR95933JKB6 3'-tRF
tRF-30-PSR9593J2426 3'-tRF
tRF-30-PSR9O9337KB6 3'-tRF
tRF-30-PV6RRNLNK88K i-tRF
tRF-30-PW5SVP9N15WV 5'-tRF
tRF-30-Q1Q89P9L8422 5'-tRF
tRF-30-Q4R9O1KI38U6 3'-tRF
tRF-30-Q4R9OMKI3U26 3'-tRF
tRF-30-Q4R9OMKIWU26 3'-tRF
tRF-30-Q4R9OMKM4WL6 3'-tRF
tRF-30-Q89P9L8422YR i-tRF
tRF-30-QKF1R3WE8RO8 i-tRF
tRF-30-QNR8VP9LFQFY 5'-tRF
tRF-30-QP4PW3FJIKE7 i-tRF
tRF-30-QR535Z8LZBZF i-tRF
tRF-30-QSZ34KRQ59W3 i-tRF
tRF-30-R29P4P9L5HJV 5'-tRF
tRF-30-R718YKISQI45 i-tRF
tRF-30-R8WP9N1EWJQ7 i-tRF
tRF-30-R9J89O9NF5W8 5'-tRF
tRF-30-R9JP9P9NH5SY 5'-tRF
tRF-30-R9JP9PMNH5SY 5'-tRF
tRF-30-RERNLN4Q1RV1 3'-tRF
tRF-30-RK9P4P9L5HMV 5'-tRF
tRF-30-RRJ89O9NF5W8 5'-tRF
tRF-30-RS9NS334L2H1 3'-tRF
tRF-30-SWRYVMMV5BU6 3'-tRF
tRF-30-V29K9UV36562 5'-tRF
tRF-30-V2Y8L981PV6R i-tRF
tRF-30-V470VR3196L8 i-tRF
tRF-30-V47P596VW631 i-tRF
tRF-30-V4QP596VZ631 i-tRF
tRF-30-VDRI2Q2RJO01 3'-tRF
tRF-30-VH7P59N3Z6KP i-tRF
tRF-30-W4R951KHZKL6 3'-tRF
tRF-30-WE6MODJRWVU6 3'-tRF
tRF-30-WPMN1E8Y7Z2R i-tRF
tRF-30-Y6V4V47Q2WNI i-tRF
tRF-30-YSV4V4SQ2WW1 i-tRF
tRF-30-YSV4VH7Q2QW1 i-tRF
tRF-30-Z0R95M3973L6 3'-tRF
tRF-30-Z3M8ZLSSXUOL i-tRF
tRF-30-Z3R9512R12L6 3'-tRF
tRF-30-Z41951819026 3'-tRF
tRF-30-Z4R95MKM9KX6 3'-tRF
tRF-30-Z4RZDMKNR7F6 3'-tRF
tRF-30-ZH99DMEMR326 3'-tRF
tRF-30-ZO0BEBXNWD8N i-tRF
tRF-31-00BY4D84KRIME i-tRF
tRF-31-0HJBRR93W0K60 i-tRF
tRF-31-1293WEW6VM4JD 3'-tRF
tRF-31-18YKISQI45LSD i-tRF
tRF-31-1ER37E14PH5BE i-tRF
tRF-31-32VIJMRPFQJDE i-tRF
tRF-31-389MV47P596VE i-tRF
tRF-31-3IRW18V6XO59D i-tRF
tRF-31-3JVIJMRPFQ5DE i-tRF
tRF-31-3JVIJMRPFQRDE i-tRF
tRF-31-3SY3H3RUSMKVD i-tRF
tRF-31-43RX6NMH490VD i-tRF
tRF-31-4PU3XOUZDZN1B 3'-tRF
tRF-31-4W9MVKS4I7LZD i-tRF
tRF-31-4WVLV470VR31E i-tRF
tRF-31-51MLHVHBEXBIE i-tRF
tRF-31-5DMKYUYRLHR0D 3'-tRF
tRF-31-5EYONONU3INDD 3'-tRF
tRF-31-5VF3R3ZV1RY1B 3'-tRF
tRF-31-64PUQ340QIQND i-tRF
tRF-31-64R4XLR828FEE i-tRF
tRF-31-6978WPRLXN48E 5'-half
tRF-31-6RJ89O9NF5W8B 5'-tRF
tRF-31-6RRNLIK898O1B 3'-tRF
tRF-31-6RRNLNK88KO1B 3'-tRF
tRF-31-6RRNLNK8KEP1B 3'-tRF
tRF-31-6SXMSL73VL4YD 5'-tRF
tRF-31-6WRNLEK58Y01B 3'-tRF
tRF-31-6WRNLEK5LYK1B 3'-tRF
tRF-31-6WRNLEK5YY01B 3'-tRF
tRF-31-6XQ6S8V0J8O9E i-tRF
tRF-31-6XQ6S8V0JUO9E i-tRF
tRF-31-79MP9P9MH57SD 5'-tRF
tRF-31-79MP9PMNH5ISD 5'-tRF
tRF-31-7O58J0K8UMPLB 5'-tRF
tRF-31-7RH3S3RX8HWVE i-tRF
tRF-31-7V7N232WMK81B 3'-tRF
tRF-31-83ML5F924ZDRD i-tRF
tRF-31-86J8WPMN1E8Y0 5'-tRF
tRF-31-86V8WPMN1E8Y0 5'-tRF
tRF-31-87R8WP9I1EWJ0 5'-tRF
tRF-31-87R8WP9N1EWJ0 5'-tRF
tRF-31-897PVP941QKSD 5'-tRF
tRF-31-897PVP9N1QKSD 5'-tRF
tRF-31-8NRS9NS334L2B i-tRF
tRF-31-8Q1W18YMEMXZE i-tRF
tRF-31-8W1WF8YM0NL7D i-tRF
tRF-31-94SX73V2Y8L9E i-tRF
tRF-31-9M739P8WQ0D5D 3'-tRF
tRF-31-9MV47P596VW6D i-tRF
tRF-31-9MVH7P59N3Z6D i-tRF
tRF-31-B2JK7PP9ZZ05D 3'-tRF
tRF-31-B4Z3V5393L41B 3'-tRF
tRF-31-B7MNLE308HP1B 3'-tRF
tRF-31-BE78YLKZKWE5D 3'-tRF
tRF-31-BLHKFZB1KZI9E i-tRF
tRF-31-BP1IUUK7VZ0RB 3'-tRF
tRF-31-D890YBOZZ7NDD 3'-tRF
tRF-31-D9W1X6L85J3KE i-tRF
tRF-31-DD1KYK37ZXK1B 3'-tRF
tRF-31-DP5IUDK7VZ41B 3'-tRF
tRF-31-DZ942IKBUBS1B 3'-tRF
tRF-31-EH623K7SIR3D0 i-tRF
tRF-31-F1R3WE8RO86JD 3'-tRF
tRF-31-F9LKXNYQIUIVB 5'-tRF
tRF-31-FBQ622EVUIJVD i-tRF
tRF-31-FN8DYDZDL9X1B 3'-tRF
tRF-31-FP18LPMBQ4NKD 5'-half
tRF-31-HMI8W47W1R7HB i-tRF
tRF-31-HQ9M739P8WQ0B i-tRF
tRF-31-HR94SX73V2Y8D 5'-tRF
tRF-31-I363U0EZY9X1B 3'-tRF
tRF-31-I8W47W1R7HFEB i-tRF
tRF-31-IURNL3KZM8W1B 3'-tRF
tRF-31-IWRNL3KQNK71B 3'-tRF
tRF-31-J09HJHOJ7IR1D i-tRF
tRF-31-J0DPZOIPD7VIE 5'-half
tRF-31-J65YXENDBP1IE i-tRF
tRF-31-J87383RPD9W1E i-tRF
tRF-31-J8WPMN1E8Y7ZD i-tRF
tRF-31-JMRPFQRDWXHRB i-tRF
tRF-31-JP9P9NH5SYNXD i-tRF
tRF-31-JVDE86YZQD3KE i-tRF
tRF-31-JYSWRYVMMV5BE i-tRF
tRF-31-K5I34JRX6N38E i-tRF
tRF-31-K697BOJ8N981B 3'-tRF
tRF-31-K84J83ML5FX2D i-tRF
tRF-31-K8HJ83ML5F82D i-tRF
tRF-31-KF9MVH7P59N3E i-tRF
tRF-31-KL7L73V6M7QZB i-tRF
tRF-31-KY7343RX6NMHD i-tRF
tRF-31-L85DMKYUYRLH0 i-tRF
tRF-31-LSN3S3RQJVDEE i-tRF
tRF-31-LWRNLDK58YS1B 3'-tRF
tRF-31-LWRNLEKQ3SW1B 3'-tRF
tRF-31-LY7L73HQP0IRD i-tRF
tRF-31-M0IBB7Z92K01B 3'-tRF
tRF-31-M1M3WD8S746DD 3'-tRF
tRF-31-M2OSRNLNKSEK0 i-tRF
tRF-31-MIF91SS2P46ID i-tRF
tRF-31-MIF91SS2P4FID i-tRF
tRF-31-MUWLV47PU9XWE i-tRF
tRF-31-N3R718YKISQID i-tRF
tRF-31-OB1690PQR39IE 5'-half
tRF-31-ORRNLNK8KDP1B 3'-tRF
tRF-31-ORRNLNK8QJP1B 3'-tRF
tRF-31-OSRN2NKSEK51B 3'-tRF
tRF-31-OSRNLNK6EK51B 3'-tRF
tRF-31-OSRNLNKSEK51B 3'-tRF
tRF-31-P27JPJ60MV9JD i-tRF
tRF-31-P4R8YP9LON4VD 5'-half
tRF-31-PRJW4DBQ6ZW6D 3'-tRF
tRF-31-PS5P4PW3FJHPB 5'-tRF
tRF-31-PSQP4PW3FJI0B 5'-tRF
tRF-31-PSQP4PW3FJIKB 5'-tRF
tRF-31-PV94V4SMIFFND i-tRF
tRF-31-PW5SVP9N15WV0 5'-tRF
tRF-31-PY5P4PW3FJHPB 5'-tRF
tRF-31-Q1Q89P9L8422E 5'-half
tRF-31-QKF1R3WE8RO80 i-tRF
tRF-31-QNR8VP9LFQFYD 5'-tRF
tRF-31-QP4PW3FJIKE7E i-tRF
tRF-31-QV7NLE2WMK81B 3'-tRF
tRF-31-R008R959KUMKB i-tRF
tRF-31-R8WP9N1EWJQ7D i-tRF
tRF-31-R9J89O9NF5W8B 5'-tRF
tRF-31-R9JP9P9NH5HYD 5'-tRF
tRF-31-R9JP9P9NH5SYD 5'-tRF
tRF-31-R9JP9PMNH5SYD 5'-tRF
tRF-31-RERNLN4Q1RV1B 3'-tRF
tRF-31-RK9P4P9L5HMVE 5'-half
tRF-31-RKIP4OI3FJQSD 5'-tRF
tRF-31-RRJ89O9NF5W8B 5'-tRF
tRF-31-RS9NS334L2H1B 3'-tRF
tRF-31-S7RNLJKP9BK1B 3'-tRF
tRF-31-SP1N2N37WX01B 3'-tRF
tRF-31-SP5830MMUKLYD 5'-tRF
tRF-31-SU9ELBKM4Y41B 3'-tRF
tRF-31-SWRNLJK578Q1B 3'-tRF
tRF-31-U2O1B54ZUPX1B 3'-tRF
tRF-31-U45O6QJ188FY0 i-tRF
tRF-31-V29K9UV36562B 5'-tRF
tRF-31-VDRI2Q2RJO01B 3'-tRF
tRF-31-VNZDBQ8BB2S1B 3'-tRF
tRF-31-VP941QKS3W2V0 i-tRF
tRF-31-WP9N1EWJQ72SD i-tRF
tRF-31-XSXMSL73VL4YD 5'-tRF
tRF-31-Y2MJ8F81KLB5D 3'-tRF
tRF-31-Y6V4V47Q2WNIE i-tRF
tRF-31-YKISQI45LSM1D i-tRF
tRF-31-YSV4V4SQ2WW1E i-tRF
tRF-31-YSV4VH7Q2QW1E i-tRF
tRF-31-Z3M8ZLSSXUOLD 3'-tRF
tRF-31-ZKRNLN39NZZ1B 3'-tRF
tRF-31-ZRS3S3R68HYVD i-tRF
tRF-31-ZRS3SJRX8FYVD i-tRF
tRF-31-ZWRNU3KQ9MV1B 3'-tRF
tRF-32-04SXQ3V2Y7RZ5 i-tRF
tRF-32-08F4BDNZ8O6FJ 3'-tRF
tRF-32-0MFN7BWU2F5JQ i-tRF
tRF-32-11M3WE8SPOX52 3'-tRF
tRF-32-1293WEW6VM4J2 3'-tRF
tRF-32-16538E89YZB52 3'-tRF
tRF-32-1E6SF8WO6VXW5 i-tRF
tRF-32-1ER37E14PH5BQ i-tRF
tRF-32-1H93WB8647O52 3'-tRF
tRF-32-1H93WB86N7O52 3'-tRF
tRF-32-2F5JYH0RYNUR2 3'-tRF
tRF-32-2QR7F8YKIR9NQ i-tRF
tRF-32-325UB1ZZK0O52 3'-tRF
tRF-32-34HWH3RXSINHQ i-tRF
tRF-32-36S0ZFHIUNWV2 3'-tRF
tRF-32-389MV47P596V5 i-tRF
tRF-32-3H93WBK647R52 3'-tRF
tRF-32-3IRW18V6XO59J i-tRF
tRF-32-3JVIJMRPFQ5D5 i-tRF
tRF-32-3JVIJMRPFQRD5 i-tRF
tRF-32-3S9H2HSJQMXIJ i-tRF
tRF-32-3SY3H3RUSMKV3 i-tRF
tRF-32-43ZU2FYOB0152 3'-tRF
tRF-32-5BF900BY4D84J 5'-tRF
tRF-32-5BVNUEVBWXQZ4 i-tRF
tRF-32-5DMKYUYRLHR0J 3'-tRF
tRF-32-5EYONONU3IND2 3'-tRF
tRF-32-5Y13W087W4SV2 3'-tRF
tRF-32-5Y93W086W8RV2 3'-tRF
tRF-32-623K7SIR3DR2M 3'-tRF
tRF-32-62Z6EXEY0VWUJ 3'-tRF
tRF-32-64R4XLR828FEQ i-tRF
tRF-32-6SXMSL73VL4YK 5'-tRF
tRF-32-6XQ6S8V0J8O9Q i-tRF
tRF-32-79MP9P9MH57SJ 5'-half
tRF-32-79MP9PMNH5ISJ 5'-half
tRF-32-7O58J0K8UMPLF 5'-tRF
tRF-32-7P596VW631QJJ i-tRF
tRF-32-7RH3S3RX8HWVQ i-tRF
tRF-32-7Y93Y086Z34J2 3'-tRF
tRF-32-8422YRI7XUK8N i-tRF
tRF-32-86J8WPMN1E8YN 5'-half
tRF-32-86V8WPMN1E8YN 5'-half
tRF-32-87R8WP9I1EWJM 5'-half
tRF-32-87R8WP9N1EWJM 5'-half
tRF-32-897PVP941QKSJ 5'-half
tRF-32-897PVP9N1QKSJ 5'-half
tRF-32-8NRS9NS334L2I i-tRF
tRF-32-8Q1W18YMEMXZO i-tRF
tRF-32-8W1WF8YM0NL72 i-tRF
tRF-32-93R918VBY9PYJ i-tRF
tRF-32-94SX73V2Y8L95 i-tRF
tRF-32-94U47P299DWUI i-tRF
tRF-32-9M739P8WQ0D52 3'-tRF
tRF-32-9MV47P596VW6J i-tRF
tRF-32-9MVH7P59N3Z6J i-tRF
tRF-32-9N1EWJQ72S3HM i-tRF
tRF-32-B2JK7PP9ZZ052 3'-tRF
tRF-32-BE78YLKZKWE52 3'-tRF
tRF-32-BNZ3PD8OHB152 3'-tRF
tRF-32-D890YBOZZ7ND2 3'-tRF
tRF-32-EH623K7SIR3D4 i-tRF
tRF-32-EH93WB8689SV2 3'-tRF
tRF-32-EZU05OJIH6Z33 5'-half
tRF-32-F1R38E8RO86J2 3'-tRF
tRF-32-F1R3WE8RO86J2 3'-tRF
tRF-32-FBQ622EVUIJVJ i-tRF
tRF-32-FP18LPMBQ4NKJ 5'-half
tRF-32-FR6LQ6S8V0J6L 5'-tRF
tRF-32-H4SXQ3V2Y7RZ5 i-tRF
tRF-32-HMI8W47W1R7HH i-tRF
tRF-32-HQ9M739P8WQ0F i-tRF
tRF-32-I2UKJ6P9M0NKL i-tRF
tRF-32-I8W47W1R7HFE1 3'-tRF
tRF-32-IWOMXF026ZEDJ i-tRF
tRF-32-J09HJHOJ7IR12 i-tRF
tRF-32-J0DPZOIPD7VIQ 5'-half
tRF-32-JKIKYUY9H33PJ 3'-tRF
tRF-32-JYSWRYVMMV5BO i-tRF
tRF-32-K5I34JRX6N38Q i-tRF
tRF-32-K84J83ML5F923 i-tRF
tRF-32-K84J83ML5FX23 i-tRF
tRF-32-K8HJ83ML5F823 i-tRF
tRF-32-KF9MVH7P59N3Q i-tRF
tRF-32-KL7L73V6M7QZ1 i-tRF
tRF-32-KRIMUF04QZ452 3'-tRF
tRF-32-KY7343RX6NMH3 i-tRF
tRF-32-L85DMKYUYRLH4 i-tRF
tRF-32-LSN3S3RQJVDE5 i-tRF
tRF-32-M1M3WD8S746D2 3'-tRF
tRF-32-M1M3WE8SSP6D2 3'-tRF
tRF-32-M2OSRNLNKSEKL i-tRF
tRF-32-MEF91SS2PMFIQ i-tRF
tRF-32-MIF91SS2P46I3 i-tRF
tRF-32-MIF91SS2P4FI3 i-tRF
tRF-32-N3R718YKISQI3 i-tRF
tRF-32-N7S3S3RX8HYV3 i-tRF
tRF-32-OB9Y7Q078SUXJ 3'-tRF
tRF-32-P27JPJ60MV9JJ i-tRF
tRF-32-P4R8YP9LON4V3 5'-half
tRF-32-PIR8YP9LON4V3 5'-half
tRF-32-PLQVNRDF7UK8N i-tRF
tRF-32-PNR8YO9LON4V3 5'-half
tRF-32-PRJW4DBQ6ZW6J 3'-tRF
tRF-32-PS5P4PW3FJHP1 5'-half
tRF-32-PSQP4PW3FJI01 5'-half
tRF-32-PSQP4PW3FJIK1 5'-half
tRF-32-PV94V4SMIFFNJ i-tRF
tRF-32-Q1Q89P9L8422Q 5'-half
tRF-32-Q99P9P9NH57SJ 5'-half
tRF-32-QKF1R3WE8RO84 i-tRF
tRF-32-QNR8VP9LFQFYJ 5'-half
tRF-32-QSZ34KRQ59WI5 i-tRF
tRF-32-R008R959KUMKH i-tRF
tRF-32-R9JP9P9NH5SY3 5'-half
tRF-32-R9JP9PMNH5SY3 5'-half
tRF-32-RK9P4P9L5HMVQ 5'-half
tRF-32-RRJ89O9NF5W81 5'-half
tRF-32-RS93W0K6MY6V2 3'-tRF
tRF-32-RSI2WB0Q37Q52 3'-tRF
tRF-32-SP5830MMUKLYK 5'-tRF
tRF-32-V29K9UV36562I 5'-half
tRF-32-V47P596VW631M i-tRF
tRF-32-V6Z3M8ZLSSXUL i-tRF
tRF-32-VP941QKS3W2V4 i-tRF
tRF-32-WP9N1EWJQ72SJ i-tRF
tRF-32-X1M3WE8SPOL52 3'-tRF
tRF-32-X4J09KZYJMN52 3'-tRF
tRF-32-XSXMSL73VL4YK 5'-tRF
tRF-32-Y0FD2F37YF7D2 3'-tRF
tRF-32-Y2MJ8F81KLB52 3'-tRF
tRF-32-Y6V4V47Q2WNIQ i-tRF
tRF-32-Y6V4VH7Q2WNIQ i-tRF
tRF-32-YSV4VH7Q2QW15 i-tRF
tRF-32-YYV4V47Q2WW15 i-tRF
tRF-32-Z3M8ZLSSXUOLJ 3'-tRF
tRF-32-Z8R3WE8Z3ZZV2 3'-tRF
tRF-32-ZRS3S3R68HYV3 i-tRF
tRF-32-ZRS3SJRX8FYV3 i-tRF
tRF-33-08F4BDNZ8O6FD2 3'-tRF
tRF-33-097JPDRPLWND0J i-tRF
tRF-33-0DFKN5ORNQY1D2 3'-tRF
tRF-33-10I9BZBZOS4YV 3'-tRF
tRF-33-1ER37E14PH5B0Q i-tRF
tRF-33-1M38YU8SRZMFD2 3'-tRF
tRF-33-1M58HUB689XXD2 3'-tRF
tRF-33-1M70YUP90HRFD2 3'-tRF
tRF-33-1MK8YUBS68BFD2 3'-tRF
tRF-33-1MQKYU8RSH66D2 3'-tRF
tRF-33-1QKS3W2VR008DZ i-tRF
tRF-33-1YIF54RNZFS701 3'-tRF
tRF-33-1Z3L7L73V6M9DV 5'-half
tRF-33-2QR7F8YKIR9N05 i-tRF
tRF-33-2V7KYUHRH7MSD2 3'-tRF
tRF-33-389MV47P596V03 i-tRF
tRF-33-3JVIJMRPFQ5D03 i-tRF
tRF-33-3JVIJMRPFQRD03 i-tRF
tRF-33-5BF900BY4D84DJ 5'-tRF
tRF-33-5DMKYOYRLHR0D2 3'-tRF
tRF-33-5DMKYUYRLHR0D2 3'-tRF
tRF-33-5J3KYUYR66IFD2 3'-tRF
tRF-33-5J7KYUHRE9XFD2 3'-tRF
tRF-33-5XF20O27NXJ4V 3'-tRF
tRF-33-623K7SIR3DR2DV 3'-tRF
tRF-33-62Z6EXEY0VWUD2 3'-tRF
tRF-33-6978WPRLXN480Q 5'-half
tRF-33-6978WPRLXN4V05 5'-half
tRF-33-79MP9P9MH57SD3 5'-half
tRF-33-79MP9P9NH57YD3 5'-half
tRF-33-79MP9PMNH5ISD3 5'-half
tRF-33-7EMQ18Y3E7QN00 i-tRF
tRF-33-7O58J0K8UMPL6 5'-tRF
tRF-33-7RH3S3RX8HWV0Q i-tRF
tRF-33-7RH3SJRX8HWV0Q i-tRF
tRF-33-86J8WPMN1E8Y0E 5'-half
tRF-33-86V8WPMN1E8Y0E 5'-half
tRF-33-87R8WP9I1EWJDW 5'-half
tRF-33-87R8WP9N1EWJDW 5'-half
tRF-33-897PVP941QKSD3 5'-half
tRF-33-897PVP9N1QKSD3 5'-half
tRF-33-8Q1W18YMEMXZ01 i-tRF
tRF-33-8V7KYU0RER9LD2 3'-tRF
tRF-33-94SX73V2Y8L902 i-tRF
tRF-33-94U47P299DWUDD i-tRF
tRF-33-94U47P299DZUDD i-tRF
tRF-33-9LON4VN1EH6KDJ i-tRF
tRF-33-9MVH7P59N3Z6DJ i-tRF
tRF-33-9N1EWJQ72S3HDV i-tRF
tRF-33-9Z7KZOSRI8WPD2 3'-tRF
tRF-33-BEZ8XO46DODLD2 3'-tRF
tRF-33-BJD5EUB4ZPEKD5 i-tRF
tRF-33-BQJE9UHY0DFKDQ i-tRF
tRF-33-BS5EOB3ZY61DV 3'-tRF
tRF-33-E7ZPVOH30WUI0J 5'-tRF
tRF-33-EH623K76IR3DDY i-tRF
tRF-33-EH623K7SIR3DDY i-tRF
tRF-33-EPZY0DI6BB5LD2 3'-tRF
tRF-33-F5W8E7OMJHHSZ i-tRF
tRF-33-FENPNYRVU4720E i-tRF
tRF-33-FN5KYUSRYWRSD2 3'-tRF
tRF-33-FP18LPMBQ4NKDJ 5'-half
tRF-33-FQR47673FEWSD3 5'-half
tRF-33-FR6LQ6S8V0J6DR 5'-half
tRF-33-FR6XQ6S8V0JUDR 5'-half
tRF-33-FVLY7L73HQP0DE 5'-half
tRF-33-HMI8W47W1R7HX i-tRF
tRF-33-HQ9M739P8WQ07 i-tRF
tRF-33-HR94SX73V2Y8DM 5'-half
tRF-33-I8W47W1R7HFEV 3'-tRF
tRF-33-IK9NJ4S2I7L7DV i-tRF
tRF-33-IO5BKD09Z51UD2 3'-tRF
tRF-33-J09HJHOJ7IR1DI i-tRF
tRF-33-J2915HSX1HNH05 i-tRF
tRF-33-JKIKYUY9H33PD2 3'-tRF
tRF-33-JQR7F8YKIR9N05 i-tRF
tRF-33-K84J83ML5F92D5 i-tRF
tRF-33-K84J83ML5FX2D5 i-tRF
tRF-33-K91O7VD5YEYYD2 3'-tRF
tRF-33-KF9MVH7P59N30Q i-tRF
tRF-33-KVPKYU07QSNHD2 3'-tRF
tRF-33-KY7343RX6NMHD5 i-tRF
tRF-33-L85DMKYUYRLHDY i-tRF
tRF-33-LBINRXURYRSIV 3'-tRF
tRF-33-LSN3S3RQJVDE0J i-tRF
tRF-33-M2OSRNLNKSEKDS i-tRF
tRF-33-MEF91SS2PMFI0Q i-tRF
tRF-33-MIF91SS2P46IDQ i-tRF
tRF-33-MIF91SS2P4FIDQ i-tRF
tRF-33-N3R718YKISQID5 i-tRF
tRF-33-N7S3S3RX8HYVD5 i-tRF
tRF-33-NYRKYUY78ZZYD2 3'-tRF
tRF-33-OB9Y7Q078SUXD2 3'-tRF
tRF-33-OR183O9EDJHPD3 5'-half
tRF-33-OSM83O9EDJSYW 5'-half
tRF-33-P4R8YP9LON4VDP 5'-half
tRF-33-PD48YUHS16MFD2 3'-tRF
tRF-33-PRJW4DBQ6ZW6D2 3'-tRF
tRF-33-PS5P4PW3FJHPW 5'-half
tRF-33-PSQP4PW3FJI0W 5'-half
tRF-33-PSQP4PW3FJIKW 5'-half
tRF-33-PV94V4SMIFFNDJ i-tRF
tRF-33-PW5SVP9N15WV0E 5'-half
tRF-33-Q1Q89P9L842205 5'-half
tRF-33-Q99P9P9NH57SD3 5'-half
tRF-33-QJ3KYUYRR6RBD2 3'-tRF
tRF-33-QKF1R38E8RO8DX i-tRF
tRF-33-QKF1R3WE8RO8DX i-tRF
tRF-33-QNR8VP9LFQFYD3 5'-half
tRF-33-R008R959KUMK9 3'-tRF
tRF-33-R9J89O9NF5W8W 5'-half
tRF-33-R9JP9P9NH5HYDQ 5'-half
tRF-33-R9JP9P9NH5SYDQ 5'-half
tRF-33-R9JP9PMNH5SYDQ 5'-half
tRF-33-RKIP4OI3FJQSDQ 5'-half
tRF-33-RM7KYUPRENRHD2 3'-tRF
tRF-33-RMJKYOSR99RHD2 3'-tRF
tRF-33-RX6NMH490VL8DJ i-tRF
tRF-33-U00KRX67NZU6D2 3'-tRF
tRF-33-U4727OFIZ9WUD2 3'-tRF
tRF-33-V29K9UV36562DE 5'-half
tRF-33-V6Z3M8ZLSSXUD6 i-tRF
tRF-33-WN1Q18X3HRL70D i-tRF
tRF-33-XRK4WO2F9IY9V 3'-tRF
tRF-33-Y694U47P299D03 i-tRF
tRF-33-Y6V4V47Q2WNI0O i-tRF
tRF-33-YSV4VH7Q2QW102 i-tRF
tRF-33-Z3M8ZLSSXUOLD2 3'-tRF
tRF-33-ZEP27K7ZP33XD2 3'-tRF
tRF-33-ZPEK45H5KQBFD2 3'-tRF
tRF-33-ZRS3SJRX8FYVD5 i-tRF
tRF-34-10I9BZBZOS4YE2 3'-tRF
tRF-34-13M87SFR2W9JI2 3'-tRF
tRF-34-18YKISQI45LS19 i-tRF
tRF-34-1NKL7L73V6M7IQ 5'-half
tRF-34-1Z3L7L73J6M9I3 5'-half
tRF-34-1Z3L7L73V6M9I3 5'-half
tRF-34-1Z3L7LQ3V6J9I3 5'-half
tRF-34-32VIJMRPFQJDKQ i-tRF
tRF-34-389MV47P596VJ5 i-tRF
tRF-34-3BDW9NH1NRM52V 3'-tRF
tRF-34-3IRW18V6XO591I i-tRF
tRF-34-3JVIJMRPFQRDJQ i-tRF
tRF-34-4BOPRN11WZY1E2 3'-tRF
tRF-34-4ER81XDDZZ4YE2 3'-tRF
tRF-34-4P64R9598LS7EV 3'-tRF
tRF-34-4WVLV470VR31KD i-tRF
tRF-34-53L45SB1H7NIE2 3'-tRF
tRF-34-5BF900BY4D841J 5'-tRF
tRF-34-5XF20O27NXJ4E2 3'-tRF
tRF-34-623K76IR3DR2I2 3'-tRF
tRF-34-623K7SIR3DR2I2 3'-tRF
tRF-34-68K87SERM492E2 3'-tRF
tRF-34-6KK87SIRM1DVE2 3'-tRF
tRF-34-6KM87SDR29NDE2 3'-tRF
tRF-34-6KM87SDR2ZNDE2 3'-tRF
tRF-34-6SXMSL73VL4YHE 5'-half
tRF-34-73V2Y8L981PVIV i-tRF
tRF-34-79MP9P9NH57S1O 5'-half
tRF-34-79MP9PMNH5IS15 5'-half
tRF-34-7RH3S3RX8HWVKO i-tRF
tRF-34-7RI3SERXPIN2H3 i-tRF
tRF-34-7UK87SIRM1BVE2 3'-tRF
tRF-34-7UXP18RZXP8ZE2 3'-tRF
tRF-34-86J8WPMN1E8Y2Q 5'-half
tRF-34-86V8WPMN1E8Y2Q 5'-half
tRF-34-87R8WP9N1EWJI5 5'-half
tRF-34-897PVP941QKS1P 5'-half
tRF-34-8K587SI7JP8XI2 3'-tRF
tRF-34-8KIJLJR7DJQV25 i-tRF
tRF-34-94U47P299DWUFJ i-tRF
tRF-34-94U47P299DZUFJ i-tRF
tRF-34-9MVH7P59N3Z612 i-tRF
tRF-34-9N1EWJQ72S3HIJ i-tRF
tRF-34-B162XB0ZZRD2FV 3'-tRF
tRF-34-BBZY7FERBLB3E2 3'-tRF
tRF-34-BF82Z4D7OOJ0IQ i-tRF
tRF-34-BLHKFZB1KZI92V 3'-tRF
tRF-34-BS5EOB3ZY61DE2 3'-tRF
tRF-34-D3947SFR06RDI2 3'-tRF
tRF-34-D3KS7SB1RHODE2 3'-tRF
tRF-34-D3KY7SHRRNWJE2 3'-tRF
tRF-34-D3L87SHRM5R1E2 3'-tRF
tRF-34-DEXK7S1RNS9MI2 3'-tRF
tRF-34-DF54QFQ2FWQ8IJ 5'-half
tRF-34-DOV2QXBR3XZ7E2 3'-tRF
tRF-34-EH623K7SIR3DIY i-tRF
tRF-34-FP18LPMBQ4NK12 5'-half
tRF-34-FR6XQ6S8V0JUHW 5'-half
tRF-34-FSXMSL73VL4YHE 5'-half
tRF-34-FVLY7L73HQP0F5 5'-half
tRF-34-HMI8W47W1R7HE6 i-tRF
tRF-34-HR94SX73V2Y81W 5'-half
tRF-34-I8W47W1R7HFEE2 3'-tRF
tRF-34-J87383RPD9W1JV i-tRF
tRF-34-JYSWRYVMMV5B2V 3'-tRF
tRF-34-K84J83ML5F92H3 i-tRF
tRF-34-K84J83ML5FX2H3 i-tRF
tRF-34-K8HJ83ML5F82HQ i-tRF
tRF-34-KF9MVH7P59N3K5 i-tRF
tRF-34-KL9MVH7P59N3K5 i-tRF
tRF-34-KY7343RX6NMHH3 i-tRF
tRF-34-L0DFQ9B1XSRIJ2 3'-tRF
tRF-34-L85DMKYUYRLHIX i-tRF
tRF-34-L8K87SIRMM12E2 3'-tRF
tRF-34-LBINRXURYRSIE2 3'-tRF
tRF-34-LSN3S3RQJVDEJJ i-tRF
tRF-34-M2OSRNLNKSEKH9 3'-tRF
tRF-34-O7M8LO9LQHWUHJ 5'-half
tRF-34-O7M8LOMLQHWUHJ 5'-half
tRF-34-OOJ0QXL13XZ512 3'-tRF
tRF-34-P4R8YP9LON4VHM 5'-half
tRF-34-P7JL1Y2LNOZ7I2 3'-tRF
tRF-34-PNB7ZO7OFND00V i-tRF
tRF-34-PS5P4PW3FJHPEQ 5'-half
tRF-34-PSQP4PW3FJI0E5 5'-half
tRF-34-PSQP4PW3FJIKE5 5'-half
tRF-34-PV94V4SMIFFN12 i-tRF
tRF-34-PW5SVP9N15WV2P 5'-half
tRF-34-Q1Q89P9L8422KJ 5'-half
tRF-34-Q99P9P9NH57S15 5'-half
tRF-34-QKF1R3WE8RO8IS i-tRF
tRF-34-QO945NB2NZW7HV 3'-tRF
tRF-34-QZRK7SIRY7ZZI2 3'-tRF
tRF-34-R008R959KUMKEV 3'-tRF
tRF-34-R9J89O9NF5W8E5 5'-half
tRF-34-R9JP9P9NH5HYHQ 5'-half
tRF-34-R9JP9P9NH5SYHQ 5'-half
tRF-34-R9JP9PMNH5SYHQ 5'-half
tRF-34-RE987S1RJ7R3I2 3'-tRF
tRF-34-RKJP4P9L5FZUHM 5'-half
tRF-34-RPM8309MUKLYIE 5'-half
tRF-34-RPM830MMUKLYIE 5'-half
tRF-34-SP5830MMUKLYHE 5'-half
tRF-34-SSM87SBR29N3E2 3'-tRF
tRF-34-V25Z2IUIX1Q7HV 3'-tRF
tRF-34-V29K9UV36562FQ 5'-half
tRF-34-VUY9QZR4L2RR1Y i-tRF
tRF-34-XRK4WO2F9IY9E2 3'-tRF
tRF-34-XSXMSL73VL4YHE 5'-half
tRF-34-Y6V4V47Q2WNIK1 i-tRF
tRF-34-Y6V4VH7Q2WNIK1 i-tRF
tRF-34-ZRS3SJRX8FYVH2 i-tRF
tRF-35-14PSR9O933IKB6 3'-tRF
tRF-35-1HPSR9O9337KB6 3'-tRF
tRF-35-1KSLQ673FJIYEV 5'-half
tRF-35-1NKL7L73V6M7QZ 5'-half
tRF-35-1Y0SR9593J2H26 3'-tRF
tRF-35-1YIF54RNZFS7U6 3'-tRF
tRF-35-1Z3L7L73V6M9P9 5'-half
tRF-35-1Z3L7LQ3V6J9P9 5'-half
tRF-35-2BIZRVB92EB0U6 3'-tRF
tRF-35-3BDW9NH1NRM5U6 3'-tRF
tRF-35-3HPSR95933JKB6 3'-tRF
tRF-35-3SY3H3RUSMKVNM i-tRF
tRF-35-4P64R9598LS7F6 3'-tRF
tRF-35-5BF900BY4D84KR 5'-tRF
tRF-35-5K8PR9DM3WWKL6 3'-tRF
tRF-35-6SXMSL73VL4YMY 5'-half
tRF-35-73V2Y8L981PV6R i-tRF
tRF-35-79MP9PMNH5IS36 5'-half
tRF-35-7O58J0K8UMPLBI 5'-half
tRF-35-7RH3S3RX8HWVZ5 i-tRF
tRF-35-7RH3SJRX8HWVZ5 i-tRF
tRF-35-86J8WPMN1E8Y7Z 5'-half
tRF-35-86V8WPMN1E8Y7Z 5'-half
tRF-35-87R8WP9N1EWJQ7 5'-half
tRF-35-897PVP941QKS3W 5'-half
tRF-35-8NRS9NS334L2H1 3'-tRF
tRF-35-90Q4R9OMKI3U26 3'-tRF
tRF-35-90Q4R9OMKIWU26 3'-tRF
tRF-35-94SX73V2Y8L981 i-tRF
tRF-35-9MV47P596VW631 i-tRF
tRF-35-9MVH7P59N3Z6KP i-tRF
tRF-35-9RQ4R9O1KI38U6 3'-tRF
tRF-35-B162XB0ZZRD226 3'-tRF
tRF-35-BDHPIWOMXF026Z i-tRF
tRF-35-BK87R95RM3Y826 3'-tRF
tRF-35-BK8RR9ODMJ6B26 3'-tRF
tRF-35-BKYSR95M3J63L6 3'-tRF
tRF-35-BKZ3R9512R12L6 3'-tRF
tRF-35-BLHKFZB1KZI9U6 3'-tRF
tRF-35-EH623K76IR3DR2 i-tRF
tRF-35-EH623K7SIR3DR2 i-tRF
tRF-35-FND0B601WZ03O6 3'-tRF
tRF-35-FQU1ZX1XDEU2O1 i-tRF
tRF-35-FR6XQ6S8V0J8O9 5'-half
tRF-35-FR6XQ6S8V0JUO9 5'-half
tRF-35-FVLY7L73HQP0IR 5'-half
tRF-35-HMI8W47W1R7HFE i-tRF
tRF-35-HR94SX73V2Y8L9 5'-half
tRF-35-I1KQSX0DIJZ726 3'-tRF
tRF-35-JF09R9OML32826 3'-tRF
tRF-35-JJ6RRNLIK898O1 3'-tRF
tRF-35-JKW4R951KHZKL6 3'-tRF
tRF-35-JVK697BOJ8N981 3'-tRF
tRF-35-JYSWRYVMMV5BU6 3'-tRF
tRF-35-K5I34JRX6N38Z9 i-tRF
tRF-35-K84J83ML5F924Z i-tRF
tRF-35-K8HJ83ML5F82NZ i-tRF
tRF-35-KKM1M3WD8S746D 3'-tRF
tRF-35-KQI34JRX6N38Z9 i-tRF
tRF-35-KUB4Z3V5393L41 3'-tRF
tRF-35-KY7343RX6NMH49 i-tRF
tRF-35-L85DMKYUYRLHR0 i-tRF
tRF-35-LY7L73HQP0IRJ9 i-tRF
tRF-35-M2OSRN2NKSEK51 3'-tRF
tRF-35-M2OSRNLNKSEK51 3'-tRF
tRF-35-O2Z0R95M3973L6 3'-tRF
tRF-35-OKW4195R8FMK26 3'-tRF
tRF-35-OKZH99DMEMR326 3'-tRF
tRF-35-OR183O9EDJHP3R 5'-half
tRF-35-P4R8YP9LON4VN1 5'-tRF
tRF-35-PS5P4PW3FJHPEZ 5'-half
tRF-35-PSQP4PW3FJI0E7 5'-half
tRF-35-PSQP4PW3FJIKE7 5'-half
tRF-35-Q1Q89P9L8422YR 5'-tRF
tRF-35-Q99P9P9NH57S36 5'-half
tRF-35-QKF1R3WE8RO86J 3'-tRF
tRF-35-QNR8VP9LFQFY39 5'-half
tRF-35-QO945NB2NZW7O6 3'-tRF
tRF-35-R008R959KUMKF6 3'-tRF
tRF-35-R008R9D9KUMKF6 3'-tRF
tRF-35-R0PSR9593J2426 3'-tRF
tRF-35-R9J89O9NF5W8E7 5'-half
tRF-35-R9JP9P9NH5HYNX 5'-half
tRF-35-R9JP9P9NH5SYNX 5'-half
tRF-35-R9JP9PMNH5SYNX 5'-half
tRF-35-RPM8309MUKLY5Z 5'-half
tRF-35-SP5830MMUKLYM9 5'-half
tRF-35-UDM0IBB7Z92K01 3'-half
tRF-35-UI1ZXF0N2BD0U6 3'-tRF
tRF-35-V25Z2IUIX1Q7O6 3'-tRF
tRF-35-V29K9UV36562IZ 5'-half
tRF-35-V47P596VW631QJ i-tRF
tRF-35-VUY9Q9R4L2RRM3 i-tRF
tRF-35-VUY9QZR4L2RRM3 i-tRF
tRF-35-VUY9RZRML2RRM3 i-tRF
tRF-35-WOFFR3VJ4ZZ526 3'-tRF
tRF-35-XF026ZEDKZIXK6 3'-tRF
tRF-35-YKFN8DYDZDL9X1 3'-tRF
tRF-35-YUF0JI8B3VMKNR 3'-tRF
tRF-36-1664PUQ340QIQND 5'-half
tRF-36-18YKISQI45LSM1D i-tRF
tRF-36-1NKL7L73V6M7QZB 5'-half
tRF-36-1Z3L7L73V6M9P9B 5'-half
tRF-36-202RBZ0IV25Z2IE i-tRF
tRF-36-2VR008R959KUMKB i-tRF
tRF-36-3IRW18V6XO59KND i-tRF
tRF-36-5BF900BY4D84KRB 5'-tRF
tRF-36-6VLY7L73HQP0IRD 5'-tRF
tRF-36-79MP9P9NH57S3OD 5'-tRF
tRF-36-79MP9PMNH5IS36D 5'-tRF
tRF-36-86J8WPMN1E8Y7ZD 5'-tRF
tRF-36-86V8WPMN1E8Y7ZD 5'-tRF
tRF-36-87R8WP9I1EWJQZD 5'-tRF
tRF-36-87R8WP9N1EWJQ7D 5'-tRF
tRF-36-897PVP941QKS3WD 5'-tRF
tRF-36-897PVP9N1QKS3WD 5'-tRF
tRF-36-8KSWRNLJK578Q1B 3'-tRF
tRF-36-8NRS9NS334L2H1B 3'-tRF
tRF-36-B2Y0FD2F37YF7DD 3'-tRF
tRF-36-DEU2O1B54ZUPX1B 3'-tRF
tRF-36-EH623K76IR3DR20 i-tRF
tRF-36-EH623K7SIR3DR20 i-tRF
tRF-36-FR6XQ6S8V0J8O9E 5'-half
tRF-36-FVLY7L73HQP0IRD 5'-tRF
tRF-36-HQ9M739P8WQ0D5D 3'-tRF
tRF-36-HR94SX73V2Y8L9E 5'-half
tRF-36-I26WRNLEK5YY01B 3'-tRF
tRF-36-IMLWRNLDK58YS1B 3'-tRF
tRF-36-JJ6RRNLIK898O1B 3'-tRF
tRF-36-JKIWRNL3KQNK71B 3'-tRF
tRF-36-JN5VF3R3ZV1RY1B 3'-tRF
tRF-36-JNORRNLNK8KDP1B 3'-tRF
tRF-36-JVK697BOJ8N981B 3'-tRF
tRF-36-KBDZ942IKBUBS1B 3'-tRF
tRF-36-KKSWRNLJK578Q1B 3'-tRF
tRF-36-KUB4Z3V5393L41B 3'-tRF
tRF-36-L85DMKYUYRLHR0D 3'-tRF
tRF-36-M26RRNLNK8KEP1B 3'-tRF
tRF-36-M2OSRN2NKSEK51B 3'-tRF
tRF-36-M2OSRNLNKSEK51B 3'-tRF
tRF-36-NDBP1IUUK7VZ0RB 3'-tRF
tRF-36-NP5EYONONU3INDD 3'-tRF
tRF-36-O9IOIQ5O8LZ521B 3'-half
tRF-36-P4R8YP9LON4VN1B 5'-tRF
tRF-36-PJB7MNLE308HP1B 3'-tRF
tRF-36-PS5P4PW3FJHPEZE 5'-tRF
tRF-36-PSQP4PW3FJI0E7E 5'-tRF
tRF-36-PSQP4PW3FJIKE7E 5'-tRF
tRF-36-PV6RRNLNK88KO1B 3'-tRF
tRF-36-Q1Q89P9L8422YRB 5'-tRF
tRF-36-Q99P9P9NH57S36D 5'-tRF
tRF-36-QKF1R38E8RO86JD 3'-tRF
tRF-36-QKF1R3WE8RO86JD 3'-tRF
tRF-36-QNR8VP9LFQFY39D 5'-tRF
tRF-36-R9JP9P9NH5HYNXD 5'-tRF
tRF-36-R9JP9P9NH5SYNXD 5'-tRF
tRF-36-R9JP9PMNH5SYNXD 5'-tRF
tRF-36-S2I7L7P5QK11M3E i-tRF
tRF-36-SP5830MMUKLYM9B 5'-half
tRF-36-UDM0IBB7Z92K01B 3'-half
tRF-36-V29K9UV36562IZ0 5'-tRF
tRF-36-V470VR3196L85DD i-tRF
tRF-36-VEX0K3XN13QXQWE 5'-tRF
tRF-36-VUY9QZR4L2RRM3E i-tRF
tRF-36-W6RERNLN4Q1RV1B 3'-tRF
tRF-36-XKS6RN23KYY8Q1B 3'-tRF
tRF-36-XXI363U0EZY9X1B 3'-tRF
tRF-36-Y91293WEW6VM4JD 3'-tRF
tRF-36-YKFN8DYDZDL9X1B 3'-tRF
tRF-36-YUF0JI8B3VMKNRB 3'-tRF
tRF-36-ZFLWRNLEKQ3SW1B 3'-tRF
tRF-37-0BP12IU5YKFN8DQ i-tRF
tRF-37-0VL8K87SIRMM121 3'-tRF
tRF-37-1NKL7L73V6M7QZ1 5'-tRF
tRF-37-1Z3L7L73V6M9P91 5'-tRF
tRF-37-2VR008R959KUMKH i-tRF
tRF-37-7ID890YBOZZ7ND2 3'-tRF
tRF-37-7O58J0K8UMPLBIO 5'-half
tRF-37-83X4J09KZYJMN52 3'-tRF
tRF-37-84KRIMUF04QZ452 3'-tRF
tRF-37-86J8WPMN1E8Y7Z2 5'-tRF
tRF-37-87R8WP9N1EWJQ72 5'-tRF
tRF-37-8BR9M3W08SQ2SV2 3'-tRF
tRF-37-B2Y0FD2F37YF7D2 3'-tRF
tRF-37-D81H93WB86N7O52 3'-tRF
tRF-37-EH623K76IR3DR2M 3'-tRF
tRF-37-EH623K7SIR3DR2M 3'-tRF
tRF-37-EX62Z6EXEY0VWUJ 3'-tRF
tRF-37-FW94SL73VFVIPZJ 5'-tRF
tRF-37-HQ9M739P8WQ0D52 3'-tRF
tRF-37-HR04SXQ3V2Y7RZ5 5'-tRF
tRF-37-HR94SX73V2Y8L95 5'-tRF
tRF-37-JY7383RPD9W1X6K i-tRF
tRF-37-KK5Y93W086W8RV2 3'-tRF
tRF-37-KKM1M3WD8S746D2 3'-tRF
tRF-37-KOBNZ3PD8OHB152 3'-tRF
tRF-37-KSBE78YLKZKWE52 3'-tRF
tRF-37-L85DMKYOYRLHR0J 3'-tRF
tRF-37-L85DMKYUYRLHR0J 3'-tRF
tRF-37-LBRR33WB08Q2B52 3'-tRF
tRF-37-LSM1M3WE8SSP6D2 3'-tRF
tRF-37-NBRSX3W03628652 3'-tRF
tRF-37-NP5EYONONU3IND2 3'-tRF
tRF-37-P4R8YP9LON4VN11 5'-tRF
tRF-37-Q1Q89P9L8422YRI 5'-tRF
tRF-37-QKF1R38E8RO86J2 3'-tRF
tRF-37-QKF1R3WE8RO86J2 3'-tRF
tRF-37-R9JP9P9NH5SYNX2 5'-tRF
tRF-37-SB325UB1ZZK0O52 3'-half
tRF-37-U37Y93Y086Z34J2 3'-tRF
tRF-37-V47P596VW631QJJ i-tRF
tRF-37-V47PU9XW983FPD3 i-tRF
tRF-37-VH7P59N3Z6KPQJJ i-tRF
tRF-37-WU2F5JYH0RYNUR2 3'-tRF
tRF-37-WYL1M3WE8S68L52 3'-tRF
tRF-37-Y91293WEW6VM4J2 3'-tRF
tRF-38-00BY4D84KRIMUFU i-tRF
tRF-38-0668K87SERM492V 3'-tRF
tRF-38-0ROB9Y7Q078SUXD2 3'-tRF
tRF-38-0VL8K87SIRMM12V 3'-tRF
tRF-38-2VR008R959KUMK9 3'-half
tRF-38-2Z10I9BZBZOS4YV 3'-half
tRF-38-31QJ3KYUYRR6RBD2 3'-tRF
tRF-38-409Z7KZOSRI8WPD2 3'-tRF
tRF-38-43RX6NMH490VL8DJ i-tRF
tRF-38-4QPRJW4DBQ6ZW6D2 3'-tRF
tRF-38-79MP9P9NH57S36D1 5'-tRF
tRF-38-821IQ4YUH5S8R6D2 3'-tRF
tRF-38-821NQ4YOS5S8R6D2 3'-tRF
tRF-38-82FN5KYUSRYWRSD2 3'-tRF
tRF-38-86RM7KYUPRENRHD2 3'-tRF
tRF-38-87R8WP9N1EWJQ7D1 5'-tRF
tRF-38-941QKS3W2VR008DZ i-tRF
tRF-38-94SX73V2Y8L981DV i-tRF
tRF-38-9O08F4BDNZ8O6FD2 3'-half
tRF-38-EH623K76IR3DR2DV 3'-tRF
tRF-38-EH623K7SIR3DR2DV 3'-tRF
tRF-38-EX62Z6EXEY0VWUD2 3'-tRF
tRF-38-HMI8W47W1R7HFEV 3'-tRF
tRF-38-I7JKIKYUY9H33PD2 3'-tRF
tRF-38-KPQJ3KYU4RRWRBD2 3'-tRF
tRF-38-L85DMKYOYRLHR0D2 3'-tRF
tRF-38-L85DMKYUYRLHR0D2 3'-tRF
tRF-38-L85J3KYUYR66IFD2 3'-tRF
tRF-38-P21MNKYUPR18B6D2 3'-tRF
tRF-38-P4R8YP9LON4VN18 5'-tRF
tRF-38-PH113KYO8R6546D2 3'-tRF
tRF-38-PNR8YP9LON4VN18 5'-tRF
tRF-38-QB1MK8YUBS68BFD2 3'-tRF
tRF-38-R9JP9P9NH5SYNXD1 5'-tRF
tRF-38-RVU4727OFIZ9WUD2 3'-half
tRF-38-V47P596VW631QJDK i-tRF
tRF-38-V6Z3M8ZLSSXUOLD2 3'-tRF
tRF-38-W6RM7KYUPRENRHD2 3'-tRF
tRF-38-WU1M70YU890HRFD2 3'-tRF
tRF-38-WU1M70YUP90HRFD2 3'-tRF
tRF-38-WURMJKYOSR99RHD2 3'-tRF
tRF-38-YO1N3KYUSR681SD2 3'-tRF
tRF-38-YPZEP27K7ZP33XD2 3'-tRF
tRF-38-ZLBS5EOB3ZY61DV 3'-half
tRF-39-0668K87SERM492E2 3'-tRF
tRF-39-06R8K87SERML92E2 3'-tRF
tRF-39-0FDFKON5EX62Z6EQ i-tRF
tRF-39-0VL8K87SIRMM12E2 3'-tRF
tRF-39-2VR008R959KUMKEV 3'-half
tRF-39-2Z10I9BZBZOS4YE2 3'-half
tRF-39-598K587SI7JP8XI2 3'-tRF
tRF-39-79MP9P9NH57S36F8 5'-tRF
tRF-39-86J8WPMN1E8Y7ZFV 5'-tRF
tRF-39-87R8WP9N1EWJQ7FV 5'-tRF
tRF-39-E6XRK4WO2F9IY9E2 3'-tRF
tRF-39-EERZYQHQ9M739PJK i-tRF
tRF-39-EFOK8YR951K36DFV 3'-tRF
tRF-39-EH623K76IR3DR2I2 3'-tRF
tRF-39-EH623K7SIR3DR2I2 3'-tRF
tRF-39-EH623K7SIRKDR2I2 3'-tRF
tRF-39-EH6KK87SIRM1DVE2 3'-tRF
tRF-39-EO7N987X1RJYSXI2 3'-tRF
tRF-39-FNOJJN5XR4NPNN0W i-tRF
tRF-39-H13BDW9NH1NRM52V 3'-half
tRF-39-HMI8W47W1R7HFEE2 3'-tRF
tRF-39-HPD3XW7616MSRME2 3'-tRF
tRF-39-HPDJXW7SD6MSRME2 3'-tRF
tRF-39-HXD3KY7SHRRNWJE2 3'-tRF
tRF-39-J0DPZOIPD7VIZKJW 5'-tRF
tRF-39-LPD3387SFRJ4O1E2 3'-tRF
tRF-39-LUD3KS7SB1RHODE2 3'-tRF
tRF-39-NPNNBX1WZ4RZDM1I i-tRF
tRF-39-PNR8YP9LON4VN1EM 5'-tRF
tRF-39-PSQP4PW3FJIKE727 5'-tRF
tRF-39-Q1Q89P9L8422YRF5 5'-tRF
tRF-39-QR535Z8LZBZFD9HS i-tRF
tRF-39-R44ER81XDDZZ4YE2 3'-half
tRF-39-R9JP9P9NH5SYNXF8 5'-tRF
tRF-39-URLBINRXURYRSIE2 3'-half
tRF-39-WP9N1EWJQ72S3HIJ i-tRF
tRF-39-ZLBS5EOB3ZY61DE2 3'-half
tRF-40-0BP12IU5YKFN8DYD i-tRF
tRF-40-0IV25Z2IUIX1Q7O6 3'-half
tRF-40-18X3HRL7S5QKF1R3 i-tRF
tRF-40-18Y3HRL7S5QKF1R3 i-tRF
tRF-40-1ER37E14PH5BZY59 i-tRF
tRF-40-202RBZ0IV25Z2IUI i-tRF
tRF-40-2J1Y0SR9593J2H26 3'-half
tRF-40-2R14PSR9O933IKB6 3'-half
tRF-40-2R1HPSR9O9337KB6 3'-half
tRF-40-2S3HPSR95933JKB6 3'-half
tRF-40-2VF0S7RNLJKP9BK1 3'-half
tRF-40-2VO0SRMNLB3KMB01 3'-half
tRF-40-2VR008R959KUMKF6 3'-half
tRF-40-2VR008R9D9KUMKF6 3'-half
tRF-40-2VR0PSR9593J2426 3'-half
tRF-40-2YU04DYJIO3ZU3U0 5'-tRF
tRF-40-389MV47P596VW631 i-tRF
tRF-40-3W2VR008R959KUMK i-tRF
tRF-40-4KIK74HK9FM0DZ9E 5'-tRF
tRF-40-56OKZH99DMEMR326 3'-tRF
tRF-40-58RW5P7JE2ONZ2Y9 i-tRF
tRF-40-5BF900BY4D84KRIM 5'-tRF
tRF-40-5YXENDBP1IUUK7VZ i-tRF
tRF-40-779PZBHFEERZYQHQ 5'-tRF
tRF-40-81PV6RRNLNK88KO1 3'-half
tRF-40-83RPD9W1X6L85J3K i-tRF
tRF-40-86J8WPMN1E8Y7Z2R 5'-tRF
tRF-40-86V8WPMN1E8Y7Z2R 5'-tRF
tRF-40-8HM2OSRN2NKSEK51 3'-half
tRF-40-8HM2OSRNLNKSEK51 3'-half
tRF-40-8L8NRS9NS334L2H1 3'-half
tRF-40-B5BJ06EX2Z10I9BZ i-tRF
tRF-40-B9I1KQSX0DIJZ726 3'-tRF
tRF-40-D112Z4R95MKM9KX6 3'-tRF
tRF-40-D7OKW419518FMK26 3'-tRF
tRF-40-D7OKW4195R8FMK26 3'-tRF
tRF-40-DBNIB9I1KQSX0DIJ i-tRF
tRF-40-EFOK8YR951K36D26 3'-tRF
tRF-40-EHBK8RR95RMJ6B26 3'-tRF
tRF-40-EHBK8RR9ODMJ6B26 3'-tRF
tRF-40-FBQ622EVUIJVK697 i-tRF
tRF-40-FMF07V7N232WMK81 3'-half
tRF-40-FMF07V7N2E2WMK81 3'-half
tRF-40-FMF0QV7NLE2WMK81 3'-half
tRF-40-FVLY7L73HQP0IRJ9 5'-tRF
tRF-40-H13BDW9NH1NRM5U6 3'-half
tRF-40-HKIK74HK9FM0DZ9E 5'-tRF
tRF-40-I89NJ4S2I7L7P5QK i-tRF
tRF-40-J5KUB4Z3V5393L41 3'-half
tRF-40-JQJYSWRYVMMV5BU6 3'-half
tRF-40-M0DZ9EW6RERNLN4Q i-tRF
tRF-40-OB1690PQR39IXBKJ 5'-tRF
tRF-40-PNR8YP9LON4VN1EH 5'-tRF
tRF-40-PSQP4PW3FJI0E7UM 5'-tRF
tRF-40-PSQP4PW3FJIKE7UM 5'-tRF
tRF-40-Q1Q89P9L8422YRI7 5'-tRF
tRF-40-Q6S8V0J8O9YEKPRS i-tRF
tRF-40-QNR8VP94FQFY392J 5'-tRF
tRF-40-QNR8VP9LFQFY392J 5'-tRF
tRF-40-QNR8VP9NFQFY392J 5'-tRF
tRF-40-QZR44ER81XDDZZ4Y i-tRF
tRF-40-R9JP9P9NH5SYNX2V 5'-tRF
tRF-40-R9JP9PMNH5SYNX2V 5'-tRF
tRF-40-S3RQJVDE86YZQD3K i-tRF
tRF-40-U1J0SU9ELBKM4Y41 3'-half
tRF-40-U1O0789NLJK1JKE1 3'-half
tRF-40-U5YKFN8DYDZDL9X1 3'-half
tRF-40-UJJKIWRNL3KQNK71 3'-half
tRF-40-UMX0SW5NLJ45EKP1 3'-half
tRF-40-UMX0SW5NLM45EKP1 3'-half
tRF-40-V29K9UV36562IZ6N 5'-tRF
tRF-40-V470VR3196L85DMK i-tRF
tRF-40-V47PVR3196L85DMK i-tRF
tRF-40-VEX0K3XN13QXQWUI 5'-tRF
tRF-41-0HJBRR93W0K67205D 3'-half
tRF-41-0HLBRR33WB08Q2B5D 3'-half
tRF-41-0HLBRR33WEK8Q2B5D 3'-half
tRF-41-0P58309NDJ78EXFMD 5'-tRF
tRF-41-22EVUIJVK697BOJ8D i-tRF
tRF-41-2OF5KDYFNP5EYONOD i-tRF
tRF-41-3196L85DMKYUYRLH0 i-tRF
tRF-41-3IRW18V6XO59KNNV0 i-tRF
tRF-41-43RX6NMH490VL8K80 i-tRF
tRF-41-45LSM1M3WE8SSP6DD 3'-half
tRF-41-6RJ89O9NF5W8EZOMD 5'-tRF
tRF-41-7343RX6NMH490VL8D i-tRF
tRF-41-735FVIPZK0JNORRND i-tRF
tRF-41-7383RPD9W1X6L85JD i-tRF
tRF-41-73FEWS3V2VR0PSR90 i-tRF
tRF-41-73HQP0IRJ9ZH0SR90 i-tRF
tRF-41-73V2Y8L981PV6RRND i-tRF
tRF-41-73VFVIPZK0JNORRND i-tRF
tRF-41-7673FEWS3V2VR0PS0 i-tRF
tRF-41-79MP9P9NH57S362V0 5'-tRF
tRF-41-79MP9PMNH5IS362V0 5'-tRF
tRF-41-7O58J0K8UMPLBIUBD 5'-tRF
tRF-41-87R8WP9I1EWJQZ2SD 5'-tRF
tRF-41-87R8WP9N1EWJQ72SD 5'-tRF
tRF-41-897PVP941QKS3W2V0 5'-tRF
tRF-41-96L85DMKYUYRLHR0D 3'-half
tRF-41-9MV47P596VW631QJD i-tRF
tRF-41-9NJ4S2I7L7P5QK11D i-tRF
tRF-41-BDHPIWOMXF026ZEDD i-tRF
tRF-41-FQ947673FEWS3V2V0 5'-tRF
tRF-41-H3RUSMKVNMEH623K0 i-tRF
tRF-41-H3RXSMKVNMEH623K0 i-tRF
tRF-41-HDK2RSI2WB0Q37Q5D 3'-half
tRF-41-HENBRSX3W0362865D 3'-half
tRF-41-HENBRSX3WE362865D 3'-half
tRF-41-JY7383RPD9W1X6L80 i-tRF
tRF-41-KLKSBE78YLKZKWE5D 3'-half
tRF-41-KQ0ROB9Y7Q078SUXD 3'-tRF
tRF-41-KY7343RX6NMH490VD i-tRF
tRF-41-L7S5QKF1R3WE8RO80 i-tRF
tRF-41-LW94SL735FVIPZK0D 5'-tRF
tRF-41-MLHVHBEXBIYFSP1ND i-tRF
tRF-41-MY73H3RUPLQVNRDF0 i-tRF
tRF-41-N5EX62Z6EXEY0VWUD 3'-tRF
tRF-41-NMEH623K7SIR3DR20 i-tRF
tRF-41-NYRVU4727OFIZ9WUD 3'-tRF
tRF-41-P4R8YP9LON4VN1EH0 5'-tRF
tRF-41-PH5BZY598K587SI7D i-tRF
tRF-41-PNR8YP9LON4VN1EH0 5'-tRF
tRF-41-PSQP4PW3FJIKE7UMD 5'-tRF
tRF-41-PY8HM2OSRNLNKSEK0 i-tRF
tRF-41-Q99P9P9NH57S362V0 5'-tRF
tRF-41-R718YKISQI45LSM1D i-tRF
tRF-41-R8YP9LON4VN1EH6KD i-tRF
tRF-41-R9J89O9NF5W8E7OMD 5'-tRF
tRF-41-RRJ89O9NF5W8EZOMD 5'-tRF
tRF-41-S5QKF1R38E8RO86JD 3'-half
tRF-41-S5QKF1R3WE8RO86JD 3'-half
tRF-41-SL735L8RPY8HM2OS0 i-tRF
tRF-41-SL73VL8RPY8HM2OS0 i-tRF
tRF-41-SP5830MMUKLYM91M0 5'-tRF
tRF-41-V29K9UV36562IZ6ND 5'-tRF
tRF-41-VP941QKS3W2VR0080 i-tRF
tRF-41-VP9N1QKS3W2VR0080 i-tRF
tRF-41-Y3H3RUSMKVNMEH62D i-tRF
tRF-41-YDLBRY73W0K5KKOVD 3'-half
tRF-41-YFNP5EYONONU3INDD 3'-half
tRF-41-Z3R918VBY9PYKHM20 i-tRF
