# Supplementary material for: Integration of small RNAs from plasma and cerebrospinal fluid for classification of multiple sclerosis
Source: Front Genet. 2022 Nov 17;13:1042483. doi: 10.3389/fgene.2022.1042483 (PMC9713411; doi:10.3389/fgene.2022.1042483)
Supplement: Supplementary file 8 [file DataSheet10.zip › Supplementary_Information10_PBAT.txt]

chr5 42138
chr5 101446
chr5 217684
chr5 217725
chr5 217766
chr5 217803
chr5 217922
chr5 217931
chr5 217936
chr5 220052
chr5 220193
chr5 220266
chr5 271611
chr5 271642
chr5 271651
chr5 271657
chr5 271663
chr5 271680
chr5 271683
chr5 271692
chr5 271706
chr5 271708
chr5 271726
chr5 271739
chr5 271744
chr5 271756
chr5 271777
chr5 271779
chr5 271782
chr5 271788
chr5 271810
chr5 271825
chr5 271836
chr5 271840
chr5 271851
chr5 271857
chr5 271860
chr5 271862
chr5 271865
chr5 271871
chr5 272104
chr5 272107
chr5 272132
chr5 272146
chr5 272152
chr5 272154
chr5 272161
chr5 272187
chr5 272301
chr5 272309
chr5 272330
chr5 272333
chr5 272350
chr5 272361
chr5 272369
chr5 272446
chr5 474185
chr5 474212
chr5 474235
chr5 474237
chr5 474239
chr5 474241
chr5 474246
chr5 474270
chr5 474285
chr5 474337
chr5 474339
chr5 474341
chr5 474343
chr5 474348
chr5 474373
chr5 474388
chr5 474438
chr5 474440
chr5 474442
chr5 474444
chr5 474449
chr5 474473
chr5 474488
chr5 474540
chr5 474542
chr5 474544
chr5 474546
chr5 474551
chr5 474576
chr5 474591
chr5 474637
chr5 474639
chr5 474641
chr5 474643
chr5 474648
chr5 474673
chr5 474688
chr5 474703
chr5 474738
chr5 474740
chr5 474742
chr5 474744
chr5 474749
chr5 474774
chr5 474789
chr5 474808
chr5 474810
chr5 474812
chr5 474814
chr5 474819
chr5 474844
chr5 553754
chr5 690177
chr5 690195
chr5 690996
chr5 691002
chr5 691004
chr5 691046
chr5 691057
chr5 691060
chr5 691081
chr5 691114
chr5 691122
chr5 691143
chr5 691156
chr5 691161
chr5 691222
chr5 691226
chr5 691237
chr5 691239
chr5 691257
chr5 691260
chr5 691309
chr5 691421
chr5 691435
chr5 691444
chr5 691465
chr5 691521
chr5 691540
chr5 691930
chr5 692530
chr5 692540
chr5 692567
chr5 692573
chr5 692591
chr5 692913
chr5 693021
chr5 693023
chr5 693027
chr5 693030
chr5 694096
chr5 694146
chr5 694157
chr5 694177
chr5 694193
chr5 694197
chr5 694207
chr5 694215
chr5 694242
chr5 694248
chr5 694261
chr5 694323
chr5 694328
chr5 694420
chr5 694462
chr5 783055
chr5 783061
chr5 783063
chr5 783105
chr5 783116
chr5 783119
chr5 783173
chr5 783181
chr5 783202
chr5 783215
chr5 783220
chr5 783228
chr5 783250
chr5 783259
chr5 783272
chr5 783281
chr5 783285
chr5 783296
chr5 783298
chr5 783316
chr5 783319
chr5 783368
chr5 783480
chr5 783494
chr5 783503
chr5 783524
chr5 783545
chr5 783580
chr5 783599
chr5 783890
chr5 783911
chr5 783921
chr5 783948
chr5 783954
chr5 783960
chr5 783966
chr5 783972
chr5 783999
chr5 784003
chr5 784020
chr5 784033
chr5 784039
chr5 784050
chr5 784061
chr5 784063
chr5 784081
chr5 785585
chr5 785593
chr5 785655
chr5 785660
chr5 785702
chr5 785717
chr5 785752
chr5 785794
chr5 789202
chr5 789264
chr5 984246
chr5 984390
chr5 1191077
chr5 1191081
chr5 1191162
chr5 1191189
chr5 1191197
chr5 1191491
chr5 1191512
chr5 1191528
chr5 1191565
chr5 1191600
chr5 1191636
chr5 1191657
chr5 1191673
chr5 1191694
chr5 1191710
chr5 1191731
chr5 1191768
chr5 1191879
chr5 1191895
chr5 1191916
chr5 1191953
chr5 1191969
chr5 1192007
chr5 1192041
chr5 1192606
chr5 1192705
chr5 1192761
chr5 1192812
chr5 1192834
chr5 1192867
chr5 1192901
chr5 1192928
chr5 1193013
chr5 1193050
chr5 1193088
chr5 1536180
chr5 1536201
chr5 1536349
chr5 1536376
chr5 1536384
chr5 1536434
chr5 1536458
chr5 1536479
chr5 1536485
chr5 1536647
chr5 1537036
chr5 1711909
chr5 1711939
chr5 1712786
chr5 1712918
chr5 1712964
chr5 1932088
chr5 1932157
chr5 1932283
chr5 1968664
chr5 1968706
chr5 2312291
chr5 2312315
chr5 2312329
chr5 2741938
chr5 2741946
chr5 2742052
chr5 2742106
chr5 2742264
chr5 2742458
chr5 2742509
chr5 2742540
chr5 2742547
chr5 2742874
chr5 2742948
chr5 2742954
chr5 2742956
chr5 2742960
chr5 2742967
chr5 2742998
chr5 2743010
chr5 2744073
chr5 2744137
chr5 2744179
chr5 2744214
chr5 2744308
chr5 2744467
chr5 2744495
chr5 2746854
chr5 2746919
chr5 2746961
chr5 2747036
chr5 2747041
chr5 3117352
chr5 3117495
chr5 3117498
chr5 3117630
chr5 3119015
chr5 3119050
chr5 3119172
chr5 3119308
chr5 3119488
chr5 3174670
chr5 3427410
chr5 3475386
chr5 3475522
chr5 3492964
chr5 3493190
chr5 3589579
chr5 3589588
chr5 3701842
chr5 3701899
chr5 3701938
chr5 3702036
chr5 3702316
chr5 3828042
chr5 3828438
chr5 3886617
chr5 3886646
chr5 3886773
chr5 3887178
chr5 3887191
chr5 3887199
chr5 3887262
chr5 3979830
chr5 4249681
chr5 4840119
chr5 5035836
chr5 5055874
chr5 5056252
chr5 5141086
chr5 5141115
chr5 5141133
chr5 5141147
chr5 5141200
chr5 5141234
chr5 5141278
chr5 5141339
chr5 5141493
chr5 5141504
chr5 5141593
chr5 5172105
chr5 5172203
chr5 5421568
chr5 5421697
chr5 5421754
chr5 5421766
chr5 5421792
chr5 5421795
chr5 5421820
chr5 5421841
chr5 5421866
chr5 5421875
chr5 5421901
chr5 5421907
chr5 5421932
chr5 5421948
chr5 5422013
chr5 5422017
chr5 5422042
chr5 5422053
chr5 5422059
chr5 5422083
chr5 5422086
chr5 5422090
chr5 5422107
chr5 5422109
chr5 5422112
chr5 5422116
chr5 5422119
chr5 5422133
chr5 5422140
chr5 5422184
chr5 5422203
chr5 5422214
chr5 5422217
chr5 5422222
chr5 5422226
chr5 5422233
chr5 5422237
chr5 5422242
chr5 5422247
chr5 5422249
chr5 5422252
chr5 5423476
chr5 5423505
chr5 5423613
chr5 5423616
chr5 5481017
chr5 5481387
chr5 5481393
chr5 5481410
chr5 5898609
chr5 6715391
chr5 6715406
chr5 6715425
chr5 6715474
chr5 6715507
chr5 6715763
chr5 6715844
chr5 6729524
chr5 6729532
chr5 6729549
chr5 6729551
chr5 6729560
chr5 6729582
chr5 6729636
chr5 7172213
chr5 7172348
chr5 7172612
chr5 7172641
chr5 7172674
chr5 7172958
chr5 7363894
chr5 7809995
chr5 7869913
chr5 7869938
chr5 7869947
chr5 7869959
chr5 7870065
chr5 7870093
chr5 8019305
chr5 8019377
chr5 8019956
chr5 8020047
chr5 8020163
chr5 8020186
chr5 8020189
chr5 8020365
chr5 8020464
chr5 8333968
chr5 8334041
chr5 8376679
chr5 8376700
chr5 8377555
chr5 8378015
chr5 9019239
chr5 9459618
chr5 10055577
chr5 10055688
chr5 10249463
chr5 10249486
chr5 10249536
chr5 10249547
chr5 10249594
chr5 10353352
chr5 10353362
chr5 10353364
chr5 10353367
chr5 10353381
chr5 10353385
chr5 10353388
chr5 10353397
chr5 10353428
chr5 10353435
chr5 10353459
chr5 10354833
chr5 10354842
chr5 10354852
chr5 10354870
chr5 10354873
chr5 10354934
chr5 10355009
chr5 10355011
chr5 10355022
chr5 10355081
chr5 10355100
chr5 10355214
chr5 10355226
chr5 10355249
chr5 10355267
chr5 10355298
chr5 10355393
chr5 10355397
chr5 10355489
chr5 10355493
chr5 10355500
chr5 10913176
chr5 10913661
chr5 10940240
chr5 11234899
chr5 11234955
chr5 11253673
chr5 11254043
chr5 11385779
chr5 11385781
chr5 11385816
chr5 11385847
chr5 11385852
chr5 11386027
chr5 11386142
chr5 11386207
chr5 11386344
chr5 11386413
chr5 11587295
chr5 11587784
chr5 11588306
chr5 11588311
chr5 11588705
chr5 11588707
chr5 11642849
chr5 11642874
chr5 11642965
chr5 11642980
chr5 11643146
chr5 11643188
chr5 11643341
chr5 11933324
chr5 12002288
chr5 12002314
chr5 12044865
chr5 12044950
chr5 12045372
chr5 12552058
chr5 12576588
chr5 12634210
chr5 12644637
chr5 12646185
chr5 12646188
chr5 12763519
chr5 12763645
chr5 12763843
chr5 12791819
chr5 12791877
chr5 12792042
chr5 12792841
chr5 12793455
chr5 13766402
chr5 13766512
chr5 13766612
chr5 13766702
chr5 13988187
chr5 14264428
chr5 14264687
chr5 14264721
chr5 14264731
chr5 14264735
chr5 14264739
chr5 14264767
chr5 14264774
chr5 14264788
chr5 14264793
chr5 14264805
chr5 14264820
chr5 14264822
chr5 14264826
chr5 14264832
chr5 14264837
chr5 14264843
chr5 14264894
chr5 14264898
chr5 14264900
chr5 14264902
chr5 14264904
chr5 14264939
chr5 14265113
chr5 14265147
chr5 14265235
chr5 14265252
chr5 14356516
chr5 14447905
chr5 14559948
chr5 14560072
chr5 14560183
chr5 14560225
chr5 14560250
chr5 14560275
chr5 14595090
chr5 14595381
chr5 14648718
chr5 14665483
chr5 14665547
chr5 14665550
chr5 14665593
chr5 14665595
chr5 14665616
chr5 14665952
chr5 14666070
chr5 14666075
chr5 14666091
chr5 14666132
chr5 14666156
chr5 14666172
chr5 14675921
chr5 14675973
chr5 14676048
chr5 14676109
chr5 14676134
chr5 14676298
chr5 14676351
chr5 14706525
chr5 14727539
chr5 14727548
chr5 14808598
chr5 14809077
chr5 14809503
chr5 14809509
chr5 14809527
chr5 14809846
chr5 14809851
chr5 14809867
chr5 14809959
chr5 14809985
chr5 14810050
chr5 14870101
chr5 14870138
chr5 14870140
chr5 14870304
chr5 14870311
chr5 14870332
chr5 14870415
chr5 14870474
chr5 14870478
chr5 14870557
chr5 14870568
chr5 14870581
chr5 14870601
chr5 14870640
chr5 14870657
chr5 14870674
chr5 14870690
chr5 14870708
chr5 14870716
chr5 14870850
chr5 14870869
chr5 14870898
chr5 14870944
chr5 14870970
chr5 14871061
chr5 14871081
chr5 14871233
chr5 14871263
chr5 14871283
chr5 14871289
chr5 14871295
chr5 14871299
chr5 14925815
chr5 14925855
chr5 14925861
chr5 14925945
chr5 14992891
chr5 14992969
chr5 14992985
chr5 14993029
chr5 14993031
chr5 14993041
chr5 14993066
chr5 14993069
chr5 14993108
chr5 14993134
chr5 14993142
chr5 14993150
chr5 14993164
chr5 14993172
chr5 14993174
chr5 14993198
chr5 14993201
chr5 14993203
chr5 15275488
chr5 15275814
chr5 15402902
chr5 15403291
chr5 15748401
chr5 15750073
chr5 15750727
chr5 15750736
chr5 15824778
chr5 15906605
chr5 15906965
chr5 15906978
chr5 15907735
chr5 16464904
chr5 16464969
chr5 16465021
chr5 16465041
chr5 16465071
chr5 16465105
chr5 16465130
chr5 16465147
chr5 16465154
chr5 16465158
chr5 16465169
chr5 16465185
chr5 16934172
chr5 16934192
chr5 16934200
chr5 16934202
chr5 16934263
chr5 16934307
chr5 16934411
chr5 16934442
chr5 16934459
chr5 16934483
chr5 16934516
chr5 16934555
chr5 16934559
chr5 16934822
chr5 16934876
chr5 16934912
chr5 16935043
chr5 16935099
chr5 16935118
chr5 16935155
chr5 16935172
chr5 16965455
chr5 16965489
chr5 17028954
chr5 17029094
chr5 17215977
chr5 17216027
chr5 17607067
chr5 17780905
chr5 18032656
chr5 18111981
chr5 18112050
chr5 18112214
chr5 18112281
chr5 18112366
chr5 18112579
chr5 18394673
chr5 18394940
chr5 18698517
chr5 18698523
chr5 18698562
chr5 18698575
chr5 18698666
chr5 18698677
chr5 18698699
chr5 18698705
chr5 18699006
chr5 18699018
chr5 18699037
chr5 18699338
chr5 18745175
chr5 18745187
chr5 18745403
chr5 18745519
chr5 18745697
chr5 18745713
chr5 18745736
chr5 18745752
chr5 18745872
chr5 18745949
chr5 18746014
chr5 18746091
chr5 18746120
chr5 18746142
chr5 18746169
chr5 18746179
chr5 18746183
chr5 18746219
chr5 18746236
chr5 18803692
chr5 19066047
chr5 19066249
chr5 19066301
chr5 19143773
chr5 19143941
chr5 19144072
chr5 19144258
chr5 19363025
chr5 19363058
chr5 19406725
chr5 19407026
chr5 19430131
chr5 19772079
chr5 19772101
chr5 19773206
chr5 20121882
chr5 20121959
chr5 20122188
chr5 20243575
chr5 20244185
chr5 20244396
chr5 20244405
chr5 20245269
chr5 20245445
chr5 20245723
chr5 20248435
chr5 20248749
chr5 20248753
chr5 20335087
chr5 21085589
chr5 21336253
chr5 21336370
chr5 21459489
chr5 21459491
chr5 21459544
chr5 21459547
chr5 21459551
chr5 21459566
chr5 21459580
chr5 21459600
chr5 21459610
chr5 21459620
chr5 21459625
chr5 21459639
chr5 21459642
chr5 21459656
chr5 21459691
chr5 21459696
chr5 21459702
chr5 21459708
chr5 21459717
chr5 21459735
chr5 21459742
chr5 21459798
chr5 21459818
chr5 21460163
chr5 21460239
chr5 21803379
chr5 21803381
chr5 21990289
chr5 22200398
chr5 22211339
chr5 22211540
chr5 22212100
chr5 22212350
chr5 22212353
chr5 22212479
chr5 22212522
chr5 22212536
chr5 22212548
chr5 22212568
chr5 22212676
chr5 22285283
chr5 22285331
chr5 22285617
chr5 22327042
chr5 22327099
chr5 22327130
chr5 22327199
chr5 22467557
chr5 22667890
chr5 22852280
chr5 22852618
chr5 22852646
chr5 22852829
chr5 22852841
chr5 22852875
chr5 22852898
chr5 22852940
chr5 22852957
chr5 22853011
chr5 22853023
chr5 22853025
chr5 22853131
chr5 22853133
chr5 22853206
chr5 22853235
chr5 22853350
chr5 22853355
chr5 22853375
chr5 22853378
chr5 22853382
chr5 22853385
chr5 22853425
chr5 22853446
chr5 22853531
chr5 22853560
chr5 22853594
chr5 22853606
chr5 22853621
chr5 22853654
chr5 22853755
chr5 22853792
chr5 22853831
chr5 22897430
chr5 22897545
chr5 23208130
chr5 23208248
chr5 23208744
chr5 23208893
chr5 23209000
chr5 23305994
chr5 23764443
chr5 23765320
chr5 23765442
chr5 23766105
chr5 23766309
chr5 23866089
chr5 24360605
chr5 24489818
chr5 24489988
chr5 24490103
chr5 24582741
chr5 24644400
chr5 24644683
chr5 24644769
chr5 24644778
chr5 24644784
chr5 24644879
chr5 24644915
chr5 24645001
chr5 25132902
chr5 25132958
chr5 25133747
chr5 25134495
chr5 25201692
chr5 25202480
chr5 25615960
chr5 25616685
chr5 25763703
chr5 25847019
chr5 25847074
chr5 25847321
chr5 25847867
chr5 25848013
chr5 25854037
chr5 25854243
chr5 25856098
chr5 26168801
chr5 26168867
chr5 26329642
chr5 26329671
chr5 26329732
chr5 26329985
chr5 26330559
chr5 26590634
chr5 26591068
chr5 26784137
chr5 26784514
chr5 26810511
chr5 26810532
chr5 27062300
chr5 27097424
chr5 27097917
chr5 27097981
chr5 27098014
chr5 27123788
chr5 27213541
chr5 27213603
chr5 27214630
chr5 27214897
chr5 27215098
chr5 27215110
chr5 27219347
chr5 27219464
chr5 27219806
chr5 27219815
chr5 27219833
chr5 27266525
chr5 27283221
chr5 27283537
chr5 27284602
chr5 27290624
chr5 27579052
chr5 27813781
chr5 27813979
chr5 27814680
chr5 27814690
chr5 27814891
chr5 27814935
chr5 27815090
chr5 28406723
chr5 28634923
chr5 28635803
chr5 28635923
chr5 28851766
chr5 29124722
chr5 29124763
chr5 29170267
chr5 29170399
chr5 29170912
chr5 29171242
chr5 29292689
chr5 29292899
chr5 29293348
chr5 29293360
chr5 29465907
chr5 29468797
chr5 29931537
chr5 30045042
chr5 30045323
chr5 30045391
chr5 30045794
chr5 30083850
chr5 30107530
chr5 30107711
chr5 30692905
chr5 30692977
chr5 30693455
chr5 31018019
chr5 31851326
chr5 32138961
chr5 32139006
chr5 32139012
chr5 32139020
chr5 32139029
chr5 32139148
chr5 32159855
chr5 32172462
chr5 32172471
chr5 32172492
chr5 32172523
chr5 32172560
chr5 32172563
chr5 32172567
chr5 32172579
chr5 32172587
chr5 32172609
chr5 32172619
chr5 32172626
chr5 32172649
chr5 32172651
chr5 32172673
chr5 32172689
chr5 32172728
chr5 32172740
chr5 32172775
chr5 32173174
chr5 32211402
chr5 32211485
chr5 32211534
chr5 32280684
chr5 32280780
chr5 32280844
chr5 32280965
chr5 32442900
chr5 32442946
chr5 32442971
chr5 32442996
chr5 32443126
chr5 32443203
chr5 32443212
chr5 32443218
chr5 32443359
chr5 32443420
chr5 32443437
chr5 32542859
chr5 32586024
chr5 32586044
chr5 32586100
chr5 32586105
chr5 32586121
chr5 32586152
chr5 32586208
chr5 32586212
chr5 32586216
chr5 32586792
chr5 32586801
chr5 32587076
chr5 32587123
chr5 32613177
chr5 32613203
chr5 32613217
chr5 32613236
chr5 32613265
chr5 32613284
chr5 32613299
chr5 32613385
chr5 32613460
chr5 32693994
chr5 32707114
chr5 32707660
chr5 32707930
chr5 32708758
chr5 32708931
chr5 32708936
chr5 32708965
chr5 32709011
chr5 32709034
chr5 32709045
chr5 32709067
chr5 32709094
chr5 32709125
chr5 32709134
chr5 32709160
chr5 32709231
chr5 32709315
chr5 32709348
chr5 32709443
chr5 32709601
chr5 32709639
chr5 32710042
chr5 32710102
chr5 32710107
chr5 32710110
chr5 32710112
chr5 32710114
chr5 32710117
chr5 32710125
chr5 32710127
chr5 32710144
chr5 32710160
chr5 32710170
chr5 32710180
chr5 32713434
chr5 32713459
chr5 32713472
chr5 32713480
chr5 32713483
chr5 32713521
chr5 32713535
chr5 32713639
chr5 32713654
chr5 32713657
chr5 32727026
chr5 33160669
chr5 33161134
chr5 33161149
chr5 33161633
chr5 33161679
chr5 33299765
chr5 33299984
chr5 33300141
chr5 33300149
chr5 33300195
chr5 33300408
chr5 33300466
chr5 33300673
chr5 33300782
chr5 33441478
chr5 33441498
chr5 33441582
chr5 33441590
chr5 33441642
chr5 33441657
chr5 33441693
chr5 33441846
chr5 33441858
chr5 33441890
chr5 33441908
chr5 33763155
chr5 33850040
chr5 33850052
chr5 33850081
chr5 33850123
chr5 33850131
chr5 33850172
chr5 33850176
chr5 33850188
chr5 33850202
chr5 33934905
chr5 33997913
chr5 34008358
chr5 34008383
chr5 34008423
chr5 34008431
chr5 34008444
chr5 34008450
chr5 34008486
chr5 34008531
chr5 34008538
chr5 34008558
chr5 34008577
chr5 34008579
chr5 34008681
chr5 34008707
chr5 34008781
chr5 34008973
chr5 34244202
chr5 34244325
chr5 34244407
chr5 34244432
chr5 34244731
chr5 34244735
chr5 34244737
chr5 34244741
chr5 34244751
chr5 34244764
chr5 34244766
chr5 34244772
chr5 34244785
chr5 34244792
chr5 34244799
chr5 34244805
chr5 34244812
chr5 34244814
chr5 34244829
chr5 34244833
chr5 34244841
chr5 34244849
chr5 34244851
chr5 34244853
chr5 34244861
chr5 34244863
chr5 34244874
chr5 34244888
chr5 34244894
chr5 34244937
chr5 34244957
chr5 34244959
chr5 34244981
chr5 34244989
chr5 34244993
chr5 34244995
chr5 34244998
chr5 34245001
chr5 34245004
chr5 34245039
chr5 34245053
chr5 34245082
chr5 34245085
chr5 34245088
chr5 34245099
chr5 34245110
chr5 34245115
chr5 34245117
chr5 34245120
chr5 34245126
chr5 34245128
chr5 34245136
chr5 34245143
chr5 34245145
chr5 34245210
chr5 34245227
chr5 34245263
chr5 34245274
chr5 34245295
chr5 34245297
chr5 34245317
chr5 34245325
chr5 34245328
chr5 34245338
chr5 34245396
chr5 34245735
chr5 34246152
chr5 34246352
chr5 34291839
chr5 34291868
chr5 34291940
chr5 34486063
chr5 34486285
chr5 34486295
chr5 34655178
chr5 34655232
chr5 34655277
chr5 34655337
chr5 34655388
chr5 34655531
chr5 34655545
chr5 34655581
chr5 34655610
chr5 34655638
chr5 34655648
chr5 34655656
chr5 34655716
chr5 34655784
chr5 34655791
chr5 34916126
chr5 34916134
chr5 34916159
chr5 34916237
chr5 34916313
chr5 34924106
chr5 34924188
chr5 34928938
chr5 34929061
chr5 34929126
chr5 34929143
chr5 34929248
chr5 34929278
chr5 34929297
chr5 34929299
chr5 34929301
chr5 34929307
chr5 34929314
chr5 34929319
chr5 34929322
chr5 34929330
chr5 34929350
chr5 34929370
chr5 34929394
chr5 34929396
chr5 34929401
chr5 34929437
chr5 34929439
chr5 34929467
chr5 34930316
chr5 34930331
chr5 34930335
chr5 35575926
chr5 35617414
chr5 35617420
chr5 35617437
chr5 35617460
chr5 35617491
chr5 35617495
chr5 35617503
chr5 35617507
chr5 35617533
chr5 35617705
chr5 35617754
chr5 35618046
chr5 35618051
chr5 35618067
chr5 35618077
chr5 35618081
chr5 35618096
chr5 35618101
chr5 35618115
chr5 35618120
chr5 35618125
chr5 35618143
chr5 35618152
chr5 35618154
chr5 35618178
chr5 35618184
chr5 35618209
chr5 35618214
chr5 35618217
chr5 35618231
chr5 35618236
chr5 35618281
chr5 35618295
chr5 35618301
chr5 35618317
chr5 35618331
chr5 35618441
chr5 35618491
chr5 35672481
chr5 35672853
chr5 35777231
chr5 35785382
chr5 35796980
chr5 35833015
chr5 35833129
chr5 35833191
chr5 35833386
chr5 35833413
chr5 35834091
chr5 36150942
chr5 36151034
chr5 36606000
chr5 36606112
chr5 36606171
chr5 36606186
chr5 36606191
chr5 36606208
chr5 36606245
chr5 36606318
chr5 36606344
chr5 36606354
chr5 36606382
chr5 36606418
chr5 36606499
chr5 36606523
chr5 36606551
chr5 36606645
chr5 36606647
chr5 36606649
chr5 36606654
chr5 36606667
chr5 36606693
chr5 36606792
chr5 36606876
chr5 36606879
chr5 36606905
chr5 36606911
chr5 36606922
chr5 36606937
chr5 36606963
chr5 36606965
chr5 36606993
chr5 36607074
chr5 36607217
chr5 36607231
chr5 36607269
chr5 36607275
chr5 36607288
chr5 36607297
chr5 36607315
chr5 36607330
chr5 36607452
chr5 36607548
chr5 36607562
chr5 36607574
chr5 36607637
chr5 36625798
chr5 36690319
chr5 36690355
chr5 36690360
chr5 36690367
chr5 36690370
chr5 36690393
chr5 36690547
chr5 36690553
chr5 36690555
chr5 36690613
chr5 36690634
chr5 36690890
chr5 36690915
chr5 36874807
chr5 36874854
chr5 36874892
chr5 36875013
chr5 36875099
chr5 36875125
chr5 36875150
chr5 36875157
chr5 36875312
chr5 36875314
chr5 36875323
chr5 36875332
chr5 36875371
chr5 36875374
chr5 36875395
chr5 36875417
chr5 36875432
chr5 36878110
chr5 36878383
chr5 36878401
chr5 36878490
chr5 36878514
chr5 36878561
chr5 36878671
chr5 36878710
chr5 36878714
chr5 36878754
chr5 36878785
chr5 36878802
chr5 36878808
chr5 36878877
chr5 36878950
chr5 36878969
chr5 36878985
chr5 36879018
chr5 37111852
chr5 37111908
chr5 37112045
chr5 37112130
chr5 37112587
chr5 37197897
chr5 37198187
chr5 37198295
chr5 37198309
chr5 37369742
chr5 37369819
chr5 37369889
chr5 37370286
chr5 37370303
chr5 37370320
chr5 37370326
chr5 37370328
chr5 37370362
chr5 37370367
chr5 37370929
chr5 37370945
chr5 37371342
chr5 37371388
chr5 37371407
chr5 37371439
chr5 37371451
chr5 37371453
chr5 37371481
chr5 37371483
chr5 37371486
chr5 37371493
chr5 37371516
chr5 37371518
chr5 37379294
chr5 37379359
chr5 37379374
chr5 37379388
chr5 37379408
chr5 37379414
chr5 37379418
chr5 37379428
chr5 37379433
chr5 37379447
chr5 37379450
chr5 37379464
chr5 37379502
chr5 37379504
chr5 37379507
chr5 37379513
chr5 37379519
chr5 37379528
chr5 37379546
chr5 37379553
chr5 37379609
chr5 37379629
chr5 37379642
chr5 37379658
chr5 37672181
chr5 37672192
chr5 37672268
chr5 37672309
chr5 37672316
chr5 37672382
chr5 37672405
chr5 37672426
chr5 37672430
chr5 37672438
chr5 37672481
chr5 37672494
chr5 37722390
chr5 38170979
chr5 38171106
chr5 38172108
chr5 38172243
chr5 38172320
chr5 38172369
chr5 38634859
chr5 38743867
chr5 39072736
chr5 39072970
chr5 39073023
chr5 39073076
chr5 39073085
chr5 39073193
chr5 39073217
chr5 39073234
chr5 39073237
chr5 39075276
chr5 39075408
chr5 39075722
chr5 39177279
chr5 39177337
chr5 39177564
chr5 39177738
chr5 39177760
chr5 39177896
chr5 39178356
chr5 39178461
chr5 39178473
chr5 39178603
chr5 39178846
chr5 39178891
chr5 39178959
chr5 39178961
chr5 39178987
chr5 39179008
chr5 39179158
chr5 39187333
chr5 39187419
chr5 39187709
chr5 39188008
chr5 39188039
chr5 39188061
chr5 39188129
chr5 39189218
chr5 39189338
chr5 39191358
chr5 39191374
chr5 39191464
chr5 39191481
chr5 39191513
chr5 39191778
chr5 39192037
chr5 39192203
chr5 39195146
chr5 39195241
chr5 39195246
chr5 39197727
chr5 39197795
chr5 39197844
chr5 39198137
chr5 39198168
chr5 39198189
chr5 39198217
chr5 39198232
chr5 39198763
chr5 39198817
chr5 39198914
chr5 39199023
chr5 39199067
chr5 39199095
chr5 39199424
chr5 39199458
chr5 39199646
chr5 39200187
chr5 39200308
chr5 39200316
chr5 39200363
chr5 39200480
chr5 39200699
chr5 39200737
chr5 39200763
chr5 39200810
chr5 39200827
chr5 39201012
chr5 39201564
chr5 39201810
chr5 39201854
chr5 39201935
chr5 39202454
chr5 39202502
chr5 39202646
chr5 39202651
chr5 39202684
chr5 39202718
chr5 39202905
chr5 39202931
chr5 39202943
chr5 39202955
chr5 39203088
chr5 39203149
chr5 39203209
chr5 39203653
chr5 39204284
chr5 39207446
chr5 39207604
chr5 39207786
chr5 39207837
chr5 39207900
chr5 39208142
chr5 39208413
chr5 39208450
chr5 39208489
chr5 39208515
chr5 39208630
chr5 39208651
chr5 39208672
chr5 39208689
chr5 39208707
chr5 39208717
chr5 39211995
chr5 39212232
chr5 39212993
chr5 39213012
chr5 39217574
chr5 39217656
chr5 39217712
chr5 39217740
chr5 39217746
chr5 39217753
chr5 39217868
chr5 39217937
chr5 39217994
chr5 39218400
chr5 39218423
chr5 39270613
chr5 39271891
chr5 39283562
chr5 39455943
chr5 39456025
chr5 40067983
chr5 40223713
chr5 40223858
chr5 40224140
chr5 40333124
chr5 40333420
chr5 40384084
chr5 40384157
chr5 40384525
chr5 40385157
chr5 40385369
chr5 40385387
chr5 40409584
chr5 40409796
chr5 40409812
chr5 40409852
chr5 40409933
chr5 40410273
chr5 40410282
chr5 40410349
chr5 40410416
chr5 40410462
chr5 40410523
chr5 40437044
chr5 40437155
chr5 40437199
chr5 40437565
chr5 40437667
chr5 40437811
chr5 40437832
chr5 40441705
chr5 40441778
chr5 40441959
chr5 40442035
chr5 40442087
chr5 40442418
chr5 40442458
chr5 40579652
chr5 40579981
chr5 40580236
chr5 40675821
chr5 40675848
chr5 40675987
chr5 40678222
chr5 40678308
chr5 40678526
chr5 40678601
chr5 40678607
chr5 40678914
chr5 40678916
chr5 40684372
chr5 40684910
chr5 40685086
chr5 40685798
chr5 40685887
chr5 40686259
chr5 40686496
chr5 40686536
chr5 40687928
chr5 40688222
chr5 40688256
chr5 40688263
chr5 40688357
chr5 40688367
chr5 40688371
chr5 40688422
chr5 40688449
chr5 40688813
chr5 40688840
chr5 40688988
chr5 40689427
chr5 40754676
chr5 40754866
chr5 40754870
chr5 40755418
chr5 40755436
chr5 40755440
chr5 40755449
chr5 40755451
chr5 40755457
chr5 40755462
chr5 40755467
chr5 40755472
chr5 40755489
chr5 40755496
chr5 40755500
chr5 40755505
chr5 40755510
chr5 40755514
chr5 40755522
chr5 40755538
chr5 40755542
chr5 40755544
chr5 40797017
chr5 40797182
chr5 40797189
chr5 40797236
chr5 40798075
chr5 40798084
chr5 40798094
chr5 40798117
chr5 40798128
chr5 40798132
chr5 40798135
chr5 40798150
chr5 40798157
chr5 40798710
chr5 40798728
chr5 40798747
chr5 40798754
chr5 40798762
chr5 40798772
chr5 40798785
chr5 40798796
chr5 40798818
chr5 40798833
chr5 40798839
chr5 40798895
chr5 40798952
chr5 40799039
chr5 40799052
chr5 40799437
chr5 40833915
chr5 40833931
chr5 40833939
chr5 40833943
chr5 40833993
chr5 40833999
chr5 40834126
chr5 40834163
chr5 40834190
chr5 40834217
chr5 40834227
chr5 40834238
chr5 40834335
chr5 40834355
chr5 40834370
chr5 40834482
chr5 40834514
chr5 40834548
chr5 40834551
chr5 40834559
chr5 40834565
chr5 40834575
chr5 40834578
chr5 40834589
chr5 40834595
chr5 40834604
chr5 40834660
chr5 40834669
chr5 40834704
chr5 40834713
chr5 40834721
chr5 40834740
chr5 40834766
chr5 40834775
chr5 40834792
chr5 40834838
chr5 40834908
chr5 40834931
chr5 40834956
chr5 40834975
chr5 40834995
chr5 40834998
chr5 40835055
chr5 40835091
chr5 40835140
chr5 40835151
chr5 40835153
chr5 40835188
chr5 40835196
chr5 40835200
chr5 40835215
chr5 40835233
chr5 40835243
chr5 40835257
chr5 40835278
chr5 40835283
chr5 40835285
chr5 40835293
chr5 40835299
chr5 40835303
chr5 40835307
chr5 40835310
chr5 40835313
chr5 41412156
chr5 41490677
chr5 41490770
chr5 41491520
chr5 41491523
chr5 41511048
chr5 41511395
chr5 41511985
chr5 41869855
chr5 41869861
chr5 41869873
chr5 41869908
chr5 41869922
chr5 41869953
chr5 41869972
chr5 41869975
chr5 41904592
chr5 41904602
chr5 41904620
chr5 41904626
chr5 41904661
chr5 41904670
chr5 41904677
chr5 41904714
chr5 41904885
chr5 41904897
chr5 41904904
chr5 41925815
chr5 41925821
chr5 41925872
chr5 41925887
chr5 41925899
chr5 41925996
chr5 41972285
chr5 42139133
chr5 42139325
chr5 42589897
chr5 42591089
chr5 42591096
chr5 42720417
chr5 42720419
chr5 42720438
chr5 42720477
chr5 42720567
chr5 42757314
chr5 42757325
chr5 42757329
chr5 42757332
chr5 42757365
chr5 42757372
chr5 42757411
chr5 42757422
chr5 42757498
chr5 42757538
chr5 42757584
chr5 42908236
chr5 42908581
chr5 42908629
chr5 42908643
chr5 42908699
chr5 42908741
chr5 42908744
chr5 42908765
chr5 42908772
chr5 42908781
chr5 42908784
chr5 42908799
chr5 42908814
chr5 42908853
chr5 42908858
chr5 42908903
chr5 42908931
chr5 42908966
chr5 42909011
chr5 42909017
chr5 42909036
chr5 42909071
chr5 42909078
chr5 42909099
chr5 42909132
chr5 42909144
chr5 42909149
chr5 42949395
chr5 42950008
chr5 42950042
chr5 42950191
chr5 42950200
chr5 42950303
chr5 42950322
chr5 42950443
chr5 42950449
chr5 42950452
chr5 42950498
chr5 42950556
chr5 42950563
chr5 42950620
chr5 42950646
chr5 42950652
chr5 42993250
chr5 42993323
chr5 42993326
chr5 42993338
chr5 42993348
chr5 42993356
chr5 42993403
chr5 42993432
chr5 42993517
chr5 42993539
chr5 42993547
chr5 42993550
chr5 42993556
chr5 42993580
chr5 43007732
chr5 43007743
chr5 43007745
chr5 43007751
chr5 43007779
chr5 43007788
chr5 43007850
chr5 43007864
chr5 43007906
chr5 43007912
chr5 43007942
chr5 43007949
chr5 43007951
chr5 43007971
chr5 43007986
chr5 43008034
chr5 43008045
chr5 43008052
chr5 43008064
chr5 43008112
chr5 43008115
chr5 43008131
chr5 43008575
chr5 43009389
chr5 43009393
chr5 43009435
chr5 43009441
chr5 43009449
chr5 43009481
chr5 43009509
chr5 43009552
chr5 43009571
chr5 43009583
chr5 43009591
chr5 43009618
chr5 43009659
chr5 43009688
chr5 43009694
chr5 43017637
chr5 43017666
chr5 43017685
chr5 43017697
chr5 43017706
chr5 43017867
chr5 43017872
chr5 43017877
chr5 43017880
chr5 43017883
chr5 43017900
chr5 43018565
chr5 43018573
chr5 43018577
chr5 43018581
chr5 43018583
chr5 43018593
chr5 43018621
chr5 43018626
chr5 43018630
chr5 43018651
chr5 43018671
chr5 43018682
chr5 43018712
chr5 43018716
chr5 43018724
chr5 43018748
chr5 43018772
chr5 43018780
chr5 43018787
chr5 43018804
chr5 43018810
chr5 43018812
chr5 43018834
chr5 43018842
chr5 43018904
chr5 43018906
chr5 43018912
chr5 43018931
chr5 43018980
chr5 43019049
chr5 43019055
chr5 43019057
chr5 43019078
chr5 43019101
chr5 43019105
chr5 43019107
chr5 43019152
chr5 43019164
chr5 43019184
chr5 43019231
chr5 43019264
chr5 43019691
chr5 43019700
chr5 43019712
chr5 43019820
chr5 43019831
chr5 43019837
chr5 43019844
chr5 43019866
chr5 43019876
chr5 43019903
chr5 43019922
chr5 43019994
chr5 43020013
chr5 43020030
chr5 43020041
chr5 43020059
chr5 43020126
chr5 43020136
chr5 43020139
chr5 43020156
chr5 43020159
chr5 43020174
chr5 43020178
chr5 43020201
chr5 43020250
chr5 43020264
chr5 43020269
chr5 43020349
chr5 43020395
chr5 43020525
chr5 43020541
chr5 43020568
chr5 43020579
chr5 43020595
chr5 43020614
chr5 43020625
chr5 43020672
chr5 43039638
chr5 43039707
chr5 43039737
chr5 43039765
chr5 43064699
chr5 43064730
chr5 43064759
chr5 43064775
chr5 43064806
chr5 43064814
chr5 43064832
chr5 43064850
chr5 43064885
chr5 43064913
chr5 43064926
chr5 43067285
chr5 43067313
chr5 43067340
chr5 43067350
chr5 43067355
chr5 43067384
chr5 43067433
chr5 43067440
chr5 43067482
chr5 43067522
chr5 43067528
chr5 43067574
chr5 43067606
chr5 43067625
chr5 43105979
chr5 43106106
chr5 43122453
chr5 43122689
chr5 43122711
chr5 43304687
chr5 43484529
chr5 43484574
chr5 43484623
chr5 43484798
chr5 43514594
chr5 43514639
chr5 43514645
chr5 43514668
chr5 43514813
chr5 43514819
chr5 43514829
chr5 43514848
chr5 43514886
chr5 43514891
chr5 43514894
chr5 43514897
chr5 43555938
chr5 43555992
chr5 43556018
chr5 43556023
chr5 43556085
chr5 43556134
chr5 43556137
chr5 43556356
chr5 43556358
chr5 43556385
chr5 43556441
chr5 43556447
chr5 43556449
chr5 43556458
chr5 43556471
chr5 43556479
chr5 43556492
chr5 43562008
chr5 43602014
chr5 43602037
chr5 43602174
chr5 43602278
chr5 43602403
chr5 43602417
chr5 43602442
chr5 43602493
chr5 43602503
chr5 43602564
chr5 43602597
chr5 43602646
chr5 43602659
chr5 43602680
chr5 43603541
chr5 43603547
chr5 43603585
chr5 43603606
chr5 43603649
chr5 43603656
chr5 43603660
chr5 43603671
chr5 43603684
chr5 43603719
chr5 43603726
chr5 43603788
chr5 43603801
chr5 43603823
chr5 43603852
chr5 43603860
chr5 43603912
chr5 43603921
chr5 44389330
chr5 44389333
chr5 44389384
chr5 44389746
chr5 44389752
chr5 44389763
chr5 44389770
chr5 44389837
chr5 44389988
chr5 44390182
chr5 44390207
chr5 44390210
chr5 44390238
chr5 44390278
chr5 44390296
chr5 44390308
chr5 44390312
chr5 44808148
chr5 44808278
chr5 44808485
chr5 44808690
chr5 44808736
chr5 44808777
chr5 44808789
chr5 44809514
chr5 44809562
chr5 44809579
chr5 44809589
chr5 44809727
chr5 44809761
chr5 44973852
chr5 44974399
chr5 45171349
chr5 45266007
chr5 45661115
chr5 45661161
chr5 45661292
chr5 45661367
chr5 45661724
chr5 46791167
chr5 46791215
chr5 46791727
chr5 46791801
chr5 46791861
chr5 46791897
chr5 46791990
chr5 46792345
chr5 46792409
chr5 46792748
chr5 46792847
chr5 46794797
chr5 46794802
chr5 46795151
chr5 46795160
chr5 46795599
chr5 46795658
chr5 46796283
chr5 46796428
chr5 46797014
chr5 49685975
chr5 49685983
chr5 49686070
chr5 49686204
chr5 49686329
chr5 49686866
chr5 49686902
chr5 49687414
chr5 49687428
chr5 49687438
chr5 49687663
chr5 50415889
chr5 50416015
chr5 50440145
chr5 50440169
chr5 50440251
chr5 50440271
chr5 50440299
chr5 50440304
chr5 50440308
chr5 50440331
chr5 50440390
chr5 50440393
chr5 50440401
chr5 50440447
chr5 50440457
chr5 50440473
chr5 50440481
chr5 50440489
chr5 50440528
chr5 50440609
chr5 50440622
chr5 50441378
chr5 50441388
chr5 50441394
chr5 50441402
chr5 50441408
chr5 50441421
chr5 50441436
chr5 50441443
chr5 50441451
chr5 50441465
chr5 50441502
chr5 50441515
chr5 50441610
chr5 50441617
chr5 50441639
chr5 50441658
chr5 50441773
chr5 50441807
chr5 50441939
chr5 50442031
chr5 50445382
chr5 50445585
chr5 50445600
chr5 50445711
chr5 50669082
chr5 50669332
chr5 50669365
chr5 50711079
chr5 50711149
chr5 50744953
chr5 50745112
chr5 50745180
chr5 50745186
chr5 50745224
chr5 50962901
chr5 50962961
chr5 50962983
chr5 50962985
chr5 50962996
chr5 50963038
chr5 50963059
chr5 50963078
chr5 50963081
chr5 50963088
chr5 50963090
chr5 50963111
chr5 50963119
chr5 50963130
chr5 50963147
chr5 50963179
chr5 50963194
chr5 50963205
chr5 50963245
chr5 50963252
chr5 50963255
chr5 50963264
chr5 50963299
chr5 50963363
chr5 50967547
chr5 50967568
chr5 50967848
chr5 51242627
chr5 51376374
chr5 51376447
chr5 51379435
chr5 51379516
chr5 51379723
chr5 51379733
chr5 51379761
chr5 51379765
chr5 51379767
chr5 51379789
chr5 51379805
chr5 51379904
chr5 51379922
chr5 51380715
chr5 51380762
chr5 51380796
chr5 51380815
chr5 51380836
chr5 51381069
chr5 51381101
chr5 51381233
chr5 51381576
chr5 51381731
chr5 51381743
chr5 51381745
chr5 51381872
chr5 51381892
chr5 51381912
chr5 51381931
chr5 51381935
chr5 51384270
chr5 51384282
chr5 51384291
chr5 51384455
chr5 51384470
chr5 51384649
chr5 51384671
chr5 51385318
chr5 51385432
chr5 51385505
chr5 51385613
chr5 51385788
chr5 51386005
chr5 51386036
chr5 51386080
chr5 51386132
chr5 51386182
chr5 51386214
chr5 51386535
chr5 51386663
chr5 51386758
chr5 51386944
chr5 51396447
chr5 51396567
chr5 51396624
chr5 51396668
chr5 51396807
chr5 51396965
chr5 51396981
chr5 51397160
chr5 51397341
chr5 51397359
chr5 51397494
chr5 51397595
chr5 51397692
chr5 51397848
chr5 51397851
chr5 51397951
chr5 51398033
chr5 51398063
chr5 51398142
chr5 51398182
chr5 51398253
chr5 51398270
chr5 51398376
chr5 51398396
chr5 51400328
chr5 51400372
chr5 51400388
chr5 51400614
chr5 51400912
chr5 51495766
chr5 51495918
chr5 51881889
chr5 51949972
chr5 51950268
chr5 51950302
chr5 52085597
chr5 52085773
chr5 52665902
chr5 52665911
chr5 52666026
chr5 52786731
chr5 52786739
chr5 52786874
chr5 52786982
chr5 52787012
chr5 52787024
chr5 52787182
chr5 52787330
chr5 52787369
chr5 52787397
chr5 52787484
chr5 52787510
chr5 52787584
chr5 52787598
chr5 52787626
chr5 52787654
chr5 52787668
chr5 52787678
chr5 52787687
chr5 52787695
chr5 52787713
chr5 52787745
chr5 52787759
chr5 52787775
chr5 52787786
chr5 52787802
chr5 52787811
chr5 52787830
chr5 52787843
chr5 52787848
chr5 52787872
chr5 52787900
chr5 52787919
chr5 52787949
chr5 52787956
chr5 52788012
chr5 52788032
chr5 52788038
chr5 52788040
chr5 52788067
chr5 52799725
chr5 52799741
chr5 52915345
chr5 52915464
chr5 52915520
chr5 52915544
chr5 52915947
chr5 52915988
chr5 52915990
chr5 52988931
chr5 52988938
chr5 52988951
chr5 52988955
chr5 52988970
chr5 52988981
chr5 52988989
chr5 52989010
chr5 52989018
chr5 52989028
chr5 52989034
chr5 52989050
chr5 53109039
chr5 53109057
chr5 53109081
chr5 53109096
chr5 53109106
chr5 53109173
chr5 53109231
chr5 53109234
chr5 53109260
chr5 53109278
chr5 53109401
chr5 53109440
chr5 53109451
chr5 53109457
chr5 53109469
chr5 53109822
chr5 53110015
chr5 53110026
chr5 53110034
chr5 53110056
chr5 53110062
chr5 53110147
chr5 53110161
chr5 53477852
chr5 53477930
chr5 53478212
chr5 53478460
chr5 53478502
chr5 53478606
chr5 53478982
chr5 53479023
chr5 53479034
chr5 53479173
chr5 53479269
chr5 53481096
chr5 53481222
chr5 53481352
chr5 53481460
chr5 53481712
chr5 53481761
chr5 53481772
chr5 53481848
chr5 53481910
chr5 53481959
chr5 53481962
chr5 53481978
chr5 53482379
chr5 53482424
chr5 53482455
chr5 53482458
chr5 53482522
chr5 53482565
chr5 53511896
chr5 53512181
chr5 53560143
chr5 53560158
chr5 53560171
chr5 53560344
chr5 53560387
chr5 53560480
chr5 53560513
chr5 53560572
chr5 53560582
chr5 53560602
chr5 53560622
chr5 53560630
chr5 54310466
chr5 54310481
chr5 54310498
chr5 54310503
chr5 54310509
chr5 54310515
chr5 54310531
chr5 54310543
chr5 54310547
chr5 54310576
chr5 54310586
chr5 54310596
chr5 54311781
chr5 54311894
chr5 54311899
chr5 54311942
chr5 54311981
chr5 54312074
chr5 54610513
chr5 54610672
chr5 54610832
chr5 54646012
chr5 54646094
chr5 54646371
chr5 54646402
chr5 54646408
chr5 54646460
chr5 54646471
chr5 54646478
chr5 54646485
chr5 54646868
chr5 54646943
chr5 54646948
chr5 54646953
chr5 54647014
chr5 54647020
chr5 54647057
chr5 55028145
chr5 55028251
chr5 55037064
chr5 55037253
chr5 55037327
chr5 55037579
chr5 55037594
chr5 55037626
chr5 55037634
chr5 55062580
chr5 55146590
chr5 55146600
chr5 55146611
chr5 55146653
chr5 55146673
chr5 55146776
chr5 55146793
chr5 55146806
chr5 55146833
chr5 55146850
chr5 55147517
chr5 55172534
chr5 55172587
chr5 55172593
chr5 55172637
chr5 55172825
chr5 55172844
chr5 55172879
chr5 55172888
chr5 55173896
chr5 55173936
chr5 55173985
chr5 55174051
chr5 55175009
chr5 55175412
chr5 55175580
chr5 55175800
chr5 55175938
chr5 55175947
chr5 55176016
chr5 55176019
chr5 55176087
chr5 55176171
chr5 55176179
chr5 55176227
chr5 55176251
chr5 55176258
chr5 55308596
chr5 55308654
chr5 55308708
chr5 55308953
chr5 55309010
chr5 55440389
chr5 55538709
chr5 55540707
chr5 55540807
chr5 55822066
chr5 55822102
chr5 55822104
chr5 55822107
chr5 55822124
chr5 55822126
chr5 55822137
chr5 55903458
chr5 55903461
chr5 55903466
chr5 55903510
chr5 55903568
chr5 55903571
chr5 55903576
chr5 55903591
chr5 55903614
chr5 55903625
chr5 55903822
chr5 55923365
chr5 55923396
chr5 55923399
chr5 55923483
chr5 55923497
chr5 55993492
chr5 55993678
chr5 55993847
chr5 56012712
chr5 56051229
chr5 56058786
chr5 56058953
chr5 56058959
chr5 56059045
chr5 56059051
chr5 56059057
chr5 56080886
chr5 56152586
chr5 56152700
chr5 56327979
chr5 56327999
chr5 56328004
chr5 56328023
chr5 56328119
chr5 56328146
chr5 56328751
chr5 56791468
chr5 56814400
chr5 56814431
chr5 56814436
chr5 56817014
chr5 56817025
chr5 56817027
chr5 56817032
chr5 56817036
chr5 56817053
chr5 56817060
chr5 56817070
chr5 56817081
chr5 56817131
chr5 56817145
chr5 56817243
chr5 56817309
chr5 56817352
chr5 56817369
chr5 56817457
chr5 56817515
chr5 56817785
chr5 56817950
chr5 56817961
chr5 56818061
chr5 56818200
chr5 56818527
chr5 56818606
chr5 56818790
chr5 56819043
chr5 56910667
chr5 56910674
chr5 56910702
chr5 56910811
chr5 56910829
chr5 56950828
chr5 56950840
chr5 56950869
chr5 56950874
chr5 56950881
chr5 56950906
chr5 56950959
chr5 57030287
chr5 57030321
chr5 57030330
chr5 57030370
chr5 57030379
chr5 57030573
chr5 57172409
chr5 57172492
chr5 57172515
chr5 57172524
chr5 57172597
chr5 57172602
chr5 57172645
chr5 57172983
chr5 57172994
chr5 57173031
chr5 57173056
chr5 57176202
chr5 57176276
chr5 57176303
chr5 57176479
chr5 57176585
chr5 57176640
chr5 57176665
chr5 57176673
chr5 57176752
chr5 57176784
chr5 57176956
chr5 57177240
chr5 57177270
chr5 57187958
chr5 57298257
chr5 57298410
chr5 57298429
chr5 57298444
chr5 57298546
chr5 57298645
chr5 57298713
chr5 57299083
chr5 57299112
chr5 57299120
chr5 57299144
chr5 57299166
chr5 58294505
chr5 58295154
chr5 58380083
chr5 58554435
chr5 58554708
chr5 58561823
chr5 58561858
chr5 58562224
chr5 58584008
chr5 58584031
chr5 58584204
chr5 58584214
chr5 58584807
chr5 58751683
chr5 58752447
chr5 58752509
chr5 58891602
chr5 58891655
chr5 58891686
chr5 58891697
chr5 58891772
chr5 58891774
chr5 58891830
chr5 58891871
chr5 58891897
chr5 58891912
chr5 58891948
chr5 58934538
chr5 58934567
chr5 59038361
chr5 59038404
chr5 59038450
chr5 59038532
chr5 59038649
chr5 59038681
chr5 59038779
chr5 59042242
chr5 59042330
chr5 59042333
chr5 59127491
chr5 59127495
chr5 59127512
chr5 59127542
chr5 59127575
chr5 59127644
chr5 59127730
chr5 59127759
chr5 59127828
chr5 59127840
chr5 59127854
chr5 59127867
chr5 59127898
chr5 59127931
chr5 59127986
chr5 59127995
chr5 59128015
chr5 59128225
chr5 59656685
chr5 59657034
chr5 59657180
chr5 59768627
chr5 59768675
chr5 59768679
chr5 59768689
chr5 59768691
chr5 59768697
chr5 59768706
chr5 59768753
chr5 59768784
chr5 59768786
chr5 59768790
chr5 59768794
chr5 59768804
chr5 59768843
chr5 59768846
chr5 59768854
chr5 59768856
chr5 59769006
chr5 59769035
chr5 59769263
chr5 59810119
chr5 59810134
chr5 59810148
chr5 59810173
chr5 59810178
chr5 59810190
chr5 59810196
chr5 59810207
chr5 59810212
chr5 59810235
chr5 59810248
chr5 59810298
chr5 59810371
chr5 59810451
chr5 60294395
chr5 60677955
chr5 60699477
chr5 60699566
chr5 60945157
chr5 60945171
chr5 60945176
chr5 60945189
chr5 60945192
chr5 60945215
chr5 60945222
chr5 60945234
chr5 60945252
chr5 60945280
chr5 60945282
chr5 60945296
chr5 60945321
chr5 60945329
chr5 60945339
chr5 60945362
chr5 60945392
chr5 60945395
chr5 60945404
chr5 60945410
chr5 60945425
chr5 60945470
chr5 60945479
chr5 60945497
chr5 60945511
chr5 60945517
chr5 60945530
chr5 60945550
chr5 60945562
chr5 60945567
chr5 60945577
chr5 60945587
chr5 60945593
chr5 60945597
chr5 60945601
chr5 60945603
chr5 60945620
chr5 60945630
chr5 60945633
chr5 60945640
chr5 60945651
chr5 60945662
chr5 60945687
chr5 60945724
chr5 60945795
chr5 60945799
chr5 60945809
chr5 60945859
chr5 60945983
chr5 60945998
chr5 60946021
chr5 60946042
chr5 60946076
chr5 60946093
chr5 60946117
chr5 60946149
chr5 60946152
chr5 60946155
chr5 60946180
chr5 60946183
chr5 60946210
chr5 60946218
chr5 60946254
chr5 60946263
chr5 60960796
chr5 61161535
chr5 61161541
chr5 61161783
chr5 61161819
chr5 61161849
chr5 61161889
chr5 61162468
chr5 61162475
chr5 61162477
chr5 61162486
chr5 61162491
chr5 61162501
chr5 61162548
chr5 61162624
chr5 61407741
chr5 61408298
chr5 61408424
chr5 61408614
chr5 61408621
chr5 61408782
chr5 61408829
chr5 61408831
chr5 61408835
chr5 61408845
chr5 61408894
chr5 61408901
chr5 61408924
chr5 61408933
chr5 61408947
chr5 61408949
chr5 61408955
chr5 61408960
chr5 61408963
chr5 61408980
chr5 61408984
chr5 61408986
chr5 61408994
chr5 61409013
chr5 61409097
chr5 61534570
chr5 61534698
chr5 61534751
chr5 61534881
chr5 61658129
chr5 62223236
chr5 62223261
chr5 62223333
chr5 62223342
chr5 62223464
chr5 62223492
chr5 62223576
chr5 62223585
chr5 62223614
chr5 62223630
chr5 62223699
chr5 62223714
chr5 62223729
chr5 62223816
chr5 62223850
chr5 62224098
chr5 62224100
chr5 62224102
chr5 62224104
chr5 62224106
chr5 62224108
chr5 62224114
chr5 62224116
chr5 62224120
chr5 62224122
chr5 62224129
chr5 62224134
chr5 62224136
chr5 62224593
chr5 62277495
chr5 62402772
chr5 62403187
chr5 62403205
chr5 62403278
chr5 62403330
chr5 62403360
chr5 62403444
chr5 62403459
chr5 62403464
chr5 62403469
chr5 62403573
chr5 62404041
chr5 62404122
chr5 62404130
chr5 62404337
chr5 62413416
chr5 62413451
chr5 62413470
chr5 62778745
chr5 62799862
chr5 62800288
chr5 62800402
chr5 62801140
chr5 62801283
chr5 62805828
chr5 62805865
chr5 62806514
chr5 62806587
chr5 62806631
chr5 62878292
chr5 62878489
chr5 62878647
chr5 63005770
chr5 63006064
chr5 63081068
chr5 63081950
chr5 63082331
chr5 63082443
chr5 63574079
chr5 63574395
chr5 63692955
chr5 63693314
chr5 63693365
chr5 63958511
chr5 63963534
chr5 63963680
chr5 63985902
chr5 63985941
chr5 63986010
chr5 63986187
chr5 64637153
chr5 64637240
chr5 64637269
chr5 64637271
chr5 64637334
chr5 64637343
chr5 64637361
chr5 64637372
chr5 64637443
chr5 64768139
chr5 64768202
chr5 64768206
chr5 64768399
chr5 64768417
chr5 64768425
chr5 64768431
chr5 64768434
chr5 64768458
chr5 64768467
chr5 64768474
chr5 64768478
chr5 64768520
chr5 64768540
chr5 64768555
chr5 64768563
chr5 64768574
chr5 64768605
chr5 64768608
chr5 64768625
chr5 64768639
chr5 64768644
chr5 64768648
chr5 64768663
chr5 64768880
chr5 64768891
chr5 64769077
chr5 64769102
chr5 64769115
chr5 64769178
chr5 64769244
chr5 64769277
chr5 64769295
chr5 64769338
chr5 64769413
chr5 64769449
chr5 64769555
chr5 64769561
chr5 64769585
chr5 64769588
chr5 64769691
chr5 64784575
chr5 64784596
chr5 65035612
chr5 65035620
chr5 65035622
chr5 65035633
chr5 65035638
chr5 65035643
chr5 65035646
chr5 65035651
chr5 65035659
chr5 65035664
chr5 65035668
chr5 65035681
chr5 65035685
chr5 65035687
chr5 65035690
chr5 65035708
chr5 65035723
chr5 65035725
chr5 65035730
chr5 65035740
chr5 65035807
chr5 65035852
chr5 65035869
chr5 65035875
chr5 65035888
chr5 65035897
chr5 65035902
chr5 65035912
chr5 65035924
chr5 65035926
chr5 65035932
chr5 65035940
chr5 65035944
chr5 65035965
chr5 65035967
chr5 65035987
chr5 65036031
chr5 65036077
chr5 65036131
chr5 65036200
chr5 65036352
chr5 65079660
chr5 65079968
chr5 65080549
chr5 65167997
chr5 65465489
chr5 65479967
chr5 65480093
chr5 65480202
chr5 65480319
chr5 65480423
chr5 65480445
chr5 65480447
chr5 65480480
chr5 65480482
chr5 65480490
chr5 65480546
chr5 65480562
chr5 65480722
chr5 65480737
chr5 65480758
chr5 65480792
chr5 65480844
chr5 65480917
chr5 65481006
chr5 65481096
chr5 65481149
chr5 65481262
chr5 65481269
chr5 65481343
chr5 65481402
chr5 65481409
chr5 65483403
chr5 65483597
chr5 65484047
chr5 65548616
chr5 65562238
chr5 65562442
chr5 65562482
chr5 65562485
chr5 65562541
chr5 65562725
chr5 65562877
chr5 65562879
chr5 65562949
chr5 65562955
chr5 65562957
chr5 65562959
chr5 65562967
chr5 65562976
chr5 65562990
chr5 65563018
chr5 65563021
chr5 65563066
chr5 65563083
chr5 65563106
chr5 65563123
chr5 65563131
chr5 65563136
chr5 65563145
chr5 65563158
chr5 65563168
chr5 65563170
chr5 65563172
chr5 65563303
chr5 65563992
chr5 65564010
chr5 65596523
chr5 65623731
chr5 65623818
chr5 65623842
chr5 65721050
chr5 65722833
chr5 65722848
chr5 65722883
chr5 65722950
chr5 65722988
chr5 65722998
chr5 65723106
chr5 65723112
chr5 65723122
chr5 65723134
chr5 65723146
chr5 65928224
chr5 65928362
chr5 65928513
chr5 65928647
chr5 65928661
chr5 65928729
chr5 65928762
chr5 66002485
chr5 66002598
chr5 66145252
chr5 66145254
chr5 66145299
chr5 66145303
chr5 66145322
chr5 66145407
chr5 66145693
chr5 66145865
chr5 66145890
chr5 66263276
chr5 66828868
chr5 66828973
chr5 66829009
chr5 66829016
chr5 66829192
chr5 66829215
chr5 66829247
chr5 66829267
chr5 66829280
chr5 66829284
chr5 66829287
chr5 66829302
chr5 66829339
chr5 66829867
chr5 66830086
chr5 66830523
chr5 67003941
chr5 67003958
chr5 67003962
chr5 67003964
chr5 67003986
chr5 67003989
chr5 67003997
chr5 67004047
chr5 67004049
chr5 67004064
chr5 67004076
chr5 67004078
chr5 67004091
chr5 67004100
chr5 67004102
chr5 67004122
chr5 67004127
chr5 67004138
chr5 67004145
chr5 67004158
chr5 67004161
chr5 67004173
chr5 67004184
chr5 67004190
chr5 67004200
chr5 67004202
chr5 67004205
chr5 67004207
chr5 67004211
chr5 67004227
chr5 67004237
chr5 67004248
chr5 67004250
chr5 67004254
chr5 67004294
chr5 67004296
chr5 67208962
chr5 67209055
chr5 67209181
chr5 67209253
chr5 67209326
chr5 67209420
chr5 67215914
chr5 67215941
chr5 67215972
chr5 67216009
chr5 67216094
chr5 67216200
chr5 67216211
chr5 67216262
chr5 67216320
chr5 67221915
chr5 67221962
chr5 67221981
chr5 67222036
chr5 67701755
chr5 68070789
chr5 68071041
chr5 68071348
chr5 68071396
chr5 68071473
chr5 68214905
chr5 68214913
chr5 68214922
chr5 68214926
chr5 68214928
chr5 68214944
chr5 68214953
chr5 68214959
chr5 68214965
chr5 68214967
chr5 68214971
chr5 68214974
chr5 68217028
chr5 68217041
chr5 68217128
chr5 68217154
chr5 68217291
chr5 68217523
chr5 68217655
chr5 68217657
chr5 68217659
chr5 68217661
chr5 68217669
chr5 68239922
chr5 68240154
chr5 68255680
chr5 68255695
chr5 68255764
chr5 68255866
chr5 68280180
chr5 68280363
chr5 68280487
chr5 68280541
chr5 68280579
chr5 68280609
chr5 68280991
chr5 68281189
chr5 68287770
chr5 68287781
chr5 68303344
chr5 68434244
chr5 68434248
chr5 68434274
chr5 68434278
chr5 68434282
chr5 68434301
chr5 68434307
chr5 68434313
chr5 68434327
chr5 68434364
chr5 68434386
chr5 68434404
chr5 68434432
chr5 68884322
chr5 68884334
chr5 68884474
chr5 68884484
chr5 69042691
chr5 69042979
chr5 69042997
chr5 69043011
chr5 69043073
chr5 69043121
chr5 69043173
chr5 69043220
chr5 69043262
chr5 69043268
chr5 69043289
chr5 69043291
chr5 69043315
chr5 69043335
chr5 69043470
chr5 69043482
chr5 69043492
chr5 69106293
chr5 69167346
chr5 69167352
chr5 69167363
chr5 69167367
chr5 69167378
chr5 69167386
chr5 69167426
chr5 69167429
chr5 69167466
chr5 69167504
chr5 69167540
chr5 69167587
chr5 69167646
chr5 69167751
chr5 69167755
chr5 69189927
chr5 69190011
chr5 69190049
chr5 69190139
chr5 69190186
chr5 69190190
chr5 69190214
chr5 69190232
chr5 69190249
chr5 69218349
chr5 69218351
chr5 69218358
chr5 69218364
chr5 69218367
chr5 69218372
chr5 69218396
chr5 69218505
chr5 69218754
chr5 69332306
chr5 69332331
chr5 69332413
chr5 69332528
chr5 69332596
chr5 69332604
chr5 69332611
chr5 69332639
chr5 69332665
chr5 69332684
chr5 69332689
chr5 69332696
chr5 69332703
chr5 69332718
chr5 69332736
chr5 69332741
chr5 69332744
chr5 69332758
chr5 69332785
chr5 69332789
chr5 69332791
chr5 69332795
chr5 69332798
chr5 69332804
chr5 69332807
chr5 69332809
chr5 69332811
chr5 69332818
chr5 69332828
chr5 69368609
chr5 69368719
chr5 69368758
chr5 69368775
chr5 69370327
chr5 69370385
chr5 69370402
chr5 69370425
chr5 69370484
chr5 69370496
chr5 69370500
chr5 69370528
chr5 69370584
chr5 69370588
chr5 69370593
chr5 69370631
chr5 69370633
chr5 69370637
chr5 69370663
chr5 69370895
chr5 69558122
chr5 69560171
chr5 69560176
chr5 69560187
chr5 69560190
chr5 69560203
chr5 69560216
chr5 69560235
chr5 69560238
chr5 69560241
chr5 69560250
chr5 69560252
chr5 69560271
chr5 69560289
chr5 69560305
chr5 69560315
chr5 69560321
chr5 69560326
chr5 69560333
chr5 70050405
chr5 70050424
chr5 70050438
chr5 70050440
chr5 70050575
chr5 70050579
chr5 70050583
chr5 70050585
chr5 70050623
chr5 70050628
chr5 70050632
chr5 70050653
chr5 70050673
chr5 70050684
chr5 70050713
chr5 70050717
chr5 70050725
chr5 70050729
chr5 70050749
chr5 70050781
chr5 70050788
chr5 70050805
chr5 70050811
chr5 70050813
chr5 70399820
chr5 70401056
chr5 70401063
chr5 70401066
chr5 70401074
chr5 70401091
chr5 70401590
chr5 70401615
chr5 70401678
chr5 70403836
chr5 70404368
chr5 70404486
chr5 70409825
chr5 70410143
chr5 70410175
chr5 70410207
chr5 70410332
chr5 70410360
chr5 70410471
chr5 70410473
chr5 70410616
chr5 70410634
chr5 70410666
chr5 70414547
chr5 70414569
chr5 70414589
chr5 70414601
chr5 70414605
chr5 71287430
chr5 71288062
chr5 71290075
chr5 71290078
chr5 71290081
chr5 71290088
chr5 71290092
chr5 71290104
chr5 71290109
chr5 71290111
chr5 71290114
chr5 71290120
chr5 71290122
chr5 71290130
chr5 71290137
chr5 71290139
chr5 71290148
chr5 71290150
chr5 71290158
chr5 71290165
chr5 71290167
chr5 71290178
chr5 71290185
chr5 71444686
chr5 71445246
chr5 71445497
chr5 71445500
chr5 71445626
chr5 71445669
chr5 71445683
chr5 71445695
chr5 71445714
chr5 71445822
chr5 71445853
chr5 71445866
chr5 71445878
chr5 71445884
chr5 71445891
chr5 71445936
chr5 71445964
chr5 71445969
chr5 71445975
chr5 71445988
chr5 71445991
chr5 71446010
chr5 71455809
chr5 71455817
chr5 71455820
chr5 71455827
chr5 71455839
chr5 71455843
chr5 71455859
chr5 71455874
chr5 71455884
chr5 71455893
chr5 71455901
chr5 71455909
chr5 71455931
chr5 71455962
chr5 71455968
chr5 71456126
chr5 71456134
chr5 71456182
chr5 71456188
chr5 71456286
chr5 71456302
chr5 71456341
chr5 71456508
chr5 71456574
chr5 71456606
chr5 71587379
chr5 71587393
chr5 71587400
chr5 71587408
chr5 71601843
chr5 71601976
chr5 71717324
chr5 71758914
chr5 71759244
chr5 71759303
chr5 71782890
chr5 72137777
chr5 72137939
chr5 72138270
chr5 72138487
chr5 72138583
chr5 72138707
chr5 72139015
chr5 72139058
chr5 72319325
chr5 72319413
chr5 72319466
chr5 72319574
chr5 72319604
chr5 72319606
chr5 72319629
chr5 72319636
chr5 72319646
chr5 72815697
chr5 72815747
chr5 72815892
chr5 72815922
chr5 72816035
chr5 72816083
chr5 72816099
chr5 72816124
chr5 72816139
chr5 72816142
chr5 72816153
chr5 72816178
chr5 72816181
chr5 72816236
chr5 72847423
chr5 72847617
chr5 72847758
chr5 72847772
chr5 72847904
chr5 72847963
chr5 72849127
chr5 72849207
chr5 72849238
chr5 72849282
chr5 72849308
chr5 72849385
chr5 72849501
chr5 72849555
chr5 72849564
chr5 72849583
chr5 72849756
chr5 72849983
chr5 73037233
chr5 73160716
chr5 73312660
chr5 73312696
chr5 73312730
chr5 73312830
chr5 73313115
chr5 73433612
chr5 73433686
chr5 73433818
chr5 73434063
chr5 73434832
chr5 73435284
chr5 73435423
chr5 73435755
chr5 73435761
chr5 73435816
chr5 73438167
chr5 73438169
chr5 73438410
chr5 73438513
chr5 73438555
chr5 73438758
chr5 73438978
chr5 73439011
chr5 73439086
chr5 73439180
chr5 73442465
chr5 73442509
chr5 73442530
chr5 73442625
chr5 73442680
chr5 73442699
chr5 73443057
chr5 73443162
chr5 73443484
chr5 73443592
chr5 73445267
chr5 73445388
chr5 73445664
chr5 73445753
chr5 73445885
chr5 73445994
chr5 73446377
chr5 73446402
chr5 73446538
chr5 73446599
chr5 73450008
chr5 73450029
chr5 73450103
chr5 73498282
chr5 73498297
chr5 73498304
chr5 73498334
chr5 73498351
chr5 73498357
chr5 73498359
chr5 73498361
chr5 73498365
chr5 73498378
chr5 73498384
chr5 73498386
chr5 73498389
chr5 73498436
chr5 73498477
chr5 73498500
chr5 73498531
chr5 73498533
chr5 73498535
chr5 73498547
chr5 73498552
chr5 73499276
chr5 73499291
chr5 73499311
chr5 73499324
chr5 73499340
chr5 73499347
chr5 73499356
chr5 73499382
chr5 73499396
chr5 73499503
chr5 73499655
chr5 73500047
chr5 73519448
chr5 73564880
chr5 73564948
chr5 73564966
chr5 73565006
chr5 73565063
chr5 73565135
chr5 73566283
chr5 73566532
chr5 73566636
chr5 73687568
chr5 73751646
chr5 73751895
chr5 73751921
chr5 73881625
chr5 73881668
chr5 73881698
chr5 73901814
chr5 73902396
chr5 73902713
chr5 73902769
chr5 73902771
chr5 73902821
chr5 73902823
chr5 74201838
chr5 74202315
chr5 74221249
chr5 74223684
chr5 74223899
chr5 74327123
chr5 74327154
chr5 74327383
chr5 74579267
chr5 74579270
chr5 74579277
chr5 74579354
chr5 74639300
chr5 74639381
chr5 74639500
chr5 74639505
chr5 74639589
chr5 74639666
chr5 74639706
chr5 74639779
chr5 74639840
chr5 74639843
chr5 74685576
chr5 74685580
chr5 74767432
chr5 74767451
chr5 74767461
chr5 74767622
chr5 74935662
chr5 74935686
chr5 74935706
chr5 74935727
chr5 74935736
chr5 75236937
chr5 75236940
chr5 75236950
chr5 75236955
chr5 75236959
chr5 75236965
chr5 75236978
chr5 75236984
chr5 75236998
chr5 75237000
chr5 75237002
chr5 75237004
chr5 75237006
chr5 75237008
chr5 75237010
chr5 75237027
chr5 75237037
chr5 75237042
chr5 75237055
chr5 75237069
chr5 75237073
chr5 75237125
chr5 75237130
chr5 75237148
chr5 75237171
chr5 75237217
chr5 75237241
chr5 75237276
chr5 75237383
chr5 75237454
chr5 75336652
chr5 75510265
chr5 75716637
chr5 75716641
chr5 75716821
chr5 75716855
chr5 75716899
chr5 75716901
chr5 75716991
chr5 75717062
chr5 75717075
chr5 75717097
chr5 75717138
chr5 75717143
chr5 75717224
chr5 75717258
chr5 75717275
chr5 75717288
chr5 75717293
chr5 75717306
chr5 75717309
chr5 75717312
chr5 75717316
chr5 75717318
chr5 75717329
chr5 75717337
chr5 75717344
chr5 75717355
chr5 75717357
chr5 75717360
chr5 75717402
chr5 75717413
chr5 75854716
chr5 75855953
chr5 75856036
chr5 76038131
chr5 76038166
chr5 76256381
chr5 76338062
chr5 76390798
chr5 76391148
chr5 76391216
chr5 76391218
chr5 76391220
chr5 76391230
chr5 76391258
chr5 76391284
chr5 76391302
chr5 76404334
chr5 76404367
chr5 76404485
chr5 76404608
chr5 76404677
chr5 76404683
chr5 76404850
chr5 76451214
chr5 76473926
chr5 76542879
chr5 76543060
chr5 76543117
chr5 76543156
chr5 76543172
chr5 76543243
chr5 76547638
chr5 76547690
chr5 76547995
chr5 76738875
chr5 76739062
chr5 76739118
chr5 76739270
chr5 76739281
chr5 76739309
chr5 76739314
chr5 76739333
chr5 76739491
chr5 76739524
chr5 76774631
chr5 76774705
chr5 77086314
chr5 77086498
chr5 77086556
chr5 77086569
chr5 77086598
chr5 77086605
chr5 77086614
chr5 77086691
chr5 77086704
chr5 77086714
chr5 77086758
chr5 77086830
chr5 77086845
chr5 77086858
chr5 77379679
chr5 77379703
chr5 77491980
chr5 77491996
chr5 77492003
chr5 77492005
chr5 77492012
chr5 77492021
chr5 77492024
chr5 77492202
chr5 77492213
chr5 77492222
chr5 77492229
chr5 77492232
chr5 77492235
chr5 77492244
chr5 77492271
chr5 77492282
chr5 77492301
chr5 77492310
chr5 77626784
chr5 77626832
chr5 77627224
chr5 77627315
chr5 77627433
chr5 77633549
chr5 77633710
chr5 77633898
chr5 77633910
chr5 77633924
chr5 77634057
chr5 77634538
chr5 77635048
chr5 77635413
chr5 77635569
chr5 77635604
chr5 77635627
chr5 77635638
chr5 77635642
chr5 77635760
chr5 77635777
chr5 77718508
chr5 77719015
chr5 77719148
chr5 77719282
chr5 77775441
chr5 77775467
chr5 77775515
chr5 77775607
chr5 77775614
chr5 77852191
chr5 77852262
chr5 77852279
chr5 77852281
chr5 77852294
chr5 77852353
chr5 77852357
chr5 77852394
chr5 77852578
chr5 77852585
chr5 77852600
chr5 77852602
chr5 77852611
chr5 77852690
chr5 77852697
chr5 77852703
chr5 77852714
chr5 77852723
chr5 77852725
chr5 77852728
chr5 77852733
chr5 77852738
chr5 77852740
chr5 77852744
chr5 77852754
chr5 77852795
chr5 77852826
chr5 77852830
chr5 77852841
chr5 77852862
chr5 77852864
chr5 77852866
chr5 77852868
chr5 77852870
chr5 77852874
chr5 77853051
chr5 77853676
chr5 78293754
chr5 78293797
chr5 78294002
chr5 78294036
chr5 78294100
chr5 78294103
chr5 78294107
chr5 78294615
chr5 78294652
chr5 78294670
chr5 78294674
chr5 78294682
chr5 78294684
chr5 78294686
chr5 78294692
chr5 78294698
chr5 78295438
chr5 78295460
chr5 78295498
chr5 78295506
chr5 78295565
chr5 78295585
chr5 78295596
chr5 78295628
chr5 78295630
chr5 78295632
chr5 78295639
chr5 78295674
chr5 78295708
chr5 78295845
chr5 78295887
chr5 78295889
chr5 78295902
chr5 78295906
chr5 78295920
chr5 78295928
chr5 78295991
chr5 78295999
chr5 78296026
chr5 78296043
chr5 78296094
chr5 78361296
chr5 78361391
chr5 78361397
chr5 78361435
chr5 78361585
chr5 78361601
chr5 78361607
chr5 78361685
chr5 78361733
chr5 78985795
chr5 78985840
chr5 78985861
chr5 78985996
chr5 78986004
chr5 79024860
chr5 79024910
chr5 79024927
chr5 79025011
chr5 79025027
chr5 79025034
chr5 79109659
chr5 79109678
chr5 79109691
chr5 79109695
chr5 79109758
chr5 79110001
chr5 79110004
chr5 79110042
chr5 79110065
chr5 79133398
chr5 79133740
chr5 79133768
chr5 79133791
chr5 79133824
chr5 79133951
chr5 79134042
chr5 79229716
chr5 79229726
chr5 79235435
chr5 79514753
chr5 79514764
chr5 79514776
chr5 79514779
chr5 79514831
chr5 79515105
chr5 79515185
chr5 79517729
chr5 79612296
chr5 79612328
chr5 79612338
chr5 79612397
chr5 79612404
chr5 79612420
chr5 79612427
chr5 79612444
chr5 79612452
chr5 79612455
chr5 79612463
chr5 79612488
chr5 79612491
chr5 79612499
chr5 79612502
chr5 79612518
chr5 79612531
chr5 79612595
chr5 79612618
chr5 79612624
chr5 79612647
chr5 79612672
chr5 79612685
chr5 79612695
chr5 79612704
chr5 79612724
chr5 79612733
chr5 79612787
chr5 79612797
chr5 79612818
chr5 79612821
chr5 79612824
chr5 79612831
chr5 79612844
chr5 79612849
chr5 79612855
chr5 79612867
chr5 79612913
chr5 79612953
chr5 79612970
chr5 79612984
chr5 79612986
chr5 79612996
chr5 79613079
chr5 79613199
chr5 79613237
chr5 79613257
chr5 79613539
chr5 79613599
chr5 79613677
chr5 79613838
chr5 79685979
chr5 79686036
chr5 79686510
chr5 79736571
chr5 79736675
chr5 79736692
chr5 79736810
chr5 79736817
chr5 79736887
chr5 79990207
chr5 79990234
chr5 79990382
chr5 79990401
chr5 79990426
chr5 79990488
chr5 79990703
chr5 79990762
chr5 79990778
chr5 79990790
chr5 79990808
chr5 79990810
chr5 79990814
chr5 79990825
chr5 79990894
chr5 79990942
chr5 79990969
chr5 79990972
chr5 79990975
chr5 79990982
chr5 79990985
chr5 79991265
chr5 79991302
chr5 79991304
chr5 79991310
chr5 79991365
chr5 79991587
chr5 80136175
chr5 80136233
chr5 80136271
chr5 80136361
chr5 80136394
chr5 80136498
chr5 80136572
chr5 80234596
chr5 80234658
chr5 80234709
chr5 80254925
chr5 80254961
chr5 80254990
chr5 80254994
chr5 80255023
chr5 80255028
chr5 80255088
chr5 80255140
chr5 80255212
chr5 80255232
chr5 80517026
chr5 80517033
chr5 80517079
chr5 80517124
chr5 80655137
chr5 80655157
chr5 80655266
chr5 80655306
chr5 80655422
chr5 80655572
chr5 80655583
chr5 80655717
chr5 80961789
chr5 80961791
chr5 80961876
chr5 80961983
chr5 80961995
chr5 80962039
chr5 80962083
chr5 80962154
chr5 80962158
chr5 81163969
chr5 81183284
chr5 81287474
chr5 81287540
chr5 81287546
chr5 81287823
chr5 81288096
chr5 81288249
chr5 81301464
chr5 81301469
chr5 81301472
chr5 81779238
chr5 81779241
chr5 81779297
chr5 81779568
chr5 81779579
chr5 81851388
chr5 81851397
chr5 81851619
chr5 81851666
chr5 81851759
chr5 81851763
chr5 81852321
chr5 81971128
chr5 81971189
chr5 81971286
chr5 81971395
chr5 81971489
chr5 81972029
chr5 81972033
chr5 81972038
chr5 81972043
chr5 81972047
chr5 81972052
chr5 81972072
chr5 81972074
chr5 81972116
chr5 81972143
chr5 81972149
chr5 81972179
chr5 81972190
chr5 81972193
chr5 81972195
chr5 81972207
chr5 81972214
chr5 81972252
chr5 81972255
chr5 81972260
chr5 81972266
chr5 81972269
chr5 81972281
chr5 81972294
chr5 81972298
chr5 81972529
chr5 81972536
chr5 81972539
chr5 81972541
chr5 81972547
chr5 81972588
chr5 81972803
chr5 81972813
chr5 81972862
chr5 82277372
chr5 82277394
chr5 82277487
chr5 82277554
chr5 82277632
chr5 82277647
chr5 82277675
chr5 82277706
chr5 82277804
chr5 82277807
chr5 82277816
chr5 82277834
chr5 82277843
chr5 82312392
chr5 82356730
chr5 82356965
chr5 82357038
chr5 82357143
chr5 82357162
chr5 82357191
chr5 82357211
chr5 82357260
chr5 82357273
chr5 82357303
chr5 82357344
chr5 82357349
chr5 82357411
chr5 83076422
chr5 83076523
chr5 83077457
chr5 83077489
chr5 83077498
chr5 83077512
chr5 83077517
chr5 83077524
chr5 83077527
chr5 83077576
chr5 83077580
chr5 83077595
chr5 83077609
chr5 83077624
chr5 83077736
chr5 83077764
chr5 83077766
chr5 83077805
chr5 83077824
chr5 83077853
chr5 83077882
chr5 83077928
chr5 83078037
chr5 83078048
chr5 83078109
chr5 83078115
chr5 83078125
chr5 83305876
chr5 83306288
chr5 83306743
chr5 83306781
chr5 83307025
chr5 83471132
chr5 83471142
chr5 83591395
chr5 83662660
chr5 83662893
chr5 83662896
chr5 84253510
chr5 84253700
chr5 84254232
chr5 84380820
chr5 84381438
chr5 84381593
chr5 84381734
chr5 84381787
chr5 84381856
chr5 84381925
chr5 84381974
chr5 84385238
chr5 84385362
chr5 84385383
chr5 84584769
chr5 84603980
chr5 84604144
chr5 84653259
chr5 84653276
chr5 84653383
chr5 84653414
chr5 84653437
chr5 84653446
chr5 84653486
chr5 84659498
chr5 84659507
chr5 84659966
chr5 84936349
chr5 84936573
chr5 84936749
chr5 85364029
chr5 85364288
chr5 85365327
chr5 85365332
chr5 86149057
chr5 86149220
chr5 86195645
chr5 86195735
chr5 86195814
chr5 86195845
chr5 86227638
chr5 86467997
chr5 86618028
chr5 86618035
chr5 86618052
chr5 86618457
chr5 86618463
chr5 86690698
chr5 86690772
chr5 86690780
chr5 86690791
chr5 86691463
chr5 87019948
chr5 87019967
chr5 87020182
chr5 87020343
chr5 87020721
chr5 87020872
chr5 87075459
chr5 87081197
chr5 87081245
chr5 87081689
chr5 87081697
chr5 87082353
chr5 87120596
chr5 87120736
chr5 87121482
chr5 87267198
chr5 87267284
chr5 87267354
chr5 87267383
chr5 87268589
chr5 87268673
chr5 87268733
chr5 87268816
chr5 87268835
chr5 87268844
chr5 87268847
chr5 87268894
chr5 87268901
chr5 87268913
chr5 87268943
chr5 87268966
chr5 87268973
chr5 87269174
chr5 87269258
chr5 87269315
chr5 87269409
chr5 87282270
chr5 87282603
chr5 87282674
chr5 87282689
chr5 87282946
chr5 87282956
chr5 87282995
chr5 87411704
chr5 87411711
chr5 87411724
chr5 87411894
chr5 87411956
chr5 87411986
chr5 87412621
chr5 87412645
chr5 87412661
chr5 87412683
chr5 87412692
chr5 87412712
chr5 87412719
chr5 87412727
chr5 87412749
chr5 87412769
chr5 87412803
chr5 87413309
chr5 87413411
chr5 87413452
chr5 87570503
chr5 87571109
chr5 87780174
chr5 87780204
chr5 87780379
chr5 87781491
chr5 87781522
chr5 88050733
chr5 88050859
chr5 88140733
chr5 88140768
chr5 88140774
chr5 88140784
chr5 88140793
chr5 88140810
chr5 88140853
chr5 88140858
chr5 88140865
chr5 88140882
chr5 88140891
chr5 88140911
chr5 88140938
chr5 88141097
chr5 88141112
chr5 88141126
chr5 88141136
chr5 88141331
chr5 88141369
chr5 88141475
chr5 88141493
chr5 88141505
chr5 88141507
chr5 88141520
chr5 88141541
chr5 88141563
chr5 88141583
chr5 88141735
chr5 88141741
chr5 88141747
chr5 88141753
chr5 88141759
chr5 88141788
chr5 88146427
chr5 88146614
chr5 88147188
chr5 88204557
chr5 88204702
chr5 88204720
chr5 88204796
chr5 88205059
chr5 88268364
chr5 88268366
chr5 88268382
chr5 88268402
chr5 88268430
chr5 88268500
chr5 88268512
chr5 88268517
chr5 88268540
chr5 88268612
chr5 88269171
chr5 88269182
chr5 88269213
chr5 88269215
chr5 88269225
chr5 88269272
chr5 88269297
chr5 88269329
chr5 88269369
chr5 88269404
chr5 88269423
chr5 88661442
chr5 88661462
chr5 88661520
chr5 88661532
chr5 88661584
chr5 88661685
chr5 88661784
chr5 88661888
chr5 88661911
chr5 88662841
chr5 88662859
chr5 88662878
chr5 88663097
chr5 88663111
chr5 88663204
chr5 88663214
chr5 88663483
chr5 88663596
chr5 88664471
chr5 88664864
chr5 88664892
chr5 88665072
chr5 88665193
chr5 88665214
chr5 88665450
chr5 88665636
chr5 88665784
chr5 88665866
chr5 88665872
chr5 88665890
chr5 88665894
chr5 88665903
chr5 88665908
chr5 88665916
chr5 88665936
chr5 88665943
chr5 88666011
chr5 88666090
chr5 88666096
chr5 88666108
chr5 88666139
chr5 88666187
chr5 88666193
chr5 88666400
chr5 88666813
chr5 88666837
chr5 88666844
chr5 88666847
chr5 88666871
chr5 88666933
chr5 88670385
chr5 88670507
chr5 88670969
chr5 88671250
chr5 88671525
chr5 88671600
chr5 88671727
chr5 88671883
chr5 88671898
chr5 88676304
chr5 88676306
chr5 88676309
chr5 88681744
chr5 88681760
chr5 88681893
chr5 88681964
chr5 88682202
chr5 88682813
chr5 88682974
chr5 88683096
chr5 88683156
chr5 88687728
chr5 88687780
chr5 88687803
chr5 88687819
chr5 88687865
chr5 88688226
chr5 88688257
chr5 88688487
chr5 88688731
chr5 88688740
chr5 88688766
chr5 88688776
chr5 88688806
chr5 88688817
chr5 88688826
chr5 88688843
chr5 88688856
chr5 88695539
chr5 88695554
chr5 88695562
chr5 88695571
chr5 88695586
chr5 88695610
chr5 88695616
chr5 88695631
chr5 88695732
chr5 88695775
chr5 88695862
chr5 88696161
chr5 88696192
chr5 88696312
chr5 88697492
chr5 88697514
chr5 88844922
chr5 88845092
chr5 88880617
chr5 88880971
chr5 88881043
chr5 88881139
chr5 88881584
chr5 88881594
chr5 88881724
chr5 88881859
chr5 88881894
chr5 88881975
chr5 88882203
chr5 88882322
chr5 88882326
chr5 88882406
chr5 88882583
chr5 88882641
chr5 88882669
chr5 88882715
chr5 88882749
chr5 88882755
chr5 88882808
chr5 88882825
chr5 88882878
chr5 88882968
chr5 88883404
chr5 88883418
chr5 88883443
chr5 88883471
chr5 88883483
chr5 88883485
chr5 88883512
chr5 88883544
chr5 88883562
chr5 88883569
chr5 88883594
chr5 88883598
chr5 88883660
chr5 88883662
chr5 88883679
chr5 88883707
chr5 88883722
chr5 88883724
chr5 88883766
chr5 88883779
chr5 88883996
chr5 88884021
chr5 88884050
chr5 88884066
chr5 88884069
chr5 88884076
chr5 88884093
chr5 88884095
chr5 88884098
chr5 88884106
chr5 88884113
chr5 88884117
chr5 88884136
chr5 88884141
chr5 88884144
chr5 88884146
chr5 88884150
chr5 88884161
chr5 88884167
chr5 88884172
chr5 88884204
chr5 88884231
chr5 88884233
chr5 88884276
chr5 88884278
chr5 88884301
chr5 88884305
chr5 88884310
chr5 88884318
chr5 88884327
chr5 88884329
chr5 88884340
chr5 88884363
chr5 88884372
chr5 88884387
chr5 88884398
chr5 88884400
chr5 88884425
chr5 88884435
chr5 88884440
chr5 88884469
chr5 88884504
chr5 88884513
chr5 88884515
chr5 88884554
chr5 88884571
chr5 88884682
chr5 88884854
chr5 88885123
chr5 88888740
chr5 88888870
chr5 88889052
chr5 88890010
chr5 88890013
chr5 88890037
chr5 88890074
chr5 88890168
chr5 88890170
chr5 88890176
chr5 88890307
chr5 88890401
chr5 88890415
chr5 88890447
chr5 88890581
chr5 88890593
chr5 89330003
chr5 89330135
chr5 90265438
chr5 90265447
chr5 90265557
chr5 90409020
chr5 90409050
chr5 90409058
chr5 90409188
chr5 90409266
chr5 90409275
chr5 90409300
chr5 90409320
chr5 90409322
chr5 90409354
chr5 90409356
chr5 90409375
chr5 90409379
chr5 90409417
chr5 90409419
chr5 90409460
chr5 90409500
chr5 90409527
chr5 90409529
chr5 90409553
chr5 90409558
chr5 90409568
chr5 90409602
chr5 90409607
chr5 90409627
chr5 90409736
chr5 90409749
chr5 90410093
chr5 90410121
chr5 90410124
chr5 90410161
chr5 90410198
chr5 90410280
chr5 90410316
chr5 90410467
chr5 90410581
chr5 90410614
chr5 90410633
chr5 90410666
chr5 90410676
chr5 90410741
chr5 90410776
chr5 90410873
chr5 90528976
chr5 90529036
chr5 90529061
chr5 90529067
chr5 90529076
chr5 90529219
chr5 90529246
chr5 90530274
chr5 90530473
chr5 90559069
chr5 90559071
chr5 90559078
chr5 90559100
chr5 90559102
chr5 90559105
chr5 90559123
chr5 90559138
chr5 90559162
chr5 90559255
chr5 90559311
chr5 90559316
chr5 90559393
chr5 90559396
chr5 90559561
chr5 90597214
chr5 90597697
chr5 90604572
chr5 90604627
chr5 90604676
chr5 90956648
chr5 90956758
chr5 90963089
chr5 90963562
chr5 91266603
chr5 91311969
chr5 91378958
chr5 91379089
chr5 91379133
chr5 91379287
chr5 91379423
chr5 91379468
chr5 91379484
chr5 91379643
chr5 91379688
chr5 91379744
chr5 91379821
chr5 91379844
chr5 91379873
chr5 91379876
chr5 91379906
chr5 91379932
chr5 91379957
chr5 91380006
chr5 91380015
chr5 91380021
chr5 91380025
chr5 91380032
chr5 91380059
chr5 91383519
chr5 91383571
chr5 91383581
chr5 91383584
chr5 91383600
chr5 91383606
chr5 91383610
chr5 91383807
chr5 91383819
chr5 91383823
chr5 91383844
chr5 91383861
chr5 91383872
chr5 91383968
chr5 91384000
chr5 91384082
chr5 91384114
chr5 91384148
chr5 91384183
chr5 91384247
chr5 91384321
chr5 91384350
chr5 91384422
chr5 91384426
chr5 91384447
chr5 91384530
chr5 91384698
chr5 91384708
chr5 91384725
chr5 91384930
chr5 91385162
chr5 91385283
chr5 91419354
chr5 91920620
chr5 91920641
chr5 91920730
chr5 91921299
chr5 92196077
chr5 92196373
chr5 92196384
chr5 92196775
chr5 92304375
chr5 92304961
chr5 92305173
chr5 92305221
chr5 92518425
chr5 92579024
chr5 92579090
chr5 92579212
chr5 92627907
chr5 92628333
chr5 92864136
chr5 93042903
chr5 93043538
chr5 93043632
chr5 93215599
chr5 93216386
chr5 93217003
chr5 93217093
chr5 93263163
chr5 93264196
chr5 93264229
chr5 93264987
chr5 93265264
chr5 93265458
chr5 93265745
chr5 93266142
chr5 93574789
chr5 93574828
chr5 93575063
chr5 93575448
chr5 93575836
chr5 93575883
chr5 93575987
chr5 93576055
chr5 93576256
chr5 93576263
chr5 93581500
chr5 93581520
chr5 93581531
chr5 93581535
chr5 93581541
chr5 93581548
chr5 93581552
chr5 93581566
chr5 93581575
chr5 93581591
chr5 93581594
chr5 93581596
chr5 93581603
chr5 93581612
chr5 93581628
chr5 93581630
chr5 93581658
chr5 93581666
chr5 93581815
chr5 93581886
chr5 93582116
chr5 93582362
chr5 93582366
chr5 93582644
chr5 93582719
chr5 93582726
chr5 93582738
chr5 93582767
chr5 93582811
chr5 93582847
chr5 93582854
chr5 93582872
chr5 93582948
chr5 93583004
chr5 93583050
chr5 93583075
chr5 93583123
chr5 93583142
chr5 93583157
chr5 93583204
chr5 93583206
chr5 93583221
chr5 93583237
chr5 93583247
chr5 93583255
chr5 93583566
chr5 93583580
chr5 93583629
chr5 93583677
chr5 93583770
chr5 93586245
chr5 93586309
chr5 93586319
chr5 93586337
chr5 93586502
chr5 93586561
chr5 93599420
chr5 93599486
chr5 93599490
chr5 93599529
chr5 93599535
chr5 93599562
chr5 93599577
chr5 93599591
chr5 93599603
chr5 93599668
chr5 93599692
chr5 93599751
chr5 93599795
chr5 93600038
chr5 93600091
chr5 93600364
chr5 93600584
chr5 93600640
chr5 93600681
chr5 93600728
chr5 93600752
chr5 93600801
chr5 93600822
chr5 93601035
chr5 93601228
chr5 93601456
chr5 93601659
chr5 93601905
chr5 93605043
chr5 93605063
chr5 93605770
chr5 93605947
chr5 93606031
chr5 93606073
chr5 93606114
chr5 93606119
chr5 93606207
chr5 93606311
chr5 93607103
chr5 93607473
chr5 93607489
chr5 93607503
chr5 93607543
chr5 93607561
chr5 93607566
chr5 93607578
chr5 93607715
chr5 93607750
chr5 93607787
chr5 93607828
chr5 93607836
chr5 93608002
chr5 93608006
chr5 93608040
chr5 93608054
chr5 93608155
chr5 93608352
chr5 93608355
chr5 93608411
chr5 93608691
chr5 93608770
chr5 93608856
chr5 93608998
chr5 93609049
chr5 93609089
chr5 93609380
chr5 93609516
chr5 93609757
chr5 93609853
chr5 93609875
chr5 93609881
chr5 93609883
chr5 93609921
chr5 93609947
chr5 93610016
chr5 93610235
chr5 93610294
chr5 93610311
chr5 93610473
chr5 93610621
chr5 93610678
chr5 93610720
chr5 93612707
chr5 93612718
chr5 93612762
chr5 93612777
chr5 93612781
chr5 93612806
chr5 93613493
chr5 93613570
chr5 93613731
chr5 93614619
chr5 93614670
chr5 93614675
chr5 93620312
chr5 93620364
chr5 93620445
chr5 93620575
chr5 93620615
chr5 93620621
chr5 93620626
chr5 93620629
chr5 93620633
chr5 93620642
chr5 93620644
chr5 93620647
chr5 93620650
chr5 93620653
chr5 93620656
chr5 93620662
chr5 93620671
chr5 93620673
chr5 93620675
chr5 93620709
chr5 93621089
chr5 93623046
chr5 93623223
chr5 93623290
chr5 93874181
chr5 94111340
chr5 94111369
chr5 94111383
chr5 94617979
chr5 94618004
chr5 94618111
chr5 94618127
chr5 94618161
chr5 94618186
chr5 94618209
chr5 94746189
chr5 94746242
chr5 94746355
chr5 94746394
chr5 95080460
chr5 95080482
chr5 95080514
chr5 95080546
chr5 95081328
chr5 95081562
chr5 95081608
chr5 95081635
chr5 95082037
chr5 95082147
chr5 95082188
chr5 95240874
chr5 95283316
chr5 95283357
chr5 95283425
chr5 95283441
chr5 95425340
chr5 95555658
chr5 95555663
chr5 95555681
chr5 95555709
chr5 95555758
chr5 95555893
chr5 95555919
chr5 95556029
chr5 95556031
chr5 95556117
chr5 95622139
chr5 95622200
chr5 95622311
chr5 95622370
chr5 95622577
chr5 95622914
chr5 95646973
chr5 95646981
chr5 95646989
chr5 95647011
chr5 95647069
chr5 95647071
chr5 95647076
chr5 95647146
chr5 95647336
chr5 95647514
chr5 95821372
chr5 95821767
chr5 95821959
chr5 95822083
chr5 95822186
chr5 95822775
chr5 95822798
chr5 95822819
chr5 95823286
chr5 95823318
chr5 95823423
chr5 95823446
chr5 95823661
chr5 95823686
chr5 95823719
chr5 95823754
chr5 95823816
chr5 95823874
chr5 95823901
chr5 95823910
chr5 95823935
chr5 95823994
chr5 95824042
chr5 95824108
chr5 95824122
chr5 95824315
chr5 95824355
chr5 95834529
chr5 95835410
chr5 95835584
chr5 95835690
chr5 95835784
chr5 95835889
chr5 95835920
chr5 95835970
chr5 95835995
chr5 95835999
chr5 95836151
chr5 95836209
chr5 95836251
chr5 95843151
chr5 95843185
chr5 95843250
chr5 95843288
chr5 95843337
chr5 95843378
chr5 95869624
chr5 95870513
chr5 96431213
chr5 96431298
chr5 96431340
chr5 96431385
chr5 96434475
chr5 96434505
chr5 96434534
chr5 96434562
chr5 96434565
chr5 96435158
chr5 96435246
chr5 96661232
chr5 96661245
chr5 96661295
chr5 96661297
chr5 96661339
chr5 96661356
chr5 96661368
chr5 96661379
chr5 96661381
chr5 96661403
chr5 96661482
chr5 96661494
chr5 96661608
chr5 96661651
chr5 96661704
chr5 96661752
chr5 96662675
chr5 96662683
chr5 96662687
chr5 96662698
chr5 96662705
chr5 96662710
chr5 96662717
chr5 96662738
chr5 96662740
chr5 96662765
chr5 96662791
chr5 96662818
chr5 96662847
chr5 96662862
chr5 96662864
chr5 96662873
chr5 96662878
chr5 96662885
chr5 96662901
chr5 96662927
chr5 96662941
chr5 96662945
chr5 96662955
chr5 96662964
chr5 96662967
chr5 96663003
chr5 96663017
chr5 96663035
chr5 96663041
chr5 96663049
chr5 96663062
chr5 96663065
chr5 96663074
chr5 96663084
chr5 96663086
chr5 96663092
chr5 96663095
chr5 96663104
chr5 96663107
chr5 96663111
chr5 96663116
chr5 96663126
chr5 96806652
chr5 96806660
chr5 96806692
chr5 96806888
chr5 96807009
chr5 96807025
chr5 96807098
chr5 96807194
chr5 96807241
chr5 96807314
chr5 96807319
chr5 96807321
chr5 96816233
chr5 96816256
chr5 96816430
chr5 96816501
chr5 96816590
chr5 96816673
chr5 96816811
chr5 96816904
chr5 96816967
chr5 96817144
chr5 96877115
chr5 96877135
chr5 96877194
chr5 96877270
chr5 96877423
chr5 96877650
chr5 96877674
chr5 96877791
chr5 96896433
chr5 96896452
chr5 96896461
chr5 96896648
chr5 96933554
chr5 96933577
chr5 96933780
chr5 96933833
chr5 96933924
chr5 96934156
chr5 96934346
chr5 96934410
chr5 96934417
chr5 96934457
chr5 96934464
chr5 96937028
chr5 96937035
chr5 96937097
chr5 96937482
chr5 96937561
chr5 96957459
chr5 96957685
chr5 96957807
chr5 96958224
chr5 96958229
chr5 96958424
chr5 97182113
chr5 97182286
chr5 97183697
chr5 97183716
chr5 97183725
chr5 97183734
chr5 97183741
chr5 97183761
chr5 97183801
chr5 97183808
chr5 97183814
chr5 97183844
chr5 97183853
chr5 97183855
chr5 97183858
chr5 97183862
chr5 97183900
chr5 97183912
chr5 97183914
chr5 97183926
chr5 97183940
chr5 97246418
chr5 97300257
chr5 97300328
chr5 97318849
chr5 97319211
chr5 97319239
chr5 97319463
chr5 97319480
chr5 97409744
chr5 97409779
chr5 97410054
chr5 97410355
chr5 97491136
chr5 97491888
chr5 97581876
chr5 97581963
chr5 98123619
chr5 98337586
chr5 98337718
chr5 98337809
chr5 98549448
chr5 98549487
chr5 98549783
chr5 98549862
chr5 98549955
chr5 98550304
chr5 98659329
chr5 98659628
chr5 98767642
chr5 98767665
chr5 98768091
chr5 98768104
chr5 98768192
chr5 98768261
chr5 98768294
chr5 98768301
chr5 98768359
chr5 98768442
chr5 98768455
chr5 98768462
chr5 98768464
chr5 98768478
chr5 98768572
chr5 98768581
chr5 98768588
chr5 98768593
chr5 98768597
chr5 98768607
chr5 98768616
chr5 98771037
chr5 98771120
chr5 98771129
chr5 98771153
chr5 98771312
chr5 98771344
chr5 98771370
chr5 98771390
chr5 98771409
chr5 98771418
chr5 98926845
chr5 98926881
chr5 98926905
chr5 98927009
chr5 98927101
chr5 98927212
chr5 98927309
chr5 98927354
chr5 98927367
chr5 98927396
chr5 98927428
chr5 98927456
chr5 98933656
chr5 98933690
chr5 99033303
chr5 99033331
chr5 99033389
chr5 99033464
chr5 99033711
chr5 99413018
chr5 99413340
chr5 99413521
chr5 99413850
chr5 99413907
chr5 99414018
chr5 99414127
chr5 99516837
chr5 99517013
chr5 99645007
chr5 99680699
chr5 99680903
chr5 99856987
chr5 99857113
chr5 99857149
chr5 99857154
chr5 99857813
chr5 100073054
chr5 100245762
chr5 100245773
chr5 100270073
chr5 100270245
chr5 100270309
chr5 100270333
chr5 100270483
chr5 100270579
chr5 100270607
chr5 100466129
chr5 100534762
chr5 100534794
chr5 100535171
chr5 100535183
chr5 100535222
chr5 100535228
chr5 100535234
chr5 100535251
chr5 100535253
chr5 100535257
chr5 100535266
chr5 100535280
chr5 100535296
chr5 100535316
chr5 100535322
chr5 100535681
chr5 100535727
chr5 100535732
chr5 100535751
chr5 100535757
chr5 100535759
chr5 100535767
chr5 100535797
chr5 100535808
chr5 100535958
chr5 100535979
chr5 100535993
chr5 100536008
chr5 100536015
chr5 100536211
chr5 100536835
chr5 100731466
chr5 100731598
chr5 100731841
chr5 100731886
chr5 100731980
chr5 100732080
chr5 100732095
chr5 100732124
chr5 100853196
chr5 100853257
chr5 100853321
chr5 100889354
chr5 100889551
chr5 100889956
chr5 100890073
chr5 100890249
chr5 100890515
chr5 100890593
chr5 100898735
chr5 100898876
chr5 100898889
chr5 100899071
chr5 100899121
chr5 100899398
chr5 100899990
chr5 100900067
chr5 100900131
chr5 100900145
chr5 100900277
chr5 100900635
chr5 100900647
chr5 100900657
chr5 100900659
chr5 100900662
chr5 100900666
chr5 100900668
chr5 100900701
chr5 100900733
chr5 100900864
chr5 100900867
chr5 100900870
chr5 100900873
chr5 100900897
chr5 100900902
chr5 100900904
chr5 100900933
chr5 100900945
chr5 100904627
chr5 100904667
chr5 100904716
chr5 100904747
chr5 100904751
chr5 100904757
chr5 100904791
chr5 100904795
chr5 100904833
chr5 100904966
chr5 100904985
chr5 100905116
chr5 100905171
chr5 100905366
chr5 100905381
chr5 100905479
chr5 100905585
chr5 100905787
chr5 100905792
chr5 101627142
chr5 101627930
chr5 101627994
chr5 102015602
chr5 102153661
chr5 102153811
chr5 102295964
chr5 102295998
chr5 102296019
chr5 102296026
chr5 102296036
chr5 102296049
chr5 102296172
chr5 102296185
chr5 102296188
chr5 102296198
chr5 102296201
chr5 102296253
chr5 102296280
chr5 102296286
chr5 102296346
chr5 102499960
chr5 102500354
chr5 102500391
chr5 102755848
chr5 102755892
chr5 102756339
chr5 102756344
chr5 102866560
chr5 102866596
chr5 103119237
chr5 103120979
chr5 103121000
chr5 103121015
chr5 103121063
chr5 103121093
chr5 103121174
chr5 103121185
chr5 103121275
chr5 103121308
chr5 103121451
chr5 103121526
chr5 103139188
chr5 103139463
chr5 103139576
chr5 103143471
chr5 103258257
chr5 103258267
chr5 103258288
chr5 103258296
chr5 103258422
chr5 103260050
chr5 103260164
chr5 103260237
chr5 103260999
chr5 103562555
chr5 103562578
chr5 103615439
chr5 103615572
chr5 103710167
chr5 103947079
chr5 103947706
chr5 103948331
chr5 103948457
chr5 103948661
chr5 103948759
chr5 103948768
chr5 104082102
chr5 104287221
chr5 104287262
chr5 104287305
chr5 104287364
chr5 104287818
chr5 104287941
chr5 104288070
chr5 104402744
chr5 104615011
chr5 104615392
chr5 104930818
chr5 105386844
chr5 105386893
chr5 105387208
chr5 105387221
chr5 105387267
chr5 105387427
chr5 105388288
chr5 105388717
chr5 105388812
chr5 105395246
chr5 105633152
chr5 105633165
chr5 105633441
chr5 105633718
chr5 105634680
chr5 105656625
chr5 105656672
chr5 105856357
chr5 106152996
chr5 106153249
chr5 106156316
chr5 106156423
chr5 106157960
chr5 106158192
chr5 106158360
chr5 106158755
chr5 106158785
chr5 106158876
chr5 106159185
chr5 106207392
chr5 106408172
chr5 106510229
chr5 106717384
chr5 106717769
chr5 106718006
chr5 106870261
chr5 106870373
chr5 107388837
chr5 107542063
chr5 107571672
chr5 107571710
chr5 107571750
chr5 107571775
chr5 107571801
chr5 107571822
chr5 107571885
chr5 107571964
chr5 107572023
chr5 107572052
chr5 107572124
chr5 107572134
chr5 107572138
chr5 107572161
chr5 107572189
chr5 107572203
chr5 107572205
chr5 107572218
chr5 107572233
chr5 107572247
chr5 107572267
chr5 107673521
chr5 107673528
chr5 107673545
chr5 107673548
chr5 107673559
chr5 107673575
chr5 107673582
chr5 107673597
chr5 107673599
chr5 107673605
chr5 107673614
chr5 107673756
chr5 107673770
chr5 107673788
chr5 107673801
chr5 107673822
chr5 107673830
chr5 107673856
chr5 107673881
chr5 107673890
chr5 107673936
chr5 107673966
chr5 107674009
chr5 107674056
chr5 107674173
chr5 108379616
chr5 108380129
chr5 108380143
chr5 108380196
chr5 108380201
chr5 108380242
chr5 108380280
chr5 108380378
chr5 108380412
chr5 108380577
chr5 108380609
chr5 108380611
chr5 108380638
chr5 108380644
chr5 108382816
chr5 108382832
chr5 108382857
chr5 108382883
chr5 108382950
chr5 108382981
chr5 108382993
chr5 108383015
chr5 108594553
chr5 108728396
chr5 108728442
chr5 108728453
chr5 108728472
chr5 108728484
chr5 108728486
chr5 108728525
chr5 108728577
chr5 108728615
chr5 108728637
chr5 108728677
chr5 108728723
chr5 108728737
chr5 108728882
chr5 108728944
chr5 108728952
chr5 108728963
chr5 108728980
chr5 108729007
chr5 108747746
chr5 108747754
chr5 108747788
chr5 108747832
chr5 108747842
chr5 108747930
chr5 108747941
chr5 108747964
chr5 108747979
chr5 108747994
chr5 108748959
chr5 108748975
chr5 108749001
chr5 108749006
chr5 108749008
chr5 108749011
chr5 108749014
chr5 108749017
chr5 108749024
chr5 108749034
chr5 108749042
chr5 108749044
chr5 108749083
chr5 108749103
chr5 108749113
chr5 108749117
chr5 108749124
chr5 108749133
chr5 108749148
chr5 108749162
chr5 108749175
chr5 108749191
chr5 108749213
chr5 108749225
chr5 108749229
chr5 108749261
chr5 108749282
chr5 108749289
chr5 108749306
chr5 108749313
chr5 108749328
chr5 108749335
chr5 108749338
chr5 108749340
chr5 108749354
chr5 108749358
chr5 108749369
chr5 108749374
chr5 108749377
chr5 108749379
chr5 108749400
chr5 108749407
chr5 108749467
chr5 108749470
chr5 108749485
chr5 108749488
chr5 108749491
chr5 108749496
chr5 108749501
chr5 108749556
chr5 108749573
chr5 108749577
chr5 108749616
chr5 108994073
chr5 108994402
chr5 109403182
chr5 109407752
chr5 109407795
chr5 109408208
chr5 109409580
chr5 109409587
chr5 109409590
chr5 109409594
chr5 109409596
chr5 109409600
chr5 109409605
chr5 109411012
chr5 109411017
chr5 109411020
chr5 109411045
chr5 109411059
chr5 109411061
chr5 109411104
chr5 109411253
chr5 109411303
chr5 109691334
chr5 109691336
chr5 109691338
chr5 109691347
chr5 109691381
chr5 109691399
chr5 109691441
chr5 109691501
chr5 109691520
chr5 109691725
chr5 110867881
chr5 110867912
chr5 110874218
chr5 110874292
chr5 110895852
chr5 110895999
chr5 110955324
chr5 111223733
chr5 111224889
chr5 111224925
chr5 111224965
chr5 111225020
chr5 111225080
chr5 111225106
chr5 111225417
chr5 111225571
chr5 111225969
chr5 111226015
chr5 111226205
chr5 111226230
chr5 111226376
chr5 111226411
chr5 111511662
chr5 111512943
chr5 111512951
chr5 111512990
chr5 111513008
chr5 111513075
chr5 111513117
chr5 111513153
chr5 111513271
chr5 111529720
chr5 111529787
chr5 111530027
chr5 111530272
chr5 111530313
chr5 111530366
chr5 111530368
chr5 111530385
chr5 111530464
chr5 111530468
chr5 111530472
chr5 111550771
chr5 111550793
chr5 111550830
chr5 111551013
chr5 111757689
chr5 111757702
chr5 111757708
chr5 111757718
chr5 111757723
chr5 111757729
chr5 111757734
chr5 111757742
chr5 111757745
chr5 111757747
chr5 111757749
chr5 111757759
chr5 111757791
chr5 111757796
chr5 111757799
chr5 111757803
chr5 111969192
chr5 111969496
chr5 112160853
chr5 112160882
chr5 112160922
chr5 112160936
chr5 112160938
chr5 112160950
chr5 112160958
chr5 112160961
chr5 112160965
chr5 112160973
chr5 112160975
chr5 112160998
chr5 112161004
chr5 112161007
chr5 112161018
chr5 112161027
chr5 112161033
chr5 112161048
chr5 112161067
chr5 112161075
chr5 112161085
chr5 112161095
chr5 112161098
chr5 112161117
chr5 112161160
chr5 112161180
chr5 112161211
chr5 112161234
chr5 112161307
chr5 112161311
chr5 112161325
chr5 112161337
chr5 112161342
chr5 112161367
chr5 112161379
chr5 112161540
chr5 112161551
chr5 112161628
chr5 112161636
chr5 112161638
chr5 112161874
chr5 112205444
chr5 112418147
chr5 112418152
chr5 112418205
chr5 112418211
chr5 112418213
chr5 112418216
chr5 112737519
chr5 112737651
chr5 112737653
chr5 112737667
chr5 112737676
chr5 112737701
chr5 112737709
chr5 112737729
chr5 112737736
chr5 112737741
chr5 112737748
chr5 112737773
chr5 112737782
chr5 112737792
chr5 112737805
chr5 112737808
chr5 112737816
chr5 112737819
chr5 112737837
chr5 112737841
chr5 112737847
chr5 112737873
chr5 112861622
chr5 112861652
chr5 112861654
chr5 112861677
chr5 112861741
chr5 112923507
chr5 112923680
chr5 112923684
chr5 112923782
chr5 112924153
chr5 112924173
chr5 112929574
chr5 112929812
chr5 112976328
chr5 112976359
chr5 112976361
chr5 112976382
chr5 112976396
chr5 112976425
chr5 112976427
chr5 112977642
chr5 112977644
chr5 112977731
chr5 112977761
chr5 112977791
chr5 112977800
chr5 112979022
chr5 112979058
chr5 112979488
chr5 112979928
chr5 112979935
chr5 112979947
chr5 112996220
chr5 112996239
chr5 112996248
chr5 112996310
chr5 113188355
chr5 113293807
chr5 113293809
chr5 113293853
chr5 113293863
chr5 113293868
chr5 113293872
chr5 113489435
chr5 113489525
chr5 113489569
chr5 113490497
chr5 113513787
chr5 113513803
chr5 113616125
chr5 113616224
chr5 113616263
chr5 113626435
chr5 113626578
chr5 113626629
chr5 113692333
chr5 113692442
chr5 113692477
chr5 113692495
chr5 113692596
chr5 113692763
chr5 113692831
chr5 113692980
chr5 113693017
chr5 114359905
chr5 114359968
chr5 114359986
chr5 114360128
chr5 114360161
chr5 114360295
chr5 114360303
chr5 114360352
chr5 114360421
chr5 114360450
chr5 114360516
chr5 114694268
chr5 115262141
chr5 115262155
chr5 115262178
chr5 115262202
chr5 115262221
chr5 115262279
chr5 115262372
chr5 115262375
chr5 115262405
chr5 115262440
chr5 115262491
chr5 115262516
chr5 115262544
chr5 115262548
chr5 115262551
chr5 115262605
chr5 115262609
chr5 115262611
chr5 115262624
chr5 115262627
chr5 115262638
chr5 115262643
chr5 115262649
chr5 115262652
chr5 115262654
chr5 115262662
chr5 115262672
chr5 115262704
chr5 115262722
chr5 115262736
chr5 115262741
chr5 115262760
chr5 115296201
chr5 115296224
chr5 115296230
chr5 115296246
chr5 115296268
chr5 115296290
chr5 115296297
chr5 115296299
chr5 115296311
chr5 115296387
chr5 115296394
chr5 115296469
chr5 115296471
chr5 115296475
chr5 115296492
chr5 115296499
chr5 115296501
chr5 115296508
chr5 115296514
chr5 115296526
chr5 115296529
chr5 115296537
chr5 115296551
chr5 115296554
chr5 115296563
chr5 115296568
chr5 115296570
chr5 115296573
chr5 115296580
chr5 115296595
chr5 115296604
chr5 115296634
chr5 115296639
chr5 115296649
chr5 115296679
chr5 115296685
chr5 115296697
chr5 115296710
chr5 115296726
chr5 115296734
chr5 115296743
chr5 115296761
chr5 115296767
chr5 115296774
chr5 115296779
chr5 115296786
chr5 115296797
chr5 115296807
chr5 115296812
chr5 115296831
chr5 115296835
chr5 115296841
chr5 115296859
chr5 115296878
chr5 115544009
chr5 115544027
chr5 115544079
chr5 115544102
chr5 115544109
chr5 115544128
chr5 115544144
chr5 115544167
chr5 115544198
chr5 115544214
chr5 115544238
chr5 115544242
chr5 115544252
chr5 115602217
chr5 115602219
chr5 115602222
chr5 115602224
chr5 115602227
chr5 115626602
chr5 115626606
chr5 115626763
chr5 115626838
chr5 115634413
chr5 115634516
chr5 115634518
chr5 115634655
chr5 115634800
chr5 115634809
chr5 115634830
chr5 115634884
chr5 115673654
chr5 115839054
chr5 115839071
chr5 115840959
chr5 115841785
chr5 115841797
chr5 115841801
chr5 115841807
chr5 115841825
chr5 115841833
chr5 115841851
chr5 115841872
chr5 115841883
chr5 115841897
chr5 115841901
chr5 115841904
chr5 115841909
chr5 115841915
chr5 115841917
chr5 115841919
chr5 115841921
chr5 115841925
chr5 115841927
chr5 115841931
chr5 115841941
chr5 115841956
chr5 115841962
chr5 115841970
chr5 115841975
chr5 115841982
chr5 115841984
chr5 115841986
chr5 115841990
chr5 115841996
chr5 115842019
chr5 115842023
chr5 115842028
chr5 115842048
chr5 115842070
chr5 115842078
chr5 115842080
chr5 115842106
chr5 115842120
chr5 115842123
chr5 115842131
chr5 115842135
chr5 115842146
chr5 115842152
chr5 115842155
chr5 115842162
chr5 115842169
chr5 115842171
chr5 115842185
chr5 115842195
chr5 115842198
chr5 115842200
chr5 115842205
chr5 115842217
chr5 115842222
chr5 115842226
chr5 115842233
chr5 115842237
chr5 115842288
chr5 115842290
chr5 115842292
chr5 115842303
chr5 115842306
chr5 115842318
chr5 115842322
chr5 115842335
chr5 115842917
chr5 115843067
chr5 115843113
chr5 116135631
chr5 116136015
chr5 116904167
chr5 116904216
chr5 116904278
chr5 117068329
chr5 117068369
chr5 117068611
chr5 117068713
chr5 117563400
chr5 117563587
chr5 117564185
chr5 118036147
chr5 118036671
chr5 118036968
chr5 118211017
chr5 118280507
chr5 119031304
chr5 119031390
chr5 119031448
chr5 119031497
chr5 119063741
chr5 119063845
chr5 119063861
chr5 119063949
chr5 119071731
chr5 119071734
chr5 119071744
chr5 119071746
chr5 119071830
chr5 119071935
chr5 119071963
chr5 119072181
chr5 119270090
chr5 119270214
chr5 119270220
chr5 119270351
chr5 119270373
chr5 119270386
chr5 119270934
chr5 119271059
chr5 119271072
chr5 119274128
chr5 119274188
chr5 119274270
chr5 119274543
chr5 119274568
chr5 119287695
chr5 119287720
chr5 119287966
chr5 119288390
chr5 119299403
chr5 119299428
chr5 119299435
chr5 119299437
chr5 119299455
chr5 119299489
chr5 119299493
chr5 119299589
chr5 119299768
chr5 119299814
chr5 119299818
chr5 119299835
chr5 119299890
chr5 119308199
chr5 119308253
chr5 119308914
chr5 119309482
chr5 119315662
chr5 119315768
chr5 119318402
chr5 119318418
chr5 119318484
chr5 119318540
chr5 119318671
chr5 119318759
chr5 119324266
chr5 119328957
chr5 119329050
chr5 119329083
chr5 119329090
chr5 119329129
chr5 119329166
chr5 119329196
chr5 119333000
chr5 119333015
chr5 119333152
chr5 119340174
chr5 119340193
chr5 119340246
chr5 119340591
chr5 119340619
chr5 119340707
chr5 119340800
chr5 119340872
chr5 119340885
chr5 119340897
chr5 119340951
chr5 119340967
chr5 119341020
chr5 119341032
chr5 119341146
chr5 119341220
chr5 119341346
chr5 119341455
chr5 119341477
chr5 119341544
chr5 119341696
chr5 119342105
chr5 119342290
chr5 119355999
chr5 119356002
chr5 119356008
chr5 119356015
chr5 119356025
chr5 119356033
chr5 119356038
chr5 119356042
chr5 119356056
chr5 119356063
chr5 119356099
chr5 119356148
chr5 119356161
chr5 119356215
chr5 119356231
chr5 119356242
chr5 119356248
chr5 119356259
chr5 119356273
chr5 119356280
chr5 119356310
chr5 119356316
chr5 119356342
chr5 119356394
chr5 119356474
chr5 119356536
chr5 119356549
chr5 119356580
chr5 119356648
chr5 119356731
chr5 119356812
chr5 119357178
chr5 119357243
chr5 119357328
chr5 119357495
chr5 119357619
chr5 119357746
chr5 119357764
chr5 119452830
chr5 119452848
chr5 120143896
chr5 120150488
chr5 120184321
chr5 120184819
chr5 120458388
chr5 120458435
chr5 120458441
chr5 120463195
chr5 120463198
chr5 120463361
chr5 120463512
chr5 120463525
chr5 120463689
chr5 120463836
chr5 120464685
chr5 120464694
chr5 120464708
chr5 120464959
chr5 120464972
chr5 120464983
chr5 120464992
chr5 120514890
chr5 120833511
chr5 120834008
chr5 120834213
chr5 121109593
chr5 121109978
chr5 121615304
chr5 121887530
chr5 121919265
chr5 121919552
chr5 121919738
chr5 121951856
chr5 121951859
chr5 121951884
chr5 121961467
chr5 121961506
chr5 121961586
chr5 121961624
chr5 121961627
chr5 121961634
chr5 121961668
chr5 121962464
chr5 121962543
chr5 121962581
chr5 121962683
chr5 121962701
chr5 121962707
chr5 121962809
chr5 121962855
chr5 121963024
chr5 121963263
chr5 121963375
chr5 122076397
chr5 122076441
chr5 122076489
chr5 122076506
chr5 122264489
chr5 122690425
chr5 122723540
chr5 122723689
chr5 122723750
chr5 122724118
chr5 122775384
chr5 122775412
chr5 122775417
chr5 122775419
chr5 122775710
chr5 122775890
chr5 122775945
chr5 122775956
chr5 122776060
chr5 123037189
chr5 123037198
chr5 123037217
chr5 123037247
chr5 123037296
chr5 123091652
chr5 123091698
chr5 123091769
chr5 123091854
chr5 123091875
chr5 123091928
chr5 123091967
chr5 123092047
chr5 123092468
chr5 123092496
chr5 123092732
chr5 123092785
chr5 123092805
chr5 123092895
chr5 123092958
chr5 123093032
chr5 123093201
chr5 123093250
chr5 123093264
chr5 123093271
chr5 123093442
chr5 123107921
chr5 123285475
chr5 123285490
chr5 123285492
chr5 123285549
chr5 123285551
chr5 123423608
chr5 123423624
chr5 123423635
chr5 123423719
chr5 123423799
chr5 123423807
chr5 123423809
chr5 123423825
chr5 123423853
chr5 123512652
chr5 123512670
chr5 123512674
chr5 123512690
chr5 123512693
chr5 123512699
chr5 123512702
chr5 123512705
chr5 123512711
chr5 123512713
chr5 123512720
chr5 123512735
chr5 123512747
chr5 123513215
chr5 123513264
chr5 123513331
chr5 124163159
chr5 124163291
chr5 124163321
chr5 124163347
chr5 124163555
chr5 124164415
chr5 124165086
chr5 124519704
chr5 124519792
chr5 124519816
chr5 124519973
chr5 124560397
chr5 124560696
chr5 124649899
chr5 124649903
chr5 124649905
chr5 124649909
chr5 124650051
chr5 124650079
chr5 124650122
chr5 124650255
chr5 124650316
chr5 124650436
chr5 124650484
chr5 124650981
chr5 124651222
chr5 124746497
chr5 124746561
chr5 124746589
chr5 124746626
chr5 124746630
chr5 124746639
chr5 124746660
chr5 124746724
chr5 124746735
chr5 124746753
chr5 124746757
chr5 124746933
chr5 124746937
chr5 124746942
chr5 124746949
chr5 124746963
chr5 124746983
chr5 124746986
chr5 124747008
chr5 124747084
chr5 124747106
chr5 124747135
chr5 124747188
chr5 124747198
chr5 124747221
chr5 124747230
chr5 124747272
chr5 124747306
chr5 124747338
chr5 124747391
chr5 124747408
chr5 124747431
chr5 124747463
chr5 124747495
chr5 124747523
chr5 124747547
chr5 124747639
chr5 124747647
chr5 124747656
chr5 124747689
chr5 124747706
chr5 124747713
chr5 124747722
chr5 124747804
chr5 124747827
chr5 124747833
chr5 124747860
chr5 124748046
chr5 124748109
chr5 124748140
chr5 124748175
chr5 124748326
chr5 124748466
chr5 124748491
chr5 124748518
chr5 124748524
chr5 124748532
chr5 124748547
chr5 124748595
chr5 124748669
chr5 124748871
chr5 124748876
chr5 124748968
chr5 124748990
chr5 124749029
chr5 124749068
chr5 124749094
chr5 124749162
chr5 124749176
chr5 124749227
chr5 124749231
chr5 124749252
chr5 124749257
chr5 124749263
chr5 124749265
chr5 124749270
chr5 124749308
chr5 124749320
chr5 124749348
chr5 125613363
chr5 125613392
chr5 125613506
chr5 125613606
chr5 125614492
chr5 125617169
chr5 125617347
chr5 126051476
chr5 126051713
chr5 126052035
chr5 126153104
chr5 126423099
chr5 126423117
chr5 126423130
chr5 126423142
chr5 126423155
chr5 126423187
chr5 126423647
chr5 126423657
chr5 126423733
chr5 126423755
chr5 126423760
chr5 126423777
chr5 126424005
chr5 126424075
chr5 126424539
chr5 126449757
chr5 126449774
chr5 126449809
chr5 126449957
chr5 126449987
chr5 126450141
chr5 126450211
chr5 126450219
chr5 126450273
chr5 126450490
chr5 126624534
chr5 126624732
chr5 126747949
chr5 126748067
chr5 126748126
chr5 126748184
chr5 126748322
chr5 126748385
chr5 126748426
chr5 126758084
chr5 126758482
chr5 126758535
chr5 126758603
chr5 126758642
chr5 126758775
chr5 126778848
chr5 126778875
chr5 126778881
chr5 126779034
chr5 126779124
chr5 126779140
chr5 126845879
chr5 126845889
chr5 126845898
chr5 126845901
chr5 126845906
chr5 126845911
chr5 126845916
chr5 126845919
chr5 126846282
chr5 126855736
chr5 126972403
chr5 126972545
chr5 126972699
chr5 126972924
chr5 126973005
chr5 127072961
chr5 127073064
chr5 127073114
chr5 127073119
chr5 127073127
chr5 127073130
chr5 127073174
chr5 127073222
chr5 127073226
chr5 127073249
chr5 127073271
chr5 127073273
chr5 127073315
chr5 127073331
chr5 127073338
chr5 127073359
chr5 127073361
chr5 127073369
chr5 127073377
chr5 127073387
chr5 127073389
chr5 127073403
chr5 127073411
chr5 127073413
chr5 127073417
chr5 127073427
chr5 127073430
chr5 127073432
chr5 127073461
chr5 127073464
chr5 127073470
chr5 127073482
chr5 127073489
chr5 127073492
chr5 127073502
chr5 127073506
chr5 127073519
chr5 127073522
chr5 127073535
chr5 127073543
chr5 127073550
chr5 127073553
chr5 127289899
chr5 127290050
chr5 127290096
chr5 127290148
chr5 127290194
chr5 127290250
chr5 127290297
chr5 127290333
chr5 127290362
chr5 127290365
chr5 127290486
chr5 127290510
chr5 127290523
chr5 127290548
chr5 127290550
chr5 127290565
chr5 127290582
chr5 127394069
chr5 127394463
chr5 127423252
chr5 127423346
chr5 127423509
chr5 127423748
chr5 127518040
chr5 127518137
chr5 127518143
chr5 127518146
chr5 127518149
chr5 127518161
chr5 127518182
chr5 127518205
chr5 127518228
chr5 127518232
chr5 127518262
chr5 127567076
chr5 127567337
chr5 127567545
chr5 127567589
chr5 127567595
chr5 127567684
chr5 127629762
chr5 128502210
chr5 128535610
chr5 128740542
chr5 128964645
chr5 128964652
chr5 128964700
chr5 128964721
chr5 128967444
chr5 129044134
chr5 129308848
chr5 129910271
chr5 130731248
chr5 131069384
chr5 131110347
chr5 131110371
chr5 131163436
chr5 131163462
chr5 131163540
chr5 131163795
chr5 131163920
chr5 131163938
chr5 131163987
chr5 131164097
chr5 131164112
chr5 131170235
chr5 131170369
chr5 131170382
chr5 131170418
chr5 131170428
chr5 131170474
chr5 131171302
chr5 131171336
chr5 131171386
chr5 131171479
chr5 131171580
chr5 131171628
chr5 131171645
chr5 131171655
chr5 131171658
chr5 131171689
chr5 131209632
chr5 131209715
chr5 131209726
chr5 131209990
chr5 131210037
chr5 131210081
chr5 131252825
chr5 131252857
chr5 131252967
chr5 131252981
chr5 131253003
chr5 131253124
chr5 131253213
chr5 131253243
chr5 131253371
chr5 131253530
chr5 131253535
chr5 131253585
chr5 131253679
chr5 131253696
chr5 131254884
chr5 131263133
chr5 131263266
chr5 131263311
chr5 131263335
chr5 131263354
chr5 131265547
chr5 131265602
chr5 131266194
chr5 131266439
chr5 131266477
chr5 131266482
chr5 131266490
chr5 131266517
chr5 131266528
chr5 131266545
chr5 131266558
chr5 131266608
chr5 131266646
chr5 131266677
chr5 131266704
chr5 131266709
chr5 131270510
chr5 131270661
chr5 131270845
chr5 131271021
chr5 131272300
chr5 131272764
chr5 131272766
chr5 131274559
chr5 131274626
chr5 131274684
chr5 131274692
chr5 131281058
chr5 131281148
chr5 131281186
chr5 131281780
chr5 131281814
chr5 131281830
chr5 131281970
chr5 131289307
chr5 131289394
chr5 131289410
chr5 131289438
chr5 131289443
chr5 131289454
chr5 131289468
chr5 131289482
chr5 131289533
chr5 131289543
chr5 131289545
chr5 131289627
chr5 131289659
chr5 131378526
chr5 131378572
chr5 131379557
chr5 131379759
chr5 131379804
chr5 131379819
chr5 131379834
chr5 131382683
chr5 131382832
chr5 131383249
chr5 131389747
chr5 131389810
chr5 131416826
chr5 131416832
chr5 131416990
chr5 131417390
chr5 131417449
chr5 131417454
chr5 131417482
chr5 131514432
chr5 131514532
chr5 131514772
chr5 131514803
chr5 131514809
chr5 131515047
chr5 131595299
chr5 131634037
chr5 131634058
chr5 131634271
chr5 131634331
chr5 131634372
chr5 131634628
chr5 131634650
chr5 131634668
chr5 131636045
chr5 131636084
chr5 131636138
chr5 131636303
chr5 131636357
chr5 131636369
chr5 131636482
chr5 131636546
chr5 131795932
chr5 131795976
chr5 131810749
chr5 132179523
chr5 132179675
chr5 132179685
chr5 132180169
chr5 132189911
chr5 132190273
chr5 132190419
chr5 132190579
chr5 132410266
chr5 132410318
chr5 132410370
chr5 132411535
chr5 132411567
chr5 132411660
chr5 132411701
chr5 132411765
chr5 132411788
chr5 132411870
chr5 132412379
chr5 132412474
chr5 132412481
chr5 132412504
chr5 132412506
chr5 132412525
chr5 132412545
chr5 132412725
chr5 132412762
chr5 132412811
chr5 132420983
chr5 132421057
chr5 132421064
chr5 132421084
chr5 132421118
chr5 132421229
chr5 132455962
chr5 132456111
chr5 132456302
chr5 132456341
chr5 132456366
chr5 132456507
chr5 132456531
chr5 132456586
chr5 132466462
chr5 132466469
chr5 132466490
chr5 132466495
chr5 132466531
chr5 132466558
chr5 132466576
chr5 132466620
chr5 132466671
chr5 132466705
chr5 132466831
chr5 132466862
chr5 132466902
chr5 132466928
chr5 132467037
chr5 132467049
chr5 132467129
chr5 132467165
chr5 132473098
chr5 132473106
chr5 132473118
chr5 132473123
chr5 132473200
chr5 132473278
chr5 132473304
chr5 132473320
chr5 132487759
chr5 132487866
chr5 132487946
chr5 132488548
chr5 132488689
chr5 132488810
chr5 132488993
chr5 132489018
chr5 132489061
chr5 132489104
chr5 132489242
chr5 132489293
chr5 132489413
chr5 132489459
chr5 132489465
chr5 132489554
chr5 132495670
chr5 132495789
chr5 132495805
chr5 132495810
chr5 132495831
chr5 132495841
chr5 132495846
chr5 132495870
chr5 132495873
chr5 132495920
chr5 132495926
chr5 132515895
chr5 132515924
chr5 132516300
chr5 132517077
chr5 132517598
chr5 132518917
chr5 132519839
chr5 132519889
chr5 132519906
chr5 132520731
chr5 132520834
chr5 132557331
chr5 132557336
chr5 132557609
chr5 132684725
chr5 132684785
chr5 132684809
chr5 132684964
chr5 132685171
chr5 132746731
chr5 132746850
chr5 132746941
chr5 132853901
chr5 132962216
chr5 132962226
chr5 132962245
chr5 132962387
chr5 132962419
chr5 132962433
chr5 132962442
chr5 132962475
chr5 132962512
chr5 132962608
chr5 132962617
chr5 132962672
chr5 132962705
chr5 132962733
chr5 132962750
chr5 132962776
chr5 132962783
chr5 132962789
chr5 132962822
chr5 132962847
chr5 132962855
chr5 132962857
chr5 132962869
chr5 132962970
chr5 132962978
chr5 132963015
chr5 133062552
chr5 133515703
chr5 133515876
chr5 133516033
chr5 133516058
chr5 133516174
chr5 133853449
chr5 133853694
chr5 133967912
chr5 133967917
chr5 133968031
chr5 133968053
chr5 133968086
chr5 133968116
chr5 133968128
chr5 133968146
chr5 133968157
chr5 133968180
chr5 133968237
chr5 133968296
chr5 133968308
chr5 133968310
chr5 133968335
chr5 133968338
chr5 133968361
chr5 134175598
chr5 134175602
chr5 134175713
chr5 134175729
chr5 134175912
chr5 134175949
chr5 134223800
chr5 134223907
chr5 134224039
chr5 134224060
chr5 134224083
chr5 134224161
chr5 134224266
chr5 134224301
chr5 134224458
chr5 134224534
chr5 134224582
chr5 134224858
chr5 134302616
chr5 134366383
chr5 134366478
chr5 134366583
chr5 134366780
chr5 134367021
chr5 134367024
chr5 134367050
chr5 134367066
chr5 134367086
chr5 134370582
chr5 134370779
chr5 134370783
chr5 134370862
chr5 134370966
chr5 134372354
chr5 134372445
chr5 134372594
chr5 134372670
chr5 134372700
chr5 134372734
chr5 134372934
chr5 134372990
chr5 134373092
chr5 134524368
chr5 134524372
chr5 134648018
chr5 134649457
chr5 134649489
chr5 134649556
chr5 134649582
chr5 134649883
chr5 134738822
chr5 134738921
chr5 134738929
chr5 134738976
chr5 134738994
chr5 134739002
chr5 134739005
chr5 134739092
chr5 134739108
chr5 134739112
chr5 134739280
chr5 134739295
chr5 134739344
chr5 134739362
chr5 134739367
chr5 134739423
chr5 134739505
chr5 134739564
chr5 134739587
chr5 134739589
chr5 134739649
chr5 134759169
chr5 134759182
chr5 134759201
chr5 134759225
chr5 134759294
chr5 134759296
chr5 134759313
chr5 134759347
chr5 134759349
chr5 134759382
chr5 134759403
chr5 134759408
chr5 134759423
chr5 134759461
chr5 134759476
chr5 134759489
chr5 134759761
chr5 134759802
chr5 134759864
chr5 134759880
chr5 135373158
chr5 135373197
chr5 135373207
chr5 135373391
chr5 135373449
chr5 135397829
chr5 135397868
chr5 135397925
chr5 135398215
chr5 135398223
chr5 135398296
chr5 135398326
chr5 135398346
chr5 135398407
chr5 135398416
chr5 135837443
chr5 135837512
chr5 135838348
chr5 135887176
chr5 135887203
chr5 135887215
chr5 135887222
chr5 135887230
chr5 135887233
chr5 135887332
chr5 135977114
chr5 135977344
chr5 135977446
chr5 135977495
chr5 136036950
chr5 136037010
chr5 136037159
chr5 136037244
chr5 136037286
chr5 136037396
chr5 136037454
chr5 136037565
chr5 136037597
chr5 136133472
chr5 136133503
chr5 136133629
chr5 136133656
chr5 136133663
chr5 136133755
chr5 136133795
chr5 136133797
chr5 136133801
chr5 136133855
chr5 136133859
chr5 136133882
chr5 136133889
chr5 136133910
chr5 136134059
chr5 136134107
chr5 136134238
chr5 136134284
chr5 136134298
chr5 136292912
chr5 136292989
chr5 136293395
chr5 136364177
chr5 136364466
chr5 136364582
chr5 136365018
chr5 136365032
chr5 136919304
chr5 137516996
chr5 137517026
chr5 137555558
chr5 137555740
chr5 137555790
chr5 137555849
chr5 137556142
chr5 137751220
chr5 137751459
chr5 137751609
chr5 137751787
chr5 137995497
chr5 138011808
chr5 138069207
chr5 138178035
chr5 138178039
chr5 138331862
chr5 138331866
chr5 138331879
chr5 138337648
chr5 138337654
chr5 138337692
chr5 138337697
chr5 138337727
chr5 138337743
chr5 138337745
chr5 138337775
chr5 138337778
chr5 138337780
chr5 138337784
chr5 138337816
chr5 138337828
chr5 138337837
chr5 138337876
chr5 138337881
chr5 138337883
chr5 138337888
chr5 138337893
chr5 138337916
chr5 138337940
chr5 138337963
chr5 138338010
chr5 138353847
chr5 138353858
chr5 138408562
chr5 138541870
chr5 138541877
chr5 138574405
chr5 138574511
chr5 138574576
chr5 138574756
chr5 138574802
chr5 138574817
chr5 138574854
chr5 138611111
chr5 138611199
chr5 138611278
chr5 138611343
chr5 138611423
chr5 138611427
chr5 138611469
chr5 138611480
chr5 138633368
chr5 138633542
chr5 138653887
chr5 138654234
chr5 138654347
chr5 138654354
chr5 138654415
chr5 138654473
chr5 138654502
chr5 138654554
chr5 138792658
chr5 139246439
chr5 139246454
chr5 139273772
chr5 139273776
chr5 139273782
chr5 139273791
chr5 139273796
chr5 139273868
chr5 139273877
chr5 139274076
chr5 139274088
chr5 139274095
chr5 139274113
chr5 139274123
chr5 139274134
chr5 139274141
chr5 139274149
chr5 139274155
chr5 139274239
chr5 139274246
chr5 139274251
chr5 139274315
chr5 139274321
chr5 139274386
chr5 139274395
chr5 139274450
chr5 139274478
chr5 139274526
chr5 139294993
chr5 139295070
chr5 139295117
chr5 139295204
chr5 139295214
chr5 139295217
chr5 139295264
chr5 139295275
chr5 139295323
chr5 139295490
chr5 139295519
chr5 139295642
chr5 139295687
chr5 139295696
chr5 139295714
chr5 139295766
chr5 139295846
chr5 139305590
chr5 139305657
chr5 139342720
chr5 139342862
chr5 139342947
chr5 139342959
chr5 139343003
chr5 139343076
chr5 139343097
chr5 139403946
chr5 139403988
chr5 139403993
chr5 139404009
chr5 139454239
chr5 139454259
chr5 139454307
chr5 139470890
chr5 139470956
chr5 139470972
chr5 139470982
chr5 139471021
chr5 139471027
chr5 139471038
chr5 139481929
chr5 139482020
chr5 139482064
chr5 139482151
chr5 139482182
chr5 139482221
chr5 139482247
chr5 139482262
chr5 139482265
chr5 139482270
chr5 139482324
chr5 139482356
chr5 139482369
chr5 139482550
chr5 139482571
chr5 139482592
chr5 139482664
chr5 139482675
chr5 139482768
chr5 139482856
chr5 139562607
chr5 139562623
chr5 139562645
chr5 139562918
chr5 139562966
chr5 139562977
chr5 139563078
chr5 139563226
chr5 139563439
chr5 139563654
chr5 139563658
chr5 139563660
chr5 139563670
chr5 139563714
chr5 139563728
chr5 139563748
chr5 139563759
chr5 139563791
chr5 139563803
chr5 139563851
chr5 139563858
chr5 139563866
chr5 139563883
chr5 139563889
chr5 139563891
chr5 139565234
chr5 139565692
chr5 139636480
chr5 139636682
chr5 139636964
chr5 139637124
chr5 139637274
chr5 139637285
chr5 139652143
chr5 139652146
chr5 139652149
chr5 139652151
chr5 139652153
chr5 139652155
chr5 139652157
chr5 139652159
chr5 139652161
chr5 139652163
chr5 139652165
chr5 139652167
chr5 139652169
chr5 139652171
chr5 139652293
chr5 139652302
chr5 139652304
chr5 139652378
chr5 139652402
chr5 139746962
chr5 139747091
chr5 140038760
chr5 140038811
chr5 140038968
chr5 140043728
chr5 140043768
chr5 140043882
chr5 140043888
chr5 140044255
chr5 140113372
chr5 140113375
chr5 140113380
chr5 140113424
chr5 140113454
chr5 140113468
chr5 140113487
chr5 140113494
chr5 140113537
chr5 140113555
chr5 140113562
chr5 140113593
chr5 140113596
chr5 140115046
chr5 140115099
chr5 140115102
chr5 140115352
chr5 140115517
chr5 140144289
chr5 140159921
chr5 140251604
chr5 140251677
chr5 140251699
chr5 140251775
chr5 140251923
chr5 140302279
chr5 140302403
chr5 140302409
chr5 140302494
chr5 140302566
chr5 140302602
chr5 140534158
chr5 140534163
chr5 140534188
chr5 140534219
chr5 140534346
chr5 140534386
chr5 140556291
chr5 140556324
chr5 140556561
chr5 140556585
chr5 140556647
chr5 140556703
chr5 140556782
chr5 140556991
chr5 140557054
chr5 140557115
chr5 140569408
chr5 140648214
chr5 140648216
chr5 140648231
chr5 140710635
chr5 140710641
chr5 140710698
chr5 140710700
chr5 140710715
chr5 140710750
chr5 140710819
chr5 140710850
chr5 140710933
chr5 140710944
chr5 140710974
chr5 140710989
chr5 140711004
chr5 140711009
chr5 140711053
chr5 140711470
chr5 140711517
chr5 140711655
chr5 140711764
chr5 140711811
chr5 140755153
chr5 140755280
chr5 140755946
chr5 140756181
chr5 140756493
chr5 140785353
chr5 140785369
chr5 140785476
chr5 140785711
chr5 140785854
chr5 140789735
chr5 140789747
chr5 140789770
chr5 140789802
chr5 140789849
chr5 140790209
chr5 140790236
chr5 140798609
chr5 140798768
chr5 140798854
chr5 140799905
chr5 140799908
chr5 140800112
chr5 140800290
chr5 140803738
chr5 140803913
chr5 140804211
chr5 140804249
chr5 140804856
chr5 140818805
chr5 140819080
chr5 140820200
chr5 140820605
chr5 140820889
chr5 140820903
chr5 140821010
chr5 140821030
chr5 140821150
chr5 140827256
chr5 140827662
chr5 140827773
chr5 140827788
chr5 140827803
chr5 140827875
chr5 140831239
chr5 140831444
chr5 140831498
chr5 140839763
chr5 140840023
chr5 140840028
chr5 140840106
chr5 140840145
chr5 140844172
chr5 140844241
chr5 140844451
chr5 140844720
chr5 140844828
chr5 140844883
chr5 140844933
chr5 140845157
chr5 140845890
chr5 140847774
chr5 140851722
chr5 140854895
chr5 140854993
chr5 140855277
chr5 140855334
chr5 140855442
chr5 140855628
chr5 140855699
chr5 140855737
chr5 140855776
chr5 140855829
chr5 140855850
chr5 140858899
chr5 140859043
chr5 140859652
chr5 140860101
chr5 140866026
chr5 140866542
chr5 140866632
chr5 140867182
chr5 140868730
chr5 140868805
chr5 140868839
chr5 140868889
chr5 140868899
chr5 140872189
chr5 140877946
chr5 140878252
chr5 140878501
chr5 140879468
chr5 140879634
chr5 140879659
chr5 140885011
chr5 140965569
chr5 140965748
chr5 140965876
chr5 140965928
chr5 140984173
chr5 140984243
chr5 141001811
chr5 141008346
chr5 141008837
chr5 141009034
chr5 141041232
chr5 141041245
chr5 141041254
chr5 141041260
chr5 141041267
chr5 141041292
chr5 141041327
chr5 141041335
chr5 141041341
chr5 141041347
chr5 141041349
chr5 141041354
chr5 141041471
chr5 141041551
chr5 141041573
chr5 141041759
chr5 141042537
chr5 141042728
chr5 141043385
chr5 141043645
chr5 141057637
chr5 141058069
chr5 141058438
chr5 141058590
chr5 141058615
chr5 141080002
chr5 141099441
chr5 141099679
chr5 141103245
chr5 141103259
chr5 141103342
chr5 141103356
chr5 141109026
chr5 141109321
chr5 141119357
chr5 141119496
chr5 141119785
chr5 141119844
chr5 141119915
chr5 141124332
chr5 141124410
chr5 141124414
chr5 141125355
chr5 141138899
chr5 141149204
chr5 141149260
chr5 141149458
chr5 141149620
chr5 141171337
chr5 141171646
chr5 141172322
chr5 141172387
chr5 141172413
chr5 141172486
chr5 141172524
chr5 141181450
chr5 141181486
chr5 141181664
chr5 141181670
chr5 141181731
chr5 141185512
chr5 141185588
chr5 141185739
chr5 141186099
chr5 141191574
chr5 141191597
chr5 141191944
chr5 141192210
chr5 141192309
chr5 141192315
chr5 141192333
chr5 141192539
chr5 141195351
chr5 141196148
chr5 141196295
chr5 141196439
chr5 141196465
chr5 141196631
chr5 141197283
chr5 141208273
chr5 141208508
chr5 141208567
chr5 141212475
chr5 141212932
chr5 141213295
chr5 141216429
chr5 141216615
chr5 141216956
chr5 141217051
chr5 141232584
chr5 141232657
chr5 141233811
chr5 141233907
chr5 141234056
chr5 141234168
chr5 141234248
chr5 141237678
chr5 141237691
chr5 141237725
chr5 141237758
chr5 141237763
chr5 141237930
chr5 141238592
chr5 141238689
chr5 141238767
chr5 141239060
chr5 141321052
chr5 141321071
chr5 141321081
chr5 141321095
chr5 141321109
chr5 141321132
chr5 141330416
chr5 141330419
chr5 141330503
chr5 141330527
chr5 141335305
chr5 141335526
chr5 141335647
chr5 141336918
chr5 141337480
chr5 141337910
chr5 141338210
chr5 141338365
chr5 141338394
chr5 141338403
chr5 141342132
chr5 141342527
chr5 141342765
chr5 141343020
chr5 141343244
chr5 141354696
chr5 141354773
chr5 141359491
chr5 141359668
chr5 141359693
chr5 141359934
chr5 141359937
chr5 141359955
chr5 141363452
chr5 141363598
chr5 141363768
chr5 141363891
chr5 141363897
chr5 141367850
chr5 141367962
chr5 141368452
chr5 141368503
chr5 141368992
chr5 141369294
chr5 141369429
chr5 141369758
chr5 141369791
chr5 141369924
chr5 141369929
chr5 141370097
chr5 141387211
chr5 141387344
chr5 141392059
chr5 141396922
chr5 141397238
chr5 141397699
chr5 141397777
chr5 141397841
chr5 141397876
chr5 141397879
chr5 141397906
chr5 141402157
chr5 141402220
chr5 141402710
chr5 141402727
chr5 141402730
chr5 141407199
chr5 141407406
chr5 141407446
chr5 141407628
chr5 141412285
chr5 141412724
chr5 141412944
chr5 141412947
chr5 141412973
chr5 141412991
chr5 141413029
chr5 141413117
chr5 141413133
chr5 141415577
chr5 141415677
chr5 141417325
chr5 141417525
chr5 141417596
chr5 141417599
chr5 141417602
chr5 141417605
chr5 141417623
chr5 141417629
chr5 141417632
chr5 141417667
chr5 141429712
chr5 141429726
chr5 141430100
chr5 141430420
chr5 141430426
chr5 141430484
chr5 141430539
chr5 141430542
chr5 141430556
chr5 141430570
chr5 141604490
chr5 141604493
chr5 141604620
chr5 141604762
chr5 141604816
chr5 141604843
chr5 141605391
chr5 141605654
chr5 141605738
chr5 141605850
chr5 141605873
chr5 141605901
chr5 141605914
chr5 141616803
chr5 141616987
chr5 141617197
chr5 141617512
chr5 141617719
chr5 141617758
chr5 141617776
chr5 141618458
chr5 141618464
chr5 141618511
chr5 141618524
chr5 141618528
chr5 141618538
chr5 141618542
chr5 141618571
chr5 141618583
chr5 141618592
chr5 141618604
chr5 141618616
chr5 141618626
chr5 141618634
chr5 141618665
chr5 141618670
chr5 141618674
chr5 141618679
chr5 141619359
chr5 141619361
chr5 141619506
chr5 141619539
chr5 141619564
chr5 141878931
chr5 141878935
chr5 141878941
chr5 141878948
chr5 141885085
chr5 141885376
chr5 141885807
chr5 141924105
chr5 141924335
chr5 141924394
chr5 141924407
chr5 141968678
chr5 141968687
chr5 141968691
chr5 141968714
chr5 141968723
chr5 141968753
chr5 141968777
chr5 141969528
chr5 141969538
chr5 141969563
chr5 141970066
chr5 141970141
chr5 142015328
chr5 142015882
chr5 142015909
chr5 142016013
chr5 142016082
chr5 142016356
chr5 142016484
chr5 142016686
chr5 142024702
chr5 142024767
chr5 142024788
chr5 142024843
chr5 142024894
chr5 142024916
chr5 142024977
chr5 142024999
chr5 142025061
chr5 142025075
chr5 142025081
chr5 142025088
chr5 142025094
chr5 142025097
chr5 142025100
chr5 142025108
chr5 142025134
chr5 142025141
chr5 142025151
chr5 142025159
chr5 142025170
chr5 142025180
chr5 142025196
chr5 142025226
chr5 142025235
chr5 142025238
chr5 142025258
chr5 142025290
chr5 142025345
chr5 142025402
chr5 142025451
chr5 142025506
chr5 142110448
chr5 142223857
chr5 142223866
chr5 142713485
chr5 142713519
chr5 142713571
chr5 142977477
chr5 143008976
chr5 143009090
chr5 143009099
chr5 143009248
chr5 143009294
chr5 143009309
chr5 143009312
chr5 143009327
chr5 143009391
chr5 143009515
chr5 143009637
chr5 143009712
chr5 143054607
chr5 143054618
chr5 143054660
chr5 143054686
chr5 143054813
chr5 143055390
chr5 143055655
chr5 143055876
chr5 143055928
chr5 143056182
chr5 143182966
chr5 143183004
chr5 143183358
chr5 143183385
chr5 143183394
chr5 143222302
chr5 143222333
chr5 143222401
chr5 143222431
chr5 143222448
chr5 143222511
chr5 143222545
chr5 143222705
chr5 143222752
chr5 143222761
chr5 143222853
chr5 143223029
chr5 143223073
chr5 143223092
chr5 143223145
chr5 143223158
chr5 143402225
chr5 143402252
chr5 143402278
chr5 143402284
chr5 143402296
chr5 143402417
chr5 143402441
chr5 143402459
chr5 143404739
chr5 143404758
chr5 143404777
chr5 143404804
chr5 143404815
chr5 143404817
chr5 143404829
chr5 143404847
chr5 143404870
chr5 143404880
chr5 143404897
chr5 143404957
chr5 143405020
chr5 143405027
chr5 143405048
chr5 143405055
chr5 143405066
chr5 143405070
chr5 143405081
chr5 143405104
chr5 143405107
chr5 143405109
chr5 143405112
chr5 143405126
chr5 143405132
chr5 143405138
chr5 143405594
chr5 143405600
chr5 143405607
chr5 143405614
chr5 143405636
chr5 143405663
chr5 143405671
chr5 143405693
chr5 143405703
chr5 143405739
chr5 143405793
chr5 143435369
chr5 143435405
chr5 143435445
chr5 143435898
chr5 143435904
chr5 143436242
chr5 143605833
chr5 144169901
chr5 144169929
chr5 144170020
chr5 144170077
chr5 144170094
chr5 144170103
chr5 144170116
chr5 144170119
chr5 144170125
chr5 144170163
chr5 144170216
chr5 144170222
chr5 144170759
chr5 144170768
chr5 144170791
chr5 144170823
chr5 144170829
chr5 144170849
chr5 144170903
chr5 144170920
chr5 144170965
chr5 144171178
chr5 144187937
chr5 144187952
chr5 144189632
chr5 144189656
chr5 144189974
chr5 144190004
chr5 144190026
chr5 144190091
chr5 144190134
chr5 144205181
chr5 144205191
chr5 144205197
chr5 144205209
chr5 144205211
chr5 144205213
chr5 144205224
chr5 144205278
chr5 144279546
chr5 144282586
chr5 144472279
chr5 144472407
chr5 144472668
chr5 145423523
chr5 145423690
chr5 145423711
chr5 145423736
chr5 145423767
chr5 145423994
chr5 145424047
chr5 145424110
chr5 145830869
chr5 145831028
chr5 145946665
chr5 146173782
chr5 146173806
chr5 146182249
chr5 146182297
chr5 146182320
chr5 146182358
chr5 146182367
chr5 146182376
chr5 146182853
chr5 146182915
chr5 146182935
chr5 146182950
chr5 146182967
chr5 146202863
chr5 146204273
chr5 146204333
chr5 146205748
chr5 146205758
chr5 146205795
chr5 146238799
chr5 146336624
chr5 146336911
chr5 146336924
chr5 146447244
chr5 146447268
chr5 146447277
chr5 146447290
chr5 146447313
chr5 146447316
chr5 146447321
chr5 146447324
chr5 146447336
chr5 146447338
chr5 146447354
chr5 146447359
chr5 146447364
chr5 146447370
chr5 146447376
chr5 146447386
chr5 146447396
chr5 146447417
chr5 146447444
chr5 146447464
chr5 146447488
chr5 146447493
chr5 146447497
chr5 146447507
chr5 146447513
chr5 146447517
chr5 146447522
chr5 146447527
chr5 146447533
chr5 146447581
chr5 146448288
chr5 146448534
chr5 146448675
chr5 146542790
chr5 146542840
chr5 146610430
chr5 146610437
chr5 146610997
chr5 146611015
chr5 146611078
chr5 146611104
chr5 146611371
chr5 146611381
chr5 146611414
chr5 146612671
chr5 146612675
chr5 146612726
chr5 146613028
chr5 146613117
chr5 147189424
chr5 147189511
chr5 147224186
chr5 147369775
chr5 147781906
chr5 147782361
chr5 147782468
chr5 147782524
chr5 147782529
chr5 147782542
chr5 147782567
chr5 147782598
chr5 147782606
chr5 147782654
chr5 147782657
chr5 147782660
chr5 147782663
chr5 147782710
chr5 147782728
chr5 147782812
chr5 147805285
chr5 147805351
chr5 147805371
chr5 147805392
chr5 147997694
chr5 147997721
chr5 147999144
chr5 147999288
chr5 147999332
chr5 147999364
chr5 148270340
chr5 148383640
chr5 148384091
chr5 148384098
chr5 148384102
chr5 148384142
chr5 148384146
chr5 148384156
chr5 148384232
chr5 148384240
chr5 148384368
chr5 148384372
chr5 148384377
chr5 148384403
chr5 148384411
chr5 148384443
chr5 148384497
chr5 148384550
chr5 148384624
chr5 148384741
chr5 148655304
chr5 148826215
chr5 148826222
chr5 148826235
chr5 148826245
chr5 148826262
chr5 148826295
chr5 148826297
chr5 148826303
chr5 148826323
chr5 148826348
chr5 148826408
chr5 148826426
chr5 148826451
chr5 148826455
chr5 148826480
chr5 148826513
chr5 148826521
chr5 148826523
chr5 148826530
chr5 148826533
chr5 148826545
chr5 148826555
chr5 148826559
chr5 148826564
chr5 148826567
chr5 148826601
chr5 148826610
chr5 148826617
chr5 148826622
chr5 149133062
chr5 149240349
chr5 149240500
chr5 149240528
chr5 149240533
chr5 149240546
chr5 149240554
chr5 149240612
chr5 149240614
chr5 149240653
chr5 149240666
chr5 149240680
chr5 149240690
chr5 149344934
chr5 149344947
chr5 149344953
chr5 149344994
chr5 149345153
chr5 149345155
chr5 149345182
chr5 149345206
chr5 149345223
chr5 149345964
chr5 149345991
chr5 149345998
chr5 149346111
chr5 149346117
chr5 149346233
chr5 149346254
chr5 149346263
chr5 149346266
chr5 149346283
chr5 149346361
chr5 149549684
chr5 149549698
chr5 149549703
chr5 149549708
chr5 149549759
chr5 149549762
chr5 149724613
chr5 149724922
chr5 149828908
chr5 149828921
chr5 150001910
chr5 150001939
chr5 150001950
chr5 150410037
chr5 150410059
chr5 150410062
chr5 150410069
chr5 150410076
chr5 150410145
chr5 150410249
chr5 150410327
chr5 150410367
chr5 150410418
chr5 150410548
chr5 150410596
chr5 150410733
chr5 150411178
chr5 150411309
chr5 150411311
chr5 150411524
chr5 150411708
chr5 150411850
chr5 150412184
chr5 150412211
chr5 150412244
chr5 150412385
chr5 150412455
chr5 150412549
chr5 150412571
chr5 150412575
chr5 150412594
chr5 150412767
chr5 150412772
chr5 150412785
chr5 150412808
chr5 150412827
chr5 150412900
chr5 150412917
chr5 150412952
chr5 150436138
chr5 150436224
chr5 150436226
chr5 150436291
chr5 150436297
chr5 150436329
chr5 150436369
chr5 150436386
chr5 150436446
chr5 150436458
chr5 150436479
chr5 150448119
chr5 150448474
chr5 150448521
chr5 150448598
chr5 150448682
chr5 150448856
chr5 150700246
chr5 150700277
chr5 150700283
chr5 150700317
chr5 150700329
chr5 150700331
chr5 150700403
chr5 150700422
chr5 150700893
chr5 150700916
chr5 150700932
chr5 150700980
chr5 150700994
chr5 150700998
chr5 150701017
chr5 150701035
chr5 150701046
chr5 150701056
chr5 150701065
chr5 150701068
chr5 150701070
chr5 150701073
chr5 150701077
chr5 150701080
chr5 150701091
chr5 150701093
chr5 150701837
chr5 150701937
chr5 150758326
chr5 150758344
chr5 150758347
chr5 150758363
chr5 150758475
chr5 150758481
chr5 150758497
chr5 150758525
chr5 150758568
chr5 150758596
chr5 150758608
chr5 150758641
chr5 150758661
chr5 150758675
chr5 150758722
chr5 150758734
chr5 150758741
chr5 150758788
chr5 150783868
chr5 150783879
chr5 150846745
chr5 150846761
chr5 150846783
chr5 150846792
chr5 150846841
chr5 150846847
chr5 150846875
chr5 150846877
chr5 150846885
chr5 150846913
chr5 150846931
chr5 150847016
chr5 150847137
chr5 150847166
chr5 150847198
chr5 150847210
chr5 150847290
chr5 150905555
chr5 150905615
chr5 150919286
chr5 150963494
chr5 150963605
chr5 151080105
chr5 151080129
chr5 151087106
chr5 151087127
chr5 151087150
chr5 151087218
chr5 151087232
chr5 151087248
chr5 151087278
chr5 151087342
chr5 151094141
chr5 151094151
chr5 151094168
chr5 151094247
chr5 151094261
chr5 151150591
chr5 151150758
chr5 151150783
chr5 151151191
chr5 151151386
chr5 151151464
chr5 151155310
chr5 151155547
chr5 151155601
chr5 151155628
chr5 151155647
chr5 151155834
chr5 151155870
chr5 151155917
chr5 151157027
chr5 151157081
chr5 151157089
chr5 151202669
chr5 151202745
chr5 151211815
chr5 151211823
chr5 151211984
chr5 151212002
chr5 151212099
chr5 151212141
chr5 151212179
chr5 151212630
chr5 151212644
chr5 151213939
chr5 151214123
chr5 151214238
chr5 151214300
chr5 151214323
chr5 151214361
chr5 151214374
chr5 151214421
chr5 151214678
chr5 151214686
chr5 151214694
chr5 151214745
chr5 151224288
chr5 151224311
chr5 151252567
chr5 151252575
chr5 151252622
chr5 151252654
chr5 151252685
chr5 151252687
chr5 151252716
chr5 151252722
chr5 151252727
chr5 151252748
chr5 151252764
chr5 151252770
chr5 151252793
chr5 151252798
chr5 151252804
chr5 151252810
chr5 151252814
chr5 151252825
chr5 151252827
chr5 151252832
chr5 151252838
chr5 151252847
chr5 151252849
chr5 151252851
chr5 151252853
chr5 151252861
chr5 151252866
chr5 151252872
chr5 151252880
chr5 151252891
chr5 151252908
chr5 151252917
chr5 151253031
chr5 151253039
chr5 151253045
chr5 151258976
chr5 151259314
chr5 151613018
chr5 151613031
chr5 151613112
chr5 151613124
chr5 151613145
chr5 151613177
chr5 151613206
chr5 151613241
chr5 151687003
chr5 151773118
chr5 151773124
chr5 151773139
chr5 151773149
chr5 151773251
chr5 151773254
chr5 151773292
chr5 151773315
chr5 151773352
chr5 151773413
chr5 151773445
chr5 151773641
chr5 151773733
chr5 151773739
chr5 151773939
chr5 151774024
chr5 151774149
chr5 151774174
chr5 151774361
chr5 151774389
chr5 151774437
chr5 151781685
chr5 152080080
chr5 152080122
chr5 152403819
chr5 152481480
chr5 152731575
chr5 152731839
chr5 152732237
chr5 152732544
chr5 152732718
chr5 153352592
chr5 153352613
chr5 153352634
chr5 153352756
chr5 153352774
chr5 153352790
chr5 153352798
chr5 153352802
chr5 153352813
chr5 153352836
chr5 153352938
chr5 153352964
chr5 153353107
chr5 153353181
chr5 153353236
chr5 153353289
chr5 153353344
chr5 153353681
chr5 153379971
chr5 153380393
chr5 153492339
chr5 153492387
chr5 153493111
chr5 153601573
chr5 154071973
chr5 154072414
chr5 154072492
chr5 154072503
chr5 154072522
chr5 154075380
chr5 154221953
chr5 154273783
chr5 154444650
chr5 154444653
chr5 154444667
chr5 154444794
chr5 154444876
chr5 154444901
chr5 154444921
chr5 154444928
chr5 154444952
chr5 154445001
chr5 154445298
chr5 154445311
chr5 154445343
chr5 154445345
chr5 154445348
chr5 154445387
chr5 154445405
chr5 154445439
chr5 154445453
chr5 154445486
chr5 154445503
chr5 154447255
chr5 154447275
chr5 154447289
chr5 154447372
chr5 154486920
chr5 154757965
chr5 154758072
chr5 154758154
chr5 154758223
chr5 154758242
chr5 154859798
chr5 154859808
chr5 154859814
chr5 154859954
chr5 154860014
chr5 154860053
chr5 154860178
chr5 154860496
chr5 154860692
chr5 154860818
chr5 154860902
chr5 154860950
chr5 154861074
chr5 154861165
chr5 154937601
chr5 154937662
chr5 154937673
chr5 154937675
chr5 154937777
chr5 154937781
chr5 154937889
chr5 154937900
chr5 154937908
chr5 154937911
chr5 154937924
chr5 154937945
chr5 154937970
chr5 154937975
chr5 154937995
chr5 154938001
chr5 154938005
chr5 154941220
chr5 154941246
chr5 154941276
chr5 154941281
chr5 154941289
chr5 154941336
chr5 154941342
chr5 154941380
chr5 154941394
chr5 154941477
chr5 154941489
chr5 154941496
chr5 154941500
chr5 154941554
chr5 154941606
chr5 154941630
chr5 154941633
chr5 154941654
chr5 154941691
chr5 154941711
chr5 154941744
chr5 154941855
chr5 154941883
chr5 154942066
chr5 155012274
chr5 155012564
chr5 155012568
chr5 155012714
chr5 155587740
chr5 155587881
chr5 156942061
chr5 156942137
chr5 156942325
chr5 157109368
chr5 157109385
chr5 157109944
chr5 157143179
chr5 157143410
chr5 157143479
chr5 157143490
chr5 157143497
chr5 157143512
chr5 157143579
chr5 157143587
chr5 157143599
chr5 157172153
chr5 157172366
chr5 157178370
chr5 157178512
chr5 157178577
chr5 157179083
chr5 157179111
chr5 157179160
chr5 157179561
chr5 157179849
chr5 157180752
chr5 157180782
chr5 157180825
chr5 157180842
chr5 157181048
chr5 157181062
chr5 157181107
chr5 157181145
chr5 157181423
chr5 157181597
chr5 157181631
chr5 157181634
chr5 157181777
chr5 157182455
chr5 157182557
chr5 157182634
chr5 157182757
chr5 157183446
chr5 157183755
chr5 157183990
chr5 157184044
chr5 157184240
chr5 157184384
chr5 157184399
chr5 157184413
chr5 157184416
chr5 157184494
chr5 157184508
chr5 157184607
chr5 157220017
chr5 157247916
chr5 157248395
chr5 157266681
chr5 157266694
chr5 157266710
chr5 157266717
chr5 157266722
chr5 157266725
chr5 157266738
chr5 157266773
chr5 157266804
chr5 157266822
chr5 157266828
chr5 157266933
chr5 157267075
chr5 157267282
chr5 157267325
chr5 157271780
chr5 157271798
chr5 157271805
chr5 157271844
chr5 157271915
chr5 157271917
chr5 157272018
chr5 157272111
chr5 157272179
chr5 157272212
chr5 157272231
chr5 157272291
chr5 157272352
chr5 157272430
chr5 157273629
chr5 157607282
chr5 157607561
chr5 157607564
chr5 157607784
chr5 157670566
chr5 157670589
chr5 157670663
chr5 157731166
chr5 157761880
chr5 157857642
chr5 157858128
chr5 157858137
chr5 157858231
chr5 157858293
chr5 157858490
chr5 157858576
chr5 157858600
chr5 157858620
chr5 157858632
chr5 157858650
chr5 157858653
chr5 157858684
chr5 157858738
chr5 157858762
chr5 157858768
chr5 157858781
chr5 157858787
chr5 157858797
chr5 157858802
chr5 157858805
chr5 157858835
chr5 157858840
chr5 157858894
chr5 157858903
chr5 157858920
chr5 157858929
chr5 157858946
chr5 157858948
chr5 157858971
chr5 157858978
chr5 157858980
chr5 157858982
chr5 157858987
chr5 157858992
chr5 157858995
chr5 157859017
chr5 157859024
chr5 157859035
chr5 157859040
chr5 157859056
chr5 157859065
chr5 157859068
chr5 157859072
chr5 157859075
chr5 157859080
chr5 157859118
chr5 157859121
chr5 157859124
chr5 157859127
chr5 157859135
chr5 157859138
chr5 157859143
chr5 157859145
chr5 157871212
chr5 157871402
chr5 157871508
chr5 157871643
chr5 157871964
chr5 158354926
chr5 158435478
chr5 158435606
chr5 159094110
chr5 159094426
chr5 159094539
chr5 159094877
chr5 159094898
chr5 159094957
chr5 159094959
chr5 159094983
chr5 159099606
chr5 159099615
chr5 159099634
chr5 159099685
chr5 159099693
chr5 159099721
chr5 159099853
chr5 159099991
chr5 159099993
chr5 159099999
chr5 159100106
chr5 159100123
chr5 159100133
chr5 159203038
chr5 159206132
chr5 159206139
chr5 159206195
chr5 159206240
chr5 159206252
chr5 159206281
chr5 159206336
chr5 159206569
chr5 159206766
chr5 159207077
chr5 159209099
chr5 159209118
chr5 159209145
chr5 159209148
chr5 159209150
chr5 159209172
chr5 159209181
chr5 159209185
chr5 159209192
chr5 159209194
chr5 159263174
chr5 159263193
chr5 159263221
chr5 159263238
chr5 159263258
chr5 159263270
chr5 159263276
chr5 159367724
chr5 159412379
chr5 159412498
chr5 159412560
chr5 159412627
chr5 159469376
chr5 159515828
chr5 159515897
chr5 159646672
chr5 159879335
chr5 159970397
chr5 160009176
chr5 160009205
chr5 160009217
chr5 160009263
chr5 160009265
chr5 160009328
chr5 160009357
chr5 160009366
chr5 160009432
chr5 160009446
chr5 160009452
chr5 160009465
chr5 160009481
chr5 160009498
chr5 160009559
chr5 160009637
chr5 160009639
chr5 160009733
chr5 160009762
chr5 160009787
chr5 160009832
chr5 160009865
chr5 160118239
chr5 160118256
chr5 160118364
chr5 160118377
chr5 160118403
chr5 160118419
chr5 160118427
chr5 160118435
chr5 160118447
chr5 160118489
chr5 160119419
chr5 160119428
chr5 160119431
chr5 160119434
chr5 160119437
chr5 160119443
chr5 160165749
chr5 160165768
chr5 160165830
chr5 160369937
chr5 160370046
chr5 160370157
chr5 160370228
chr5 160370250
chr5 160370268
chr5 160399425
chr5 160399446
chr5 160419536
chr5 160419546
chr5 160419644
chr5 160419741
chr5 160419816
chr5 160419902
chr5 160419996
chr5 160421292
chr5 160421357
chr5 160421366
chr5 160421401
chr5 160421640
chr5 160421662
chr5 160421689
chr5 160421929
chr5 160421935
chr5 160421938
chr5 160421950
chr5 160421957
chr5 160421963
chr5 160422003
chr5 160422020
chr5 160422026
chr5 160422034
chr5 160422042
chr5 160422062
chr5 160422094
chr5 160422096
chr5 160422098
chr5 160422105
chr5 160422171
chr5 160422175
chr5 160422186
chr5 160422750
chr5 160422763
chr5 160422767
chr5 160438141
chr5 160438369
chr5 160438401
chr5 160438576
chr5 160438799
chr5 160438857
chr5 160438862
chr5 160438885
chr5 160438905
chr5 160438996
chr5 160439001
chr5 160439050
chr5 160439053
chr5 160439126
chr5 160467904
chr5 160467920
chr5 160467930
chr5 160467932
chr5 160468106
chr5 160468114
chr5 160468153
chr5 160468260
chr5 160468268
chr5 160468301
chr5 160468325
chr5 160468375
chr5 160468393
chr5 160468437
chr5 160469119
chr5 160469206
chr5 160469214
chr5 160469218
chr5 160470567
chr5 160470788
chr5 160471018
chr5 160471049
chr5 160471069
chr5 160471188
chr5 160508760
chr5 160508782
chr5 160508821
chr5 160595718
chr5 160596386
chr5 160596414
chr5 160711549
chr5 160712356
chr5 160712449
chr5 160712788
chr5 160712824
chr5 160713710
chr5 160713974
chr5 160713983
chr5 160714020
chr5 160874173
chr5 160874193
chr5 160874394
chr5 160874467
chr5 160874515
chr5 160874546
chr5 160874682
chr5 160874727
chr5 160876031
chr5 160877152
chr5 161072343
chr5 161072374
chr5 161072543
chr5 161072552
chr5 161072639
chr5 161072833
chr5 161073233
chr5 161543588
chr5 161543879
chr5 161544027
chr5 161544256
chr5 161544400
chr5 161544409
chr5 161544419
chr5 161544467
chr5 161544490
chr5 161544546
chr5 161544626
chr5 161544788
chr5 161545186
chr5 161545286
chr5 161545308
chr5 161545318
chr5 161547080
chr5 161547088
chr5 161547102
chr5 161608846
chr5 161608891
chr5 161608924
chr5 161609166
chr5 161609305
chr5 161689666
chr5 161689862
chr5 161846007
chr5 161846338
chr5 161846481
chr5 161846833
chr5 161846847
chr5 161846971
chr5 161847017
chr5 161847075
chr5 161848291
chr5 161848297
chr5 161848313
chr5 161848315
chr5 161848319
chr5 161848325
chr5 161848331
chr5 161848339
chr5 161848341
chr5 161848518
chr5 161848528
chr5 161848562
chr5 161848566
chr5 161848570
chr5 161848582
chr5 161848623
chr5 161848650
chr5 161848686
chr5 161848739
chr5 161848823
chr5 161848826
chr5 161848851
chr5 161848859
chr5 161848900
chr5 161848948
chr5 161848995
chr5 161849040
chr5 161849049
chr5 161849335
chr5 161849481
chr5 161849513
chr5 161849585
chr5 161849812
chr5 162066846
chr5 162067009
chr5 162363407
chr5 162365478
chr5 162533597
chr5 162534378
chr5 162683479
chr5 162683654
chr5 162683747
chr5 163332105
chr5 163332169
chr5 163332621
chr5 163436841
chr5 163437074
chr5 163437262
chr5 163437265
chr5 163437274
chr5 163437285
chr5 163437870
chr5 163437888
chr5 163437890
chr5 163437915
chr5 163437945
chr5 163437959
chr5 163437965
chr5 163437971
chr5 163437991
chr5 163438000
chr5 163438150
chr5 163438230
chr5 163438240
chr5 163438250
chr5 163458749
chr5 163458791
chr5 163458821
chr5 163458908
chr5 163459022
chr5 163459121
chr5 163459260
chr5 163459557
chr5 163459612
chr5 163459656
chr5 163459706
chr5 163461980
chr5 163461995
chr5 163462018
chr5 163462123
chr5 163462349
chr5 163462440
chr5 163503534
chr5 163503566
chr5 163503604
chr5 163507013
chr5 163507016
chr5 163507159
chr5 163507350
chr5 163507360
chr5 163507452
chr5 163507486
chr5 163509372
chr5 163509408
chr5 163509433
chr5 163509447
chr5 163509558
chr5 163509602
chr5 163509682
chr5 164795048
chr5 164970178
chr5 165220890
chr5 165221080
chr5 165228493
chr5 165228820
chr5 165228896
chr5 165321485
chr5 165325383
chr5 165617256
chr5 165865962
chr5 165866030
chr5 165866449
chr5 165866458
chr5 166041575
chr5 166142933
chr5 166142989
chr5 166143201
chr5 166143255
chr5 166143520
chr5 166143780
chr5 166143813
chr5 166143846
chr5 166144044
chr5 166144053
chr5 166266351
chr5 166431012
chr5 166431070
chr5 166431231
chr5 166431554
chr5 166431574
chr5 166431579
chr5 166431705
chr5 166840952
chr5 166841109
chr5 166841138
chr5 166841390
chr5 166876214
chr5 166876627
chr5 166877255
chr5 166877259
chr5 166968831
chr5 166969526
chr5 166969568
chr5 166979420
chr5 166979446
chr5 166979457
chr5 166979501
chr5 166979514
chr5 166979619
chr5 166979656
chr5 166979745
chr5 166979753
chr5 166979840
chr5 166979861
chr5 166979898
chr5 166979922
chr5 166980074
chr5 166980292
chr5 166980461
chr5 167366468
chr5 167366580
chr5 167366919
chr5 167700371
chr5 168074729
chr5 168074743
chr5 168074841
chr5 168329152
chr5 168329349
chr5 168329398
chr5 168409829
chr5 168409858
chr5 168409876
chr5 168409924
chr5 168409967
chr5 168409973
chr5 168410018
chr5 168410087
chr5 168486454
chr5 168486460
chr5 168486466
chr5 168486477
chr5 168486486
chr5 168486504
chr5 168486525
chr5 168486527
chr5 168486529
chr5 168486551
chr5 168486561
chr5 168486564
chr5 168486610
chr5 168486616
chr5 168486622
chr5 168486635
chr5 168486666
chr5 168486671
chr5 168486727
chr5 168486747
chr5 168486792
chr5 168486798
chr5 168486868
chr5 168486870
chr5 168487042
chr5 168487045
chr5 168487080
chr5 168487084
chr5 168487088
chr5 168487090
chr5 168487128
chr5 168487137
chr5 168487144
chr5 168487158
chr5 168578307
chr5 168578314
chr5 168578333
chr5 168578413
chr5 168578440
chr5 168578569
chr5 168578623
chr5 168852161
chr5 168852185
chr5 168852194
chr5 168852213
chr5 168852248
chr5 168852405
chr5 168852528
chr5 168852541
chr5 168852602
chr5 169583137
chr5 169583263
chr5 169583285
chr5 169583314
chr5 169583371
chr5 169583404
chr5 169583408
chr5 169583434
chr5 169583446
chr5 169583473
chr5 169583498
chr5 169583521
chr5 169583596
chr5 169583602
chr5 169583608
chr5 169583619
chr5 169583622
chr5 169583624
chr5 169583712
chr5 169583716
chr5 169583721
chr5 169583728
chr5 169583740
chr5 169583742
chr5 169583768
chr5 169583776
chr5 169583791
chr5 169583929
chr5 169583945
chr5 169583973
chr5 169583981
chr5 169583985
chr5 169584015
chr5 169584045
chr5 169584050
chr5 169584063
chr5 169584076
chr5 169584079
chr5 169584109
chr5 169584117
chr5 169584124
chr5 169584144
chr5 169584158
chr5 169584165
chr5 169584170
chr5 169584185
chr5 169623142
chr5 169637943
chr5 169637979
chr5 169638031
chr5 169638087
chr5 169638169
chr5 169638203
chr5 169638325
chr5 169638507
chr5 170254205
chr5 170254279
chr5 170254286
chr5 170254329
chr5 170254345
chr5 170254358
chr5 170262237
chr5 170262340
chr5 170267594
chr5 170267614
chr5 170267621
chr5 170267669
chr5 170267743
chr5 170267952
chr5 170267965
chr5 170267980
chr5 170268005
chr5 170268041
chr5 170268086
chr5 170275823
chr5 170277953
chr5 170278043
chr5 170278093
chr5 170278115
chr5 170278386
chr5 170278541
chr5 170278602
chr5 170278628
chr5 170278710
chr5 170279106
chr5 170279234
chr5 170279411
chr5 170279587
chr5 170279628
chr5 170279637
chr5 170293210
chr5 170293267
chr5 170293317
chr5 170293327
chr5 170293405
chr5 170293464
chr5 170293537
chr5 170293596
chr5 170293702
chr5 170293715
chr5 170293721
chr5 170293968
chr5 170293971
chr5 170293982
chr5 170294282
chr5 170294335
chr5 170294359
chr5 170294970
chr5 170295156
chr5 170295257
chr5 170295285
chr5 170295363
chr5 170295553
chr5 170295570
chr5 170295684
chr5 170295693
chr5 170295946
chr5 170296063
chr5 170296225
chr5 170298096
chr5 170298780
chr5 170313382
chr5 170313415
chr5 170331015
chr5 170331051
chr5 170331312
chr5 170331336
chr5 170331387
chr5 170331479
chr5 170331495
chr5 170331535
chr5 170331557
chr5 170331669
chr5 170331690
chr5 170331846
chr5 170333006
chr5 170333010
chr5 170333029
chr5 170333265
chr5 170333300
chr5 170333338
chr5 170333377
chr5 170333398
chr5 170333433
chr5 170333587
chr5 170333693
chr5 170333918
chr5 170334216
chr5 170334247
chr5 170334275
chr5 170334277
chr5 170393624
chr5 170393685
chr5 170393719
chr5 170633105
chr5 170633114
chr5 170633133
chr5 170633159
chr5 170633175
chr5 170633185
chr5 170633195
chr5 170633217
chr5 170633222
chr5 170633232
chr5 170633248
chr5 170633271
chr5 170633273
chr5 170633279
chr5 170633285
chr5 170633529
chr5 170633668
chr5 170633675
chr5 170633688
chr5 170633693
chr5 170633705
chr5 170633713
chr5 171388980
chr5 171388991
chr5 171389029
chr5 171389040
chr5 171389072
chr5 171389100
chr5 171389107
chr5 171389221
chr5 171389246
chr5 171389269
chr5 171389306
chr5 171389488
chr5 171389538
chr5 171389594
chr5 171389652
chr5 171389663
chr5 171389818
chr5 171390067
chr5 171390129
chr5 171390399
chr5 171601104
chr5 171601244
chr5 171601324
chr5 171601423
chr5 171721954
chr5 171722250
chr5 171722512
chr5 171728859
chr5 171770206
chr5 171941843
chr5 171989564
chr5 171989738
chr5 171989925
chr5 172004585
chr5 172004661
chr5 172004732
chr5 172004864
chr5 172004892
chr5 172005127
chr5 172005289
chr5 172005416
chr5 172005549
chr5 172005572
chr5 172005577
chr5 172005622
chr5 172005631
chr5 172111389
chr5 172111404
chr5 172111432
chr5 172111481
chr5 172111553
chr5 172111692
chr5 172111695
chr5 172111722
chr5 172111783
chr5 172111818
chr5 172113249
chr5 172113261
chr5 172113352
chr5 172113394
chr5 172114568
chr5 172114575
chr5 172114583
chr5 172114607
chr5 172114627
chr5 172114631
chr5 172114684
chr5 172114718
chr5 172114725
chr5 172114729
chr5 172114734
chr5 172114762
chr5 172114772
chr5 172114778
chr5 172114782
chr5 172114802
chr5 172114823
chr5 172114825
chr5 172114847
chr5 172114854
chr5 172114873
chr5 172114896
chr5 172114931
chr5 172114940
chr5 172115017
chr5 172115049
chr5 172115073
chr5 172115128
chr5 172115134
chr5 172115147
chr5 172115157
chr5 172115172
chr5 172115195
chr5 172115264
chr5 172115323
chr5 172115349
chr5 172115407
chr5 172115444
chr5 172115456
chr5 172115474
chr5 172115486
chr5 172174678
chr5 172174685
chr5 172174725
chr5 172174784
chr5 172174790
chr5 172174806
chr5 172174825
chr5 172174939
chr5 172175171
chr5 172175234
chr5 172175252
chr5 172175293
chr5 172175785
chr5 172175928
chr5 172178802
chr5 172178870
chr5 172178965
chr5 172178988
chr5 172179027
chr5 172179056
chr5 172179145
chr5 172179495
chr5 172179514
chr5 172179527
chr5 172179540
chr5 172179567
chr5 172185156
chr5 172185203
chr5 172185240
chr5 172185300
chr5 172185308
chr5 172185329
chr5 172185371
chr5 172185398
chr5 172185409
chr5 172185429
chr5 172185546
chr5 172185558
chr5 172185562
chr5 172185591
chr5 172185758
chr5 172185813
chr5 172185885
chr5 172186649
chr5 172186724
chr5 172186746
chr5 172186806
chr5 172186826
chr5 172186837
chr5 172186905
chr5 172238487
chr5 172765128
chr5 172765159
chr5 172765179
chr5 172765244
chr5 172765260
chr5 172765318
chr5 172765338
chr5 172765341
chr5 172765345
chr5 172765347
chr5 172765358
chr5 172765363
chr5 172765401
chr5 172765429
chr5 172765515
chr5 172765517
chr5 172772300
chr5 172959114
chr5 172959256
chr5 172959296
chr5 172959304
chr5 172959310
chr5 172959345
chr5 172959354
chr5 172959361
chr5 172959367
chr5 172959375
chr5 172959402
chr5 172959408
chr5 172959410
chr5 172959415
chr5 172959429
chr5 172959437
chr5 172959466
chr5 172959492
chr5 172959509
chr5 172959514
chr5 172959536
chr5 172959538
chr5 172959580
chr5 172959652
chr5 172959665
chr5 172959673
chr5 172959686
chr5 172959716
chr5 172959802
chr5 172959830
chr5 172959843
chr5 172959853
chr5 172959891
chr5 172959899
chr5 172959904
chr5 172984338
chr5 172984403
chr5 172984405
chr5 172984411
chr5 172984430
chr5 172984465
chr5 172984475
chr5 172984496
chr5 172984542
chr5 172984561
chr5 172984566
chr5 173057804
chr5 173402584
chr5 173403624
chr5 173404269
chr5 173404274
chr5 173404279
chr5 173404818
chr5 173404848
chr5 173405543
chr5 173572979
chr5 173572981
chr5 173572986
chr5 173573087
chr5 173573100
chr5 173573113
chr5 173888260
chr5 173888305
chr5 173888310
chr5 173888352
chr5 173888357
chr5 173888381
chr5 173888383
chr5 173888389
chr5 173888396
chr5 173888403
chr5 173888410
chr5 173888416
chr5 173888419
chr5 173888422
chr5 173888425
chr5 173888428
chr5 173888437
chr5 173888440
chr5 173888506
chr5 173888512
chr5 173888521
chr5 173888537
chr5 173888540
chr5 173888543
chr5 173888546
chr5 173888549
chr5 173888552
chr5 173888564
chr5 173888634
chr5 173888668
chr5 173888711
chr5 173888719
chr5 173888742
chr5 173888773
chr5 173888779
chr5 173888804
chr5 173888821
chr5 173888829
chr5 173888836
chr5 173888849
chr5 173888853
chr5 173917758
chr5 173917779
chr5 173917843
chr5 173917890
chr5 173917894
chr5 173917907
chr5 173917953
chr5 173917985
chr5 173918063
chr5 173918134
chr5 173918173
chr5 173918283
chr5 173918374
chr5 173918441
chr5 173918500
chr5 173918556
chr5 173918562
chr5 173918573
chr5 173918667
chr5 173918697
chr5 173918736
chr5 173918836
chr5 174009654
chr5 174045734
chr5 174045929
chr5 174046116
chr5 174063774
chr5 174318297
chr5 174318506
chr5 174419121
chr5 174419145
chr5 174419152
chr5 174419167
chr5 174419169
chr5 174419177
chr5 174419209
chr5 174419225
chr5 174419248
chr5 174419305
chr5 174419319
chr5 174419326
chr5 174419395
chr5 174419410
chr5 174419503
chr5 174419533
chr5 174419554
chr5 174419577
chr5 174419673
chr5 174693208
chr5 174722612
chr5 174722669
chr5 174722813
chr5 174733938
chr5 174899843
chr5 174951449
chr5 175059033
chr5 175059660
chr5 175059785
chr5 175059811
chr5 175059872
chr5 175059900
chr5 175059925
chr5 175060005
chr5 175060010
chr5 175060014
chr5 175060021
chr5 175060036
chr5 175060045
chr5 175060052
chr5 175060054
chr5 175060061
chr5 175060079
chr5 175060088
chr5 175060129
chr5 175060146
chr5 175060150
chr5 175060154
chr5 175060167
chr5 175060190
chr5 175060362
chr5 175065459
chr5 175065756
chr5 175168512
chr5 175254490
chr5 175325640
chr5 175440772
chr5 175464966
chr5 175464986
chr5 175465023
chr5 175479048
chr5 175479053
chr5 175479055
chr5 175479061
chr5 175479087
chr5 175479122
chr5 175548246
chr5 175548308
chr5 175653058
chr5 175653114
chr5 175653153
chr5 175653169
chr5 175653394
chr5 175653444
chr5 175653502
chr5 175822075
chr5 175822141
chr5 175822222
chr5 175967531
chr5 175967542
chr5 175967556
chr5 175967620
chr5 175967646
chr5 175967684
chr5 175967690
chr5 175967848
chr5 175967850
chr5 175967856
chr5 175967860
chr5 175967870
chr5 175967884
chr5 175967901
chr5 175967924
chr5 175967931
chr5 175967968
chr5 175967975
chr5 175967983
chr5 175967993
chr5 175968003
chr5 175968006
chr5 175968010
chr5 175968013
chr5 175968029
chr5 175968043
chr5 175968050
chr5 175968081
chr5 175968285
chr5 175968291
chr5 175968295
chr5 175968303
chr5 175968306
chr5 175968317
chr5 175968323
chr5 175968325
chr5 175968335
chr5 175968340
chr5 175968359
chr5 175968369
chr5 175968371
chr5 175968377
chr5 175968379
chr5 175968512
chr5 175968577
chr5 176060995
chr5 176061001
chr5 176061004
chr5 176061020
chr5 176061033
chr5 176061040
chr5 176061091
chr5 176061100
chr5 176061108
chr5 176061126
chr5 176061136
chr5 176061138
chr5 176061140
chr5 176061146
chr5 176061154
chr5 176061158
chr5 176061176
chr5 176061195
chr5 176061197
chr5 176061206
chr5 176061209
chr5 176061221
chr5 176061228
chr5 176061235
chr5 176061239
chr5 176061247
chr5 176061271
chr5 176061334
chr5 176061348
chr5 176061350
chr5 176061367
chr5 176061388
chr5 176061405
chr5 176061407
chr5 176061424
chr5 176061426
chr5 176061443
chr5 176061445
chr5 176066942
chr5 176067053
chr5 176067276
chr5 176079656
chr5 176234950
chr5 176235152
chr5 176235291
chr5 176238199
chr5 176238203
chr5 176238223
chr5 176238229
chr5 176238235
chr5 176238272
chr5 176238281
chr5 176238283
chr5 176238286
chr5 176238291
chr5 176238301
chr5 176238307
chr5 176238323
chr5 176238327
chr5 176238330
chr5 176238333
chr5 176238340
chr5 176238350
chr5 176238355
chr5 176238358
chr5 176238363
chr5 176238370
chr5 176238375
chr5 176238381
chr5 176238384
chr5 176238389
chr5 176238397
chr5 176238408
chr5 176238411
chr5 176238414
chr5 176238420
chr5 176238423
chr5 176238428
chr5 176238431
chr5 176238434
chr5 176238455
chr5 176238467
chr5 176238470
chr5 176238473
chr5 176238491
chr5 176238495
chr5 176238502
chr5 176238523
chr5 176238531
chr5 176238535
chr5 176238541
chr5 176238579
chr5 176238581
chr5 176238588
chr5 176238590
chr5 176238593
chr5 176238603
chr5 176238605
chr5 176238613
chr5 176238616
chr5 176238618
chr5 176238626
chr5 176238629
chr5 176238634
chr5 176238647
chr5 176238650
chr5 176238655
chr5 176238665
chr5 176238667
chr5 176238669
chr5 176238675
chr5 176238677
chr5 176279409
chr5 176279723
chr5 176279925
chr5 176361562
chr5 176361617
chr5 176361619
chr5 176361631
chr5 176361636
chr5 176361643
chr5 176361660
chr5 176387758
chr5 176387774
chr5 176387825
chr5 176388469
chr5 176388478
chr5 176388484
chr5 176388514
chr5 176388540
chr5 176388542
chr5 176388552
chr5 176389149
chr5 176389197
chr5 176389202
chr5 176389213
chr5 176389216
chr5 176389227
chr5 176535386
chr5 176535478
chr5 176535521
chr5 176535567
chr5 176541423
chr5 176541578
chr5 176541647
chr5 176541677
chr5 176541731
chr5 176542108
chr5 176542166
chr5 176647272
chr5 176647279
chr5 176647286
chr5 176647304
chr5 176647315
chr5 176647339
chr5 176647357
chr5 176647389
chr5 176647396
chr5 176647407
chr5 176647424
chr5 176647451
chr5 176647465
chr5 176647469
chr5 176647476
chr5 176870881
chr5 176870915
chr5 176870953
chr5 176870983
chr5 176870987
chr5 176871021
chr5 176871123
chr5 176871153
chr5 176871326
chr5 176871360
chr5 176871394
chr5 176871428
chr5 176871458
chr5 176871767
chr5 176871834
chr5 176871869
chr5 176871903
chr5 176871938
chr5 176871973
chr5 176872142
chr5 176872176
chr5 176872278
chr5 176872341
chr5 176872411
chr5 176872446
chr5 176872480
chr5 176872514
chr5 176872549
chr5 176872583
chr5 176872614
chr5 176872820
chr5 177022830
chr5 177022834
chr5 177022841
chr5 177022850
chr5 177022852
chr5 177022860
chr5 177022862
chr5 177022865
chr5 177022879
chr5 177022885
chr5 177022947
chr5 177022951
chr5 177022956
chr5 177022958
chr5 177022963
chr5 177022965
chr5 177022975
chr5 177022981
chr5 177022984
chr5 177022987
chr5 177023005
chr5 177023027
chr5 177023059
chr5 177023061
chr5 177023077
chr5 177023088
chr5 177023090
chr5 177023107
chr5 177023113
chr5 177351471
chr5 177351481
chr5 177351604
chr5 177351607
chr5 177351622
chr5 177351639
chr5 177351642
chr5 177351685
chr5 177351692
chr5 177351715
chr5 177351719
chr5 177351742
chr5 177351769
chr5 177351778
chr5 177351783
chr5 177351799
chr5 177351858
chr5 177351861
chr5 177357718
chr5 177357746
chr5 177357756
chr5 177357762
chr5 177357776
chr5 177357778
chr5 177357798
chr5 177357802
chr5 177357881
chr5 177357904
chr5 177357913
chr5 177357940
chr5 177357946
chr5 177357961
chr5 177357964
chr5 177357996
chr5 177357998
chr5 177358001
chr5 177358015
chr5 177358021
chr5 177358051
chr5 177358060
chr5 177358064
chr5 177358084
chr5 177358097
chr5 177358143
chr5 177358166
chr5 177358181
chr5 177358259
chr5 177358295
chr5 177358376
chr5 177358430
chr5 177358507
chr5 177358521
chr5 177358571
chr5 177426429
chr5 177426445
chr5 177426505
chr5 177426511
chr5 177426525
chr5 177426545
chr5 177427655
chr5 177427956
chr5 177427978
chr5 177428036
chr5 177428057
chr5 177429046
chr5 177429204
chr5 177429419
chr5 177429549
chr5 177429616
chr5 177517495
chr5 177517506
chr5 177517551
chr5 177517592
chr5 177517606
chr5 177517622
chr5 177517636
chr5 177517651
chr5 177517673
chr5 177517712
chr5 177517762
chr5 177671341
chr5 177671355
chr5 177671385
chr5 177671394
chr5 177671567
chr5 177671569
chr5 177671634
chr5 177671644
chr5 177671646
chr5 177671652
chr5 177671665
chr5 177671670
chr5 177671683
chr5 177671693
chr5 177671698
chr5 177671701
chr5 177671709
chr5 177671715
chr5 177671721
chr5 177672202
chr5 177672235
chr5 177672238
chr5 177672244
chr5 177672247
chr5 177672250
chr5 177672261
chr5 177672269
chr5 177672274
chr5 177672277
chr5 177672283
chr5 177672288
chr5 177672303
chr5 177672308
chr5 177672318
chr5 177672325
chr5 177672328
chr5 177672331
chr5 177672335
chr5 177672357
chr5 177672367
chr5 177672372
chr5 177672375
chr5 177672377
chr5 177672386
chr5 177672422
chr5 177672428
chr5 177672466
chr5 177672472
chr5 177672474
chr5 177773271
chr5 177773296
chr5 177773317
chr5 177773866
chr5 177773912
chr5 177774701
chr5 177777132
chr5 177778027
chr5 177778117
chr5 177778184
chr5 177778887
chr5 177780832
chr5 177780840
chr5 177782659
chr5 177782661
chr5 177782678
chr5 177782697
chr5 177782718
chr5 177782735
chr5 177782737
chr5 177782751
chr5 177782838
chr5 177782846
chr5 177782850
chr5 177782857
chr5 177782864
chr5 177782876
chr5 177782879
chr5 177782888
chr5 177782890
chr5 177782928
chr5 177782932
chr5 177782940
chr5 177782946
chr5 177782948
chr5 177782950
chr5 177782960
chr5 177782978
chr5 177782986
chr5 177782995
chr5 177783044
chr5 177783046
chr5 177783053
chr5 177783066
chr5 177783082
chr5 177783085
chr5 177783091
chr5 177783130
chr5 177783137
chr5 177783153
chr5 177783169
chr5 177783178
chr5 177783185
chr5 177783195
chr5 177783197
chr5 177783227
chr5 177783229
chr5 177783237
chr5 177783256
chr5 177783319
chr5 177783336
chr5 177783505
chr5 177783513
chr5 177783515
chr5 177783521
chr5 177810184
chr5 177810273
chr5 177810347
chr5 177810631
chr5 177810695
chr5 177871215
chr5 177875131
chr5 177875290
chr5 177875662
chr5 177875681
chr5 177875686
chr5 177875689
chr5 177875691
chr5 177875696
chr5 177875721
chr5 177875737
chr5 177875739
chr5 177875741
chr5 177875751
chr5 177875758
chr5 177876117
chr5 177876155
chr5 177876171
chr5 177876181
chr5 177876245
chr5 177876256
chr5 177876267
chr5 177876753
chr5 177939636
chr5 177939651
chr5 177939655
chr5 177939664
chr5 177939667
chr5 177939674
chr5 177939677
chr5 177939690
chr5 177939702
chr5 177939704
chr5 177939713
chr5 177939735
chr5 177939742
chr5 177939747
chr5 177939750
chr5 177939788
chr5 177939792
chr5 177939797
chr5 177939829
chr5 177939832
chr5 177939838
chr5 177939866
chr5 177939876
chr5 177939883
chr5 177939905
chr5 177939915
chr5 177939926
chr5 177939930
chr5 177939933
chr5 177939958
chr5 177939962
chr5 177939964
chr5 177939971
chr5 177939994
chr5 177940012
chr5 177940036
chr5 177943962
chr5 177943972
chr5 177943976
chr5 177944010
chr5 177944021
chr5 177944027
chr5 177944047
chr5 177944051
chr5 177944067
chr5 177944069
chr5 177944074
chr5 177944085
chr5 177944090
chr5 177944111
chr5 177944118
chr5 177944153
chr5 177944158
chr5 177944179
chr5 177944181
chr5 177944199
chr5 177944363
chr5 177944367
chr5 177944376
chr5 177944379
chr5 177944386
chr5 177944391
chr5 177944399
chr5 177944402
chr5 177944415
chr5 177944426
chr5 177944428
chr5 177944434
chr5 177944439
chr5 177944447
chr5 177944460
chr5 178006649
chr5 178006665
chr5 178006672
chr5 178006711
chr5 178006717
chr5 178006736
chr5 178006749
chr5 178006756
chr5 178006758
chr5 178006790
chr5 178006802
chr5 178006807
chr5 178006816
chr5 178006824
chr5 178006842
chr5 178006852
chr5 178006854
chr5 178006856
chr5 178006862
chr5 178006870
chr5 178006874
chr5 178006892
chr5 178006912
chr5 178006914
chr5 178006923
chr5 178006926
chr5 178006938
chr5 178006945
chr5 178006952
chr5 178006956
chr5 178006964
chr5 178006988
chr5 178006995
chr5 178007004
chr5 178007017
chr5 178007026
chr5 178007032
chr5 178007034
chr5 178007065
chr5 178007067
chr5 178008134
chr5 178008178
chr5 178008189
chr5 178008208
chr5 178008334
chr5 178008424
chr5 178008426
chr5 178008436
chr5 178008449
chr5 178008464
chr5 178008473
chr5 178008480
chr5 178008520
chr5 178008570
chr5 178008574
chr5 178008586
chr5 178008607
chr5 178009177
chr5 178009212
chr5 178009330
chr5 178009414
chr5 178625577
chr5 178625581
chr5 178625747
chr5 178625754
chr5 178625886
chr5 178625893
chr5 178625900
chr5 178625916
chr5 178626038
chr5 178683910
chr5 178683971
chr5 178684014
chr5 178684028
chr5 178833432
chr5 178833484
chr5 178833534
chr5 178833563
chr5 179059900
chr5 179059927
chr5 179060002
chr5 179060076
chr5 179530734
chr5 179530742
chr5 179530758
chr5 179530767
chr5 179530777
chr5 179530785
chr5 179530787
chr5 179530794
chr5 179530804
chr5 179530810
chr5 179530819
chr5 179530828
chr5 179530841
chr5 179530850
chr5 179530869
chr5 179530879
chr5 179530882
chr5 179530893
chr5 179530898
chr5 179530924
chr5 179530929
chr5 179530931
chr5 179531006
chr5 179531050
chr5 179531132
chr5 179559466
chr5 179559480
chr5 179619336
chr5 179619349
chr5 179619373
chr5 179619396
chr5 179619973
chr5 179619993
chr5 179620069
chr5 179620147
chr5 179620208
chr5 179620243
chr5 179620439
chr5 179620498
chr5 179620550
chr5 179621329
chr5 179621364
chr5 179621414
chr5 179621526
chr5 179621728
chr5 179621742
chr5 179621747
chr5 179621775
chr5 179621802
chr5 179621924
chr5 179621934
chr5 179621959
chr5 179621966
chr5 179621975
chr5 179622008
chr5 179634156
chr5 179634166
chr5 179634317
chr5 179634352
chr5 179634357
chr5 179634359
chr5 179634381
chr5 179634386
chr5 179634393
chr5 179634481
chr5 179634483
chr5 179634492
chr5 179634501
chr5 179634503
chr5 179634508
chr5 179634510
chr5 179634518
chr5 179634525
chr5 179634527
chr5 179634529
chr5 179634539
chr5 179634543
chr5 179634547
chr5 179634552
chr5 179634554
chr5 179634559
chr5 179634566
chr5 179634699
chr5 179634759
chr5 179634770
chr5 179634778
chr5 179634787
chr5 179634794
chr5 179634814
chr5 179634826
chr5 179634841
chr5 179635128
chr5 179657704
chr5 179657719
chr5 179657731
chr5 179657751
chr5 179657758
chr5 179657767
chr5 179657775
chr5 179657786
chr5 179657846
chr5 179658095
chr5 179658145
chr5 179658152
chr5 179658164
chr5 179658186
chr5 179658272
chr5 179658275
chr5 179658307
chr5 179658320
chr5 179658323
chr5 179658325
chr5 179658336
chr5 179658426
chr5 179658428
chr5 179658453
chr5 179658466
chr5 179658519
chr5 179700165
chr5 179700182
chr5 180006651
chr5 180292917
chr5 180292934
chr5 180292951
chr5 180292959
chr5 180292963
chr5 180293213
chr5 180293254
chr5 180293266
chr5 180293285
chr5 180293365
chr5 180293375
chr5 180411510
chr5 180411850
chr5 180688465
chr5 180688501
chr5 180688599
chr5 180688716
chr5 180689041
chr5 180689095
chr5 180689156
chr5 180809780
chr5 180809862
chr5 180809867
chr5 180809921
chr5 180809929
chr5 180809936
chr5 180832043
chr5 180832076
chr5 180832212
chr5 180832285
chr5 180832444
chr5 180861955
chr5 180861961
chr5 180861995
chr5 180862021
chr5 180868671
chr5 180868699
chr5 180906528
chr5 180906589
chr5 180906618
chr5 180906661
chr5 180907017
chr5 180907035
chr5 180907061
chr5 180907168
chr5 180907284
chr5 180907310
chr5 180907477
chr5 180907523
chr5 180907554
chr5 180907573
chr5 180907595
chr5 180907777
chr5 181097334
chr5 181097352
chr5 181097390
chr5 181097396
chr5 181097404
chr5 181097418
chr5 181097881
chr5 181097886
chr5 181097890
chr5 181097896
chr5 181097912
chr5 181098064
chr5 181098067
chr5 181098076
chr5 181098078
chr5 181098089
chr5 181098099
chr5 181098102
chr5 181098108
chr5 181098114
chr5 181098117
chr5 181098135
chr5 181098146
chr5 181098181
chr5 181098183
chr5 181098189
chr5 181098203
chr5 181098211
chr5 181098237
chr5 181098242
chr5 181098257
chr5 181098264
chr5 181098269
chr5 181098273
chr5 181098275
chr5 181098316
chr5 181098335
chr5 181098728
chr5 181098748
chr5 181098763
chr5 181098828
chr5 181098890
chr5 181101183
chr5 181101205
chr5 181101211
chr5 181101213
chr5 181101242
chr5 181101248
chr5 181101257
chr5 181101259
chr5 181101277
chr5 181101280
chr5 181101286
chr5 181101292
chr5 181101295
chr5 181101305
chr5 181101316
chr5 181101318
chr5 181101327
chr5 181101330
chr5 181101343
chr5 181101348
chr5 181101353
chr5 181101359
chr5 181101368
chr5 181101372
chr5 181101389
chr5 181101402
chr5 181101409
chr5 181101413
chr5 181101420
chr5 181101422
chr5 181101427
chr5 181101429
chr5 181101438
chr5 181101444
chr5 181101446
chr5 181102121
chr5 181102124
chr5 181102135
chr5 181160836
chr5 181160843
chr5 181160866
chr5 181160873
chr5 181160876
chr5 181160896
chr5 181160903
chr5 181160906
chr5 181161106
chr5 181161113
chr5 181161116
chr5 181161136
chr5 181161143
chr5 181161146
chr5 181161166
chr5 181161173
chr5 181161196
chr5 181161203
chr5 181183326
chr5 181183335
chr5 181183351
chr5 181183356
chr5 181183363
chr5 181183368
chr5 181183393
chr5 181183406
chr5 181183410
chr5 181183496
chr5 181183498
chr5 181183508
chr5 181183536
chr5 181183541
chr5 181183545
chr5 181183552
chr5 181183566
chr5 181183586
chr5 181183597
chr5 181183629
chr5 181183645
chr5 181183664
chr5 181183666
chr5 181183672
chr5 181183676
chr5 181183696
chr5 181183718
chr5 181183735
chr5 181183751
chr5 181183760
chr5 181183781
chr5 181183789
chr5 181184034
chr5 181184054
chr5 181184082
chr5 181184085
chr5 181184122
chr5 181184129
chr5 181184134
chr5 181184141
chr5 181184155
chr5 181188976
chr5 181188984
chr5 181188992
chr5 181189000
chr5 181189059
chr5 181189072
chr5 181189074
chr5 181189095
chr5 181189120
chr5 181189158
chr5 181189166
chr5 181207043
chr5 181207147
chr5 181207175
chr5 181207180
chr5 181207191
chr5 181216555
chr5 181216598
chr5 181216612
chr5 181216623
chr5 181216626
chr5 181216713
chr5 181216727
chr5 181216741
chr5 181216772
chr5 181216814
chr5 181216825
chr5 181216850
chr5 181216869
chr5 181216978
chr5 181216980
chr5 181217765
chr5 181217772
chr5 181217779
chr5 181217901
chr5 181217913
chr5 181217930
chr5 181217933
chr5 181217949
chr5 181217952
chr5 181217980
chr5 181218003
chr5 181218019
chr5 181218031
chr5 181218034
chr5 181218053
chr5 181218056
chr5 181218124
chr5 181218139
chr5 181218176
chr5 181218180
chr5 181218209
chr5 181224296
chr5 181242669
chr5 181242723
chr5 181242751
chr5 181242805
chr5 181242838
chr5 181242848
chr5 181242850
chr5 181242919
chr5 181243016
chr5 181243058
chr5 181243110
chr5 181243169
chr5 181243184
chr5 181243192
chr5 181243218
chr5 181243248
chr5 181243262
chr5 181246543
chr5 181246554
chr5 181246565
chr5 181246568
chr5 181246575
chr5 181246580
chr5 181246604
chr5 181246616
chr5 181260254
chr5 181260301
chr3 10720
chr3 10726
chr3 313196
chr3 313477
chr3 352993
chr3 353094
chr3 480507
chr3 582762
chr3 582804
chr3 582931
chr3 583171
chr3 896799
chr3 896810
chr3 897001
chr3 1103438
chr3 1103553
chr3 1103631
chr3 1103638
chr3 1103907
chr3 1103919
chr3 1103957
chr3 1104129
chr3 1104197
chr3 1390657
chr3 1390825
chr3 1597907
chr3 1598268
chr3 1623055
chr3 1623339
chr3 1625803
chr3 1626509
chr3 1695353
chr3 1988221
chr3 1988227
chr3 1988304
chr3 2082294
chr3 3141609
chr3 3173088
chr3 3173093
chr3 3173304
chr3 3173309
chr3 3179182
chr3 3179198
chr3 3179209
chr3 3179214
chr3 3179491
chr3 3180044
chr3 3547693
chr3 3547956
chr3 3691348
chr3 3691429
chr3 3800127
chr3 3800169
chr3 3800220
chr3 3800226
chr3 3800249
chr3 3800270
chr3 3800276
chr3 3800296
chr3 3800308
chr3 3800337
chr3 3800339
chr3 3800395
chr3 3800399
chr3 3800402
chr3 3800432
chr3 3800518
chr3 3800526
chr3 3800529
chr3 3800536
chr3 3800538
chr3 3800556
chr3 3800574
chr3 3800576
chr3 3800594
chr3 3800612
chr3 3800614
chr3 3800670
chr3 3800688
chr3 3800690
chr3 3800708
chr3 3800726
chr3 3800728
chr3 3800746
chr3 4025760
chr3 4025941
chr3 4027348
chr3 4112995
chr3 4113203
chr3 4351034
chr3 4351054
chr3 4351314
chr3 4351379
chr3 4351442
chr3 4351461
chr3 4351504
chr3 4351547
chr3 4351624
chr3 4351627
chr3 4494250
chr3 4494269
chr3 4494277
chr3 4494310
chr3 4494390
chr3 4494392
chr3 4494465
chr3 4494581
chr3 4494619
chr3 4494691
chr3 4494776
chr3 4494779
chr3 4494790
chr3 4494915
chr3 4504458
chr3 4504552
chr3 4504608
chr3 4504684
chr3 4504793
chr3 4504801
chr3 4504820
chr3 4504865
chr3 4505007
chr3 4584616
chr3 4584625
chr3 4584645
chr3 4584682
chr3 4584780
chr3 4584917
chr3 4585057
chr3 4585076
chr3 4585091
chr3 4643400
chr3 4646044
chr3 4711670
chr3 4711736
chr3 4822056
chr3 4822073
chr3 4822076
chr3 4822097
chr3 4822133
chr3 4822135
chr3 4822145
chr3 4822158
chr3 4822227
chr3 4822275
chr3 4822352
chr3 4830983
chr3 4831058
chr3 4831091
chr3 4831253
chr3 4831324
chr3 4831354
chr3 4831378
chr3 4831410
chr3 4831435
chr3 4850520
chr3 4850523
chr3 4850563
chr3 4850970
chr3 4851116
chr3 4851131
chr3 4889381
chr3 4987028
chr3 4987038
chr3 4987045
chr3 4987062
chr3 4987107
chr3 4987124
chr3 4987128
chr3 4987154
chr3 5022379
chr3 5122891
chr3 5122990
chr3 5122997
chr3 5123001
chr3 5123009
chr3 5123069
chr3 5123086
chr3 5123108
chr3 5123144
chr3 5123155
chr3 5123157
chr3 5123236
chr3 5136864
chr3 5181800
chr3 5188710
chr3 5188718
chr3 5188744
chr3 5188777
chr3 5188820
chr3 5188843
chr3 5188981
chr3 5188987
chr3 5188996
chr3 5189016
chr3 5189028
chr3 5189038
chr3 5189263
chr3 5189348
chr3 5189425
chr3 5189623
chr3 5189631
chr3 5189661
chr3 5189663
chr3 5189670
chr3 5189686
chr3 5189725
chr3 5189747
chr3 5189757
chr3 5189790
chr3 5189878
chr3 5189888
chr3 5189894
chr3 5194565
chr3 5194645
chr3 5194828
chr3 5195507
chr3 5195603
chr3 6070051
chr3 6487304
chr3 6672231
chr3 6948572
chr3 7659065
chr3 7659436
chr3 8501516
chr3 8613622
chr3 8614274
chr3 8614313
chr3 8716791
chr3 8716844
chr3 8718431
chr3 8718745
chr3 8719226
chr3 8719310
chr3 8719487
chr3 8719664
chr3 8719701
chr3 8962743
chr3 8962759
chr3 8962860
chr3 8962869
chr3 8962931
chr3 8962980
chr3 8963035
chr3 8963089
chr3 8963181
chr3 8963183
chr3 8963187
chr3 8963208
chr3 8963230
chr3 8963234
chr3 8963236
chr3 8963259
chr3 8963294
chr3 8963304
chr3 9170089
chr3 9170136
chr3 9170178
chr3 9170190
chr3 9170261
chr3 9170276
chr3 9170360
chr3 9249429
chr3 9249436
chr3 9249438
chr3 9249441
chr3 9249453
chr3 9249496
chr3 9362914
chr3 9362964
chr3 9363000
chr3 9363041
chr3 9363077
chr3 9363116
chr3 9363122
chr3 9363126
chr3 9363136
chr3 9363139
chr3 9363149
chr3 9363153
chr3 9363219
chr3 9363222
chr3 9363225
chr3 9363230
chr3 9363241
chr3 9363253
chr3 9363353
chr3 9363461
chr3 9363464
chr3 9363492
chr3 9363499
chr3 9395717
chr3 9399392
chr3 9399424
chr3 9399957
chr3 9400012
chr3 9400052
chr3 9642959
chr3 9649724
chr3 9649730
chr3 9649733
chr3 9727373
chr3 9727385
chr3 9727642
chr3 9727649
chr3 9792022
chr3 9793355
chr3 9793394
chr3 9793429
chr3 9793437
chr3 9793443
chr3 9793503
chr3 9793510
chr3 9793560
chr3 9793626
chr3 9793778
chr3 9793827
chr3 9793850
chr3 9793869
chr3 9843829
chr3 9843833
chr3 9843858
chr3 9843863
chr3 9890666
chr3 9890672
chr3 9890677
chr3 9890689
chr3 9890691
chr3 9890702
chr3 9890727
chr3 9890732
chr3 9890742
chr3 9890744
chr3 9890748
chr3 9890752
chr3 9890758
chr3 9890761
chr3 9890767
chr3 9890780
chr3 9890786
chr3 9890788
chr3 9890791
chr3 9890825
chr3 9890834
chr3 9890850
chr3 9890862
chr3 9890876
chr3 9890879
chr3 9890882
chr3 9890887
chr3 9890919
chr3 9890945
chr3 9890950
chr3 9890956
chr3 9890984
chr3 9890993
chr3 9890995
chr3 9891014
chr3 9891018
chr3 9891042
chr3 9891044
chr3 9891054
chr3 9891061
chr3 9891071
chr3 9891078
chr3 9891081
chr3 9891093
chr3 9891107
chr3 9891113
chr3 9952418
chr3 9952421
chr3 9952427
chr3 9952431
chr3 9952433
chr3 9952439
chr3 9952451
chr3 9987130
chr3 9987162
chr3 9987192
chr3 9987208
chr3 9987249
chr3 9987255
chr3 9987263
chr3 9987286
chr3 9987296
chr3 9987304
chr3 9987742
chr3 9987791
chr3 9987921
chr3 10115663
chr3 10115668
chr3 10115674
chr3 10115680
chr3 10115694
chr3 10115697
chr3 10115706
chr3 10115721
chr3 10115729
chr3 10115756
chr3 10115797
chr3 10115814
chr3 10115818
chr3 10115825
chr3 10115859
chr3 10115909
chr3 10115918
chr3 10115988
chr3 10116021
chr3 10116081
chr3 10116083
chr3 10116102
chr3 10116107
chr3 10116161
chr3 10116192
chr3 10142105
chr3 10223895
chr3 10223947
chr3 10249482
chr3 10249488
chr3 10249510
chr3 10249519
chr3 10249552
chr3 10249563
chr3 10249629
chr3 10249640
chr3 10249763
chr3 10249786
chr3 10249788
chr3 10249826
chr3 10249959
chr3 10249969
chr3 10250099
chr3 10250290
chr3 10319909
chr3 10320460
chr3 10320468
chr3 10320485
chr3 10320492
chr3 10320524
chr3 10320565
chr3 10320599
chr3 10320639
chr3 10320645
chr3 10320715
chr3 10320724
chr3 10320742
chr3 10320771
chr3 10320793
chr3 10320823
chr3 10320831
chr3 10320834
chr3 10320836
chr3 10320841
chr3 10320862
chr3 10320885
chr3 10320895
chr3 10320903
chr3 10320931
chr3 10320949
chr3 10320979
chr3 10320983
chr3 10320992
chr3 10552126
chr3 10552148
chr3 10552152
chr3 10552155
chr3 10552160
chr3 10552166
chr3 10552189
chr3 10552196
chr3 10552202
chr3 10552338
chr3 10552356
chr3 10552390
chr3 10552402
chr3 10552493
chr3 10552679
chr3 10603847
chr3 10787643
chr3 10787945
chr3 10788228
chr3 10788689
chr3 10789019
chr3 10789044
chr3 11074208
chr3 11074247
chr3 11272600
chr3 11272607
chr3 11272614
chr3 11272624
chr3 11272626
chr3 11272649
chr3 11272672
chr3 11272744
chr3 11272803
chr3 11272856
chr3 11272913
chr3 11272962
chr3 11273070
chr3 11273084
chr3 11273088
chr3 11273117
chr3 11273157
chr3 11291427
chr3 11291457
chr3 11641471
chr3 11641755
chr3 11641817
chr3 11641828
chr3 11641835
chr3 11641856
chr3 11642119
chr3 11642190
chr3 11642251
chr3 11643776
chr3 11643833
chr3 11643835
chr3 11643842
chr3 11643859
chr3 11643862
chr3 12092140
chr3 12092241
chr3 12092256
chr3 12092371
chr3 12187486
chr3 12187497
chr3 12187501
chr3 12187505
chr3 12187520
chr3 12187906
chr3 12289284
chr3 12289335
chr3 12289526
chr3 12289604
chr3 12289655
chr3 12336347
chr3 12553747
chr3 12553767
chr3 12553881
chr3 12553914
chr3 12553921
chr3 12553938
chr3 12553954
chr3 12553974
chr3 12553977
chr3 12553981
chr3 12553987
chr3 12554010
chr3 12554034
chr3 12554080
chr3 12554107
chr3 12554232
chr3 12554234
chr3 12556346
chr3 12556396
chr3 12556419
chr3 12556443
chr3 12557705
chr3 12557708
chr3 12557713
chr3 12607289
chr3 12662499
chr3 12662707
chr3 12662740
chr3 12662757
chr3 12662869
chr3 12841322
chr3 12841340
chr3 12841343
chr3 12841349
chr3 12841366
chr3 12841407
chr3 12841409
chr3 12841427
chr3 12841439
chr3 12841442
chr3 12841459
chr3 12841469
chr3 12841479
chr3 12841494
chr3 12841518
chr3 12841527
chr3 12841530
chr3 12841548
chr3 12841554
chr3 12841556
chr3 12841573
chr3 13015355
chr3 13015424
chr3 13015490
chr3 13015510
chr3 13015555
chr3 13015597
chr3 13015637
chr3 13015643
chr3 13015684
chr3 13015708
chr3 13015762
chr3 13015902
chr3 13015952
chr3 13015996
chr3 13016126
chr3 13016186
chr3 13016218
chr3 13016253
chr3 13016294
chr3 13016358
chr3 13016362
chr3 13016376
chr3 13016395
chr3 13016440
chr3 13016447
chr3 13016484
chr3 13016495
chr3 13182368
chr3 13413988
chr3 13414023
chr3 13414202
chr3 13414220
chr3 13414222
chr3 13414239
chr3 13414266
chr3 13414278
chr3 13420965
chr3 13451479
chr3 13451486
chr3 13451535
chr3 13451563
chr3 13451584
chr3 13451590
chr3 13451690
chr3 13451702
chr3 13451757
chr3 13451780
chr3 13451790
chr3 13451807
chr3 13451833
chr3 13451865
chr3 13451877
chr3 13451897
chr3 13451899
chr3 13451908
chr3 13451918
chr3 13451948
chr3 13451988
chr3 13451994
chr3 13452008
chr3 13544461
chr3 13544552
chr3 13544596
chr3 13544620
chr3 14025749
chr3 14026015
chr3 14039307
chr3 14175970
chr3 14178827
chr3 14178829
chr3 14178836
chr3 14178846
chr3 14178865
chr3 14178869
chr3 14178872
chr3 14178903
chr3 14178907
chr3 14178962
chr3 14179011
chr3 14179025
chr3 14179035
chr3 14179094
chr3 14179204
chr3 14179292
chr3 14179335
chr3 14378012
chr3 14403210
chr3 14403224
chr3 14403264
chr3 14403344
chr3 14403380
chr3 14403406
chr3 14403410
chr3 14403458
chr3 14403468
chr3 14403535
chr3 14403538
chr3 14403566
chr3 14403614
chr3 14403620
chr3 14403683
chr3 14431638
chr3 14431690
chr3 14431697
chr3 14431769
chr3 14431788
chr3 14431802
chr3 14431834
chr3 14432005
chr3 14432038
chr3 14432072
chr3 14432083
chr3 14432409
chr3 14432602
chr3 14432683
chr3 14432685
chr3 14432710
chr3 14651863
chr3 14651868
chr3 14651877
chr3 14651905
chr3 14651912
chr3 14652109
chr3 14652115
chr3 14652135
chr3 14652152
chr3 14946726
chr3 14946757
chr3 14946901
chr3 14948396
chr3 14948402
chr3 14948407
chr3 14948409
chr3 14948415
chr3 14948421
chr3 14948424
chr3 14948444
chr3 14948461
chr3 14948476
chr3 15055130
chr3 15055168
chr3 15055197
chr3 15055205
chr3 15055219
chr3 15098171
chr3 15098183
chr3 15098246
chr3 15098249
chr3 15098319
chr3 15180077
chr3 15180117
chr3 15205737
chr3 15291992
chr3 15292006
chr3 15292040
chr3 15292050
chr3 15332157
chr3 15332167
chr3 15332214
chr3 15332221
chr3 15332233
chr3 15332235
chr3 15332242
chr3 15332248
chr3 15332253
chr3 15332259
chr3 15332261
chr3 15332263
chr3 15332278
chr3 15332342
chr3 15332347
chr3 15332355
chr3 15332366
chr3 15332379
chr3 15332383
chr3 15332389
chr3 15332400
chr3 15332402
chr3 15332418
chr3 15332423
chr3 15332425
chr3 15332427
chr3 15332430
chr3 15332432
chr3 15332444
chr3 15332449
chr3 15332454
chr3 15332461
chr3 15332463
chr3 15332488
chr3 15332493
chr3 15332502
chr3 15332508
chr3 15332512
chr3 15332520
chr3 15332523
chr3 15332529
chr3 15332536
chr3 15332543
chr3 15332550
chr3 15332553
chr3 15332558
chr3 15332568
chr3 15332572
chr3 15332574
chr3 15332577
chr3 15332595
chr3 15332597
chr3 15332601
chr3 15332615
chr3 15332617
chr3 15332627
chr3 15332632
chr3 15332636
chr3 15332641
chr3 15332647
chr3 15332652
chr3 15332657
chr3 15332663
chr3 15332665
chr3 15332670
chr3 15332673
chr3 15361399
chr3 15361586
chr3 15361659
chr3 15461091
chr3 15461197
chr3 15461302
chr3 15557912
chr3 15630109
chr3 15630277
chr3 15630296
chr3 15630332
chr3 15630371
chr3 15630531
chr3 15630822
chr3 15630838
chr3 15630875
chr3 15630877
chr3 15630911
chr3 15630917
chr3 15647609
chr3 15647675
chr3 15647787
chr3 15647837
chr3 16247420
chr3 16247442
chr3 16247455
chr3 16247458
chr3 16247481
chr3 16247559
chr3 16247591
chr3 16264040
chr3 16264132
chr3 16264197
chr3 16264205
chr3 16264236
chr3 16264273
chr3 16264369
chr3 16264379
chr3 16264401
chr3 16264434
chr3 16264441
chr3 16264445
chr3 16264473
chr3 16264486
chr3 16264814
chr3 16264820
chr3 16264828
chr3 16265634
chr3 16265637
chr3 16286076
chr3 16301487
chr3 16301690
chr3 16301709
chr3 16301730
chr3 16301758
chr3 16301763
chr3 16311993
chr3 16312026
chr3 16312122
chr3 16338448
chr3 16338456
chr3 16338903
chr3 16339058
chr3 16673337
chr3 16674177
chr3 16824346
chr3 16841487
chr3 16841523
chr3 16841673
chr3 16841728
chr3 16841820
chr3 16842033
chr3 16842038
chr3 16842266
chr3 16842354
chr3 16842392
chr3 16842438
chr3 16842450
chr3 16842481
chr3 16842577
chr3 16842611
chr3 16842655
chr3 16842701
chr3 16842832
chr3 16843015
chr3 16843069
chr3 16843075
chr3 16843084
chr3 16848967
chr3 16848972
chr3 16849348
chr3 16849382
chr3 16849386
chr3 16849414
chr3 16849453
chr3 16849486
chr3 16849505
chr3 16849543
chr3 16885504
chr3 16885647
chr3 16885773
chr3 16885776
chr3 16886404
chr3 16886592
chr3 16886666
chr3 16886729
chr3 16888491
chr3 16888495
chr3 16888547
chr3 17741041
chr3 17741352
chr3 17741408
chr3 17741510
chr3 17741543
chr3 17741625
chr3 17741683
chr3 17741697
chr3 17741725
chr3 17743191
chr3 17743379
chr3 17743423
chr3 17743477
chr3 17749812
chr3 17819008
chr3 17819839
chr3 17820221
chr3 17842147
chr3 18423199
chr3 18423364
chr3 18423387
chr3 18423402
chr3 18423434
chr3 18423443
chr3 18423503
chr3 18423508
chr3 18423612
chr3 18423685
chr3 18423779
chr3 18423821
chr3 18423833
chr3 18423854
chr3 18423904
chr3 18423959
chr3 18424027
chr3 18424041
chr3 18424061
chr3 18424097
chr3 18424100
chr3 18425958
chr3 18425961
chr3 18425975
chr3 18425996
chr3 18426001
chr3 18426007
chr3 18426020
chr3 18426022
chr3 18426028
chr3 18426041
chr3 18426092
chr3 18426109
chr3 18426117
chr3 18426119
chr3 18426134
chr3 18426244
chr3 18426262
chr3 18426275
chr3 18426318
chr3 18426324
chr3 18442521
chr3 18443147
chr3 18443180
chr3 18443216
chr3 18443220
chr3 18443250
chr3 18443453
chr3 18740997
chr3 18741208
chr3 18741234
chr3 18741255
chr3 18741257
chr3 18741266
chr3 18741299
chr3 18741355
chr3 18741398
chr3 18741492
chr3 18741610
chr3 18741671
chr3 18988679
chr3 18988684
chr3 18988839
chr3 18988869
chr3 18989396
chr3 18989431
chr3 18989556
chr3 19146508
chr3 19146531
chr3 19146629
chr3 19146669
chr3 19146674
chr3 19146769
chr3 19146785
chr3 19146795
chr3 19146802
chr3 19146809
chr3 19147211
chr3 19147239
chr3 19147244
chr3 19147248
chr3 19147274
chr3 19147277
chr3 19147279
chr3 19147318
chr3 19147342
chr3 19147417
chr3 19147458
chr3 19147701
chr3 19147765
chr3 19147791
chr3 19149547
chr3 19149552
chr3 19149587
chr3 19149721
chr3 19183678
chr3 19183715
chr3 19183788
chr3 19183815
chr3 19183936
chr3 19184516
chr3 19184561
chr3 19184579
chr3 19184592
chr3 19185535
chr3 19427132
chr3 19700705
chr3 19748086
chr3 19947726
chr3 19947871
chr3 19947905
chr3 19947924
chr3 19948006
chr3 19948039
chr3 19948055
chr3 19948111
chr3 19948138
chr3 19948182
chr3 19948240
chr3 19948289
chr3 19948602
chr3 20039020
chr3 20039041
chr3 20039181
chr3 20039188
chr3 20039206
chr3 20039323
chr3 20039371
chr3 20039375
chr3 20039377
chr3 20039400
chr3 20039405
chr3 20039429
chr3 20039570
chr3 20039669
chr3 20039716
chr3 20039756
chr3 20039852
chr3 20039856
chr3 20039863
chr3 20039875
chr3 20039877
chr3 20054854
chr3 20054878
chr3 20055127
chr3 20055231
chr3 20055273
chr3 20055424
chr3 20055512
chr3 20055517
chr3 20055553
chr3 20055586
chr3 20104281
chr3 20104368
chr3 20104382
chr3 20104447
chr3 20184826
chr3 20184894
chr3 20185002
chr3 20185197
chr3 20185201
chr3 20185270
chr3 20185324
chr3 20185402
chr3 20185462
chr3 20185464
chr3 20185472
chr3 20185494
chr3 20185502
chr3 20185538
chr3 20185567
chr3 20185599
chr3 20186216
chr3 20186221
chr3 20186463
chr3 20186580
chr3 20186600
chr3 20186712
chr3 20186740
chr3 20186771
chr3 20186791
chr3 20186829
chr3 20186837
chr3 20186845
chr3 20186954
chr3 20339845
chr3 20340177
chr3 20342745
chr3 20342879
chr3 20660805
chr3 20777066
chr3 20955345
chr3 21933705
chr3 21934094
chr3 22006559
chr3 22010697
chr3 22564347
chr3 22564418
chr3 22565056
chr3 22565060
chr3 22565083
chr3 22565100
chr3 23203909
chr3 23203916
chr3 23442464
chr3 23442656
chr3 23442788
chr3 23805638
chr3 23805654
chr3 23805669
chr3 23805718
chr3 23805729
chr3 23805733
chr3 23805737
chr3 23805746
chr3 23805804
chr3 23805806
chr3 23805840
chr3 23805842
chr3 23805856
chr3 23805861
chr3 23805882
chr3 23805905
chr3 23805908
chr3 23805911
chr3 23805930
chr3 23805934
chr3 23806034
chr3 23806040
chr3 23806052
chr3 23806055
chr3 23806057
chr3 23806060
chr3 23806065
chr3 23806092
chr3 23806107
chr3 23806112
chr3 23806115
chr3 23806122
chr3 23806126
chr3 23806128
chr3 23806131
chr3 23806134
chr3 23806141
chr3 23806154
chr3 23806157
chr3 23806166
chr3 23806171
chr3 23806173
chr3 23806176
chr3 23806179
chr3 23806185
chr3 23806188
chr3 23806193
chr3 23806202
chr3 23806208
chr3 23806211
chr3 23806213
chr3 23806224
chr3 23806253
chr3 23806260
chr3 23806264
chr3 23806266
chr3 23806286
chr3 23806291
chr3 23806293
chr3 23806302
chr3 23806309
chr3 23806313
chr3 23806324
chr3 23806341
chr3 23806352
chr3 23806381
chr3 23806390
chr3 23806396
chr3 23806424
chr3 23810873
chr3 23810882
chr3 23810887
chr3 23810903
chr3 23810909
chr3 23810919
chr3 23810928
chr3 23810943
chr3 23810958
chr3 23810962
chr3 23810967
chr3 23810978
chr3 23810986
chr3 23810994
chr3 23811002
chr3 23811008
chr3 23811016
chr3 23944917
chr3 23944920
chr3 23944931
chr3 23944968
chr3 23944983
chr3 23944993
chr3 23945006
chr3 23999125
chr3 23999128
chr3 23999221
chr3 23999254
chr3 23999459
chr3 23999654
chr3 23999660
chr3 24000002
chr3 24004503
chr3 24522594
chr3 24678472
chr3 24678521
chr3 24678551
chr3 24678618
chr3 24678809
chr3 24678818
chr3 24678823
chr3 24679037
chr3 24881317
chr3 25428070
chr3 25428073
chr3 25428082
chr3 25428086
chr3 25428203
chr3 25428217
chr3 25428229
chr3 25428345
chr3 25428369
chr3 25428375
chr3 25428377
chr3 25428381
chr3 25428386
chr3 25428408
chr3 25428411
chr3 25428423
chr3 25428428
chr3 25428434
chr3 25428495
chr3 25428500
chr3 25428513
chr3 25663053
chr3 25663126
chr3 25663249
chr3 25663307
chr3 25663320
chr3 25663361
chr3 25663410
chr3 25663429
chr3 25663432
chr3 25663440
chr3 25663448
chr3 25663477
chr3 25663513
chr3 25663516
chr3 25663584
chr3 25663595
chr3 25663604
chr3 25663648
chr3 25663688
chr3 25663702
chr3 25665413
chr3 25665420
chr3 25665445
chr3 25665454
chr3 25665493
chr3 25782044
chr3 25782246
chr3 25782354
chr3 25782598
chr3 25782610
chr3 25783557
chr3 25783566
chr3 25783570
chr3 25783766
chr3 25783788
chr3 25783800
chr3 25783814
chr3 25783851
chr3 25784270
chr3 25789517
chr3 25789559
chr3 25789604
chr3 25789700
chr3 25789705
chr3 25789774
chr3 25789791
chr3 26398588
chr3 26449886
chr3 26449903
chr3 26450019
chr3 26461048
chr3 26461096
chr3 26461110
chr3 26461738
chr3 26771361
chr3 27369214
chr3 27369225
chr3 27369227
chr3 27369229
chr3 27369238
chr3 27369572
chr3 27369574
chr3 27467453
chr3 27467581
chr3 27467675
chr3 27467699
chr3 27479874
chr3 27596526
chr3 27597121
chr3 27632578
chr3 27632661
chr3 27632699
chr3 27632719
chr3 27632725
chr3 27632734
chr3 27632737
chr3 27632740
chr3 27632745
chr3 27632749
chr3 27632753
chr3 27632762
chr3 27632767
chr3 27632770
chr3 27632805
chr3 27632872
chr3 27632882
chr3 27632886
chr3 27632890
chr3 27632893
chr3 27632902
chr3 27632904
chr3 27632907
chr3 27632910
chr3 27632919
chr3 27632921
chr3 27632924
chr3 27632927
chr3 27632936
chr3 27632938
chr3 27632941
chr3 27632944
chr3 27632953
chr3 27632955
chr3 27632958
chr3 27632961
chr3 27632970
chr3 27632972
chr3 27632981
chr3 27633009
chr3 27633037
chr3 27633041
chr3 27633046
chr3 27633054
chr3 27633056
chr3 27633070
chr3 27633081
chr3 27633094
chr3 27633097
chr3 27633099
chr3 27633123
chr3 27633133
chr3 27633136
chr3 27633147
chr3 27633188
chr3 27633194
chr3 27633262
chr3 27633329
chr3 27633343
chr3 27633364
chr3 27633409
chr3 27633494
chr3 27633577
chr3 27712847
chr3 27712860
chr3 27712864
chr3 27712879
chr3 27712886
chr3 27712893
chr3 27712896
chr3 27712898
chr3 27712900
chr3 27712911
chr3 27712928
chr3 27712936
chr3 27712949
chr3 27712971
chr3 27712990
chr3 27712992
chr3 27712995
chr3 27713003
chr3 27725515
chr3 27725946
chr3 27728054
chr3 27728057
chr3 27728281
chr3 27728314
chr3 27728373
chr3 27728388
chr3 27881484
chr3 27881654
chr3 27881812
chr3 27881997
chr3 27882180
chr3 27882226
chr3 27882301
chr3 27882645
chr3 27883001
chr3 27883013
chr3 27883587
chr3 27883798
chr3 27903977
chr3 28013930
chr3 28050095
chr3 28050198
chr3 28050327
chr3 28050388
chr3 28050817
chr3 28916605
chr3 28916762
chr3 28916823
chr3 29110174
chr3 29110203
chr3 29110236
chr3 29280563
chr3 29280576
chr3 29280601
chr3 29280683
chr3 29280808
chr3 29280812
chr3 29280842
chr3 29280851
chr3 29280866
chr3 29280877
chr3 29280899
chr3 29280979
chr3 29280983
chr3 29281007
chr3 29281020
chr3 29281063
chr3 29281287
chr3 29281328
chr3 29281332
chr3 29281399
chr3 29281471
chr3 29281551
chr3 29281585
chr3 29281620
chr3 29281660
chr3 29281691
chr3 29281772
chr3 29281780
chr3 29281787
chr3 29281795
chr3 29281826
chr3 29482217
chr3 30012726
chr3 30013092
chr3 30013133
chr3 30289495
chr3 30289899
chr3 30608179
chr3 30608216
chr3 30608300
chr3 30608410
chr3 30608415
chr3 30608514
chr3 30608582
chr3 30608589
chr3 30608768
chr3 30608777
chr3 30609027
chr3 30609080
chr3 30609256
chr3 30609322
chr3 30609418
chr3 30609543
chr3 30609812
chr3 30609825
chr3 30635384
chr3 30635919
chr3 30643789
chr3 30644554
chr3 30644754
chr3 30644778
chr3 30645057
chr3 30658403
chr3 30658564
chr3 30658575
chr3 30658792
chr3 30658794
chr3 30658874
chr3 30658916
chr3 30658944
chr3 30658954
chr3 30659145
chr3 30768215
chr3 30768585
chr3 30768602
chr3 30985138
chr3 30985188
chr3 30985265
chr3 31449070
chr3 31449539
chr3 31531090
chr3 31531104
chr3 31531203
chr3 31531477
chr3 31531483
chr3 31531486
chr3 31531495
chr3 31531528
chr3 31531600
chr3 31534599
chr3 31534839
chr3 31535129
chr3 31535445
chr3 31535449
chr3 31535451
chr3 31535461
chr3 31535481
chr3 31535489
chr3 31535521
chr3 31535580
chr3 31535592
chr3 31535596
chr3 31535641
chr3 31535647
chr3 31535654
chr3 31536480
chr3 31536579
chr3 31550739
chr3 31979125
chr3 31979185
chr3 31979215
chr3 31979424
chr3 31979663
chr3 32091271
chr3 32091338
chr3 32091378
chr3 32091698
chr3 32114695
chr3 32114697
chr3 32114707
chr3 32114774
chr3 32114799
chr3 32114807
chr3 32114868
chr3 32114870
chr3 32114910
chr3 32428849
chr3 32428859
chr3 32428957
chr3 32443638
chr3 32443880
chr3 32444099
chr3 32460470
chr3 32460532
chr3 32460550
chr3 32460562
chr3 32460585
chr3 32460593
chr3 32460596
chr3 32460643
chr3 32460684
chr3 32460718
chr3 32501551
chr3 32501567
chr3 32501575
chr3 32501633
chr3 32501753
chr3 32501861
chr3 32501910
chr3 32501992
chr3 32502103
chr3 32502134
chr3 32502136
chr3 32502144
chr3 32502185
chr3 32502681
chr3 32502694
chr3 32502701
chr3 32503050
chr3 32503058
chr3 32503075
chr3 32510309
chr3 32510453
chr3 32569893
chr3 32569966
chr3 32569978
chr3 32570050
chr3 32570069
chr3 32570073
chr3 32570121
chr3 32577742
chr3 32577918
chr3 32684557
chr3 32684678
chr3 32684711
chr3 32684830
chr3 32684844
chr3 32684860
chr3 33055253
chr3 33055332
chr3 33055345
chr3 33063737
chr3 33063832
chr3 33217568
chr3 33217591
chr3 33217641
chr3 33217650
chr3 33217732
chr3 33217769
chr3 33217784
chr3 33217815
chr3 33217898
chr3 33438343
chr3 33438372
chr3 33438419
chr3 33438617
chr3 33438949
chr3 33439031
chr3 33441034
chr3 33441141
chr3 33441157
chr3 33441174
chr3 33441182
chr3 33441190
chr3 33441192
chr3 33441200
chr3 33718383
chr3 33718399
chr3 33718404
chr3 33718418
chr3 33718440
chr3 33718459
chr3 33718522
chr3 33718534
chr3 33718657
chr3 33718672
chr3 33718690
chr3 33718707
chr3 33797847
chr3 33797897
chr3 33797992
chr3 33798071
chr3 33798115
chr3 33798170
chr3 33798211
chr3 34786369
chr3 34786933
chr3 35058347
chr3 35058925
chr3 35101754
chr3 35101777
chr3 35102375
chr3 35103098
chr3 35214456
chr3 35214499
chr3 35224441
chr3 35224633
chr3 35627171
chr3 35627245
chr3 35628540
chr3 35628657
chr3 35640859
chr3 35641597
chr3 35825977
chr3 36451870
chr3 36876577
chr3 36876610
chr3 36876715
chr3 36876790
chr3 36876907
chr3 36907978
chr3 36907989
chr3 36908034
chr3 36908048
chr3 36908095
chr3 36908363
chr3 36908414
chr3 36908435
chr3 36908466
chr3 36908475
chr3 36908491
chr3 36908513
chr3 36908546
chr3 36908963
chr3 36912461
chr3 36958593
chr3 36958609
chr3 36958615
chr3 36958744
chr3 36958891
chr3 36958897
chr3 36958901
chr3 36958988
chr3 36990220
chr3 36990715
chr3 36991139
chr3 36991298
chr3 36991324
chr3 36991381
chr3 36991681
chr3 37174726
chr3 37174816
chr3 37174886
chr3 37175663
chr3 37176637
chr3 37176659
chr3 37177062
chr3 37177181
chr3 37177263
chr3 37177280
chr3 37177468
chr3 37177586
chr3 37746393
chr3 37907896
chr3 37907912
chr3 37907952
chr3 37908139
chr3 37908179
chr3 37908223
chr3 37993972
chr3 37993979
chr3 37994016
chr3 37994063
chr3 37994078
chr3 37994103
chr3 37994110
chr3 37994151
chr3 37994153
chr3 37994170
chr3 37994211
chr3 37994219
chr3 37994228
chr3 37994251
chr3 37994274
chr3 37994283
chr3 37994292
chr3 37994299
chr3 37994328
chr3 37994334
chr3 37994340
chr3 37994347
chr3 37994352
chr3 37994369
chr3 37994398
chr3 37994408
chr3 37994410
chr3 37994415
chr3 37994425
chr3 37994431
chr3 37994569
chr3 37994818
chr3 37994865
chr3 38024075
chr3 38024078
chr3 38024253
chr3 38024255
chr3 38024273
chr3 38024276
chr3 38024306
chr3 38024315
chr3 38024327
chr3 38024345
chr3 38024356
chr3 38024359
chr3 38024375
chr3 38024402
chr3 38024408
chr3 38024414
chr3 38024458
chr3 38024460
chr3 38024466
chr3 38024472
chr3 38024483
chr3 38024525
chr3 38024532
chr3 38024541
chr3 38024563
chr3 38024597
chr3 38024609
chr3 38024616
chr3 38024624
chr3 38024629
chr3 38024663
chr3 38024673
chr3 38024686
chr3 38024690
chr3 38024693
chr3 38038506
chr3 38038559
chr3 38038712
chr3 38038832
chr3 38038859
chr3 38039138
chr3 38039167
chr3 38039263
chr3 38039268
chr3 38039276
chr3 38039299
chr3 38496738
chr3 38496748
chr3 38496771
chr3 38496774
chr3 38496778
chr3 38496804
chr3 38496806
chr3 39052869
chr3 39052961
chr3 39107898
chr3 39107908
chr3 39107926
chr3 39107956
chr3 39107978
chr3 39108017
chr3 39108026
chr3 39108038
chr3 39108066
chr3 39108153
chr3 39108159
chr3 39108414
chr3 39108485
chr3 39108753
chr3 39178067
chr3 39178071
chr3 39178075
chr3 39178089
chr3 39178096
chr3 39178103
chr3 39226186
chr3 39226229
chr3 39226560
chr3 39267864
chr3 39267899
chr3 39267923
chr3 39267936
chr3 39267944
chr3 39268037
chr3 39268046
chr3 39268060
chr3 39268147
chr3 39347023
chr3 39406751
chr3 39406754
chr3 39406773
chr3 39406780
chr3 39406789
chr3 39407130
chr3 39407143
chr3 39407145
chr3 39407148
chr3 39407152
chr3 39407173
chr3 39407207
chr3 39407227
chr3 39407333
chr3 39407386
chr3 39407395
chr3 39407412
chr3 39407424
chr3 39407453
chr3 39407461
chr3 39407470
chr3 39407626
chr3 39407629
chr3 39407659
chr3 39448221
chr3 39448284
chr3 39656609
chr3 39707819
chr3 39708091
chr3 39708256
chr3 39709256
chr3 40133270
chr3 40191906
chr3 40310100
chr3 40310114
chr3 40310117
chr3 40310129
chr3 40310141
chr3 40310637
chr3 40310759
chr3 40452506
chr3 40452701
chr3 40452710
chr3 40452806
chr3 40452814
chr3 40452838
chr3 40452856
chr3 40452874
chr3 40452876
chr3 40452924
chr3 40452927
chr3 40452931
chr3 40452949
chr3 40452979
chr3 40452981
chr3 40452994
chr3 40452998
chr3 40453001
chr3 40453018
chr3 40453085
chr3 40453091
chr3 40453109
chr3 40453113
chr3 40453117
chr3 40453147
chr3 40453153
chr3 40453162
chr3 40453180
chr3 40453242
chr3 40453247
chr3 40453268
chr3 40453293
chr3 40453324
chr3 40453339
chr3 40453349
chr3 40453358
chr3 40453367
chr3 40453582
chr3 40453642
chr3 40453662
chr3 40453673
chr3 40477251
chr3 40477254
chr3 40506213
chr3 40506252
chr3 40506259
chr3 40506279
chr3 40506315
chr3 40506345
chr3 40506364
chr3 40506371
chr3 40506660
chr3 40757726
chr3 40758316
chr3 41200723
chr3 41200733
chr3 41200814
chr3 41200838
chr3 41200891
chr3 41200943
chr3 41200957
chr3 41201034
chr3 41201079
chr3 41201139
chr3 41201166
chr3 41201286
chr3 41201305
chr3 41201461
chr3 41961318
chr3 41961337
chr3 41961352
chr3 41961355
chr3 41961385
chr3 41961406
chr3 41961418
chr3 41961441
chr3 41961452
chr3 41961458
chr3 41961460
chr3 41961462
chr3 41961495
chr3 41961498
chr3 41961534
chr3 41961539
chr3 41961570
chr3 41961610
chr3 41961618
chr3 41961623
chr3 41961627
chr3 42012703
chr3 42013034
chr3 42013088
chr3 42013114
chr3 42013189
chr3 42013195
chr3 42013228
chr3 42013249
chr3 42013267
chr3 42013290
chr3 42013300
chr3 42013305
chr3 42013310
chr3 42013312
chr3 42013354
chr3 42013378
chr3 42013382
chr3 42247204
chr3 42289240
chr3 42404011
chr3 42529876
chr3 42581113
chr3 42581290
chr3 42581458
chr3 42581505
chr3 42581514
chr3 42601392
chr3 42601397
chr3 42601404
chr3 42601467
chr3 42601530
chr3 42601722
chr3 42601764
chr3 42601878
chr3 42601932
chr3 42804237
chr3 42804244
chr3 42804258
chr3 42804268
chr3 42863973
chr3 43023962
chr3 43024010
chr3 43024019
chr3 43024030
chr3 43024178
chr3 43024319
chr3 43024363
chr3 43024410
chr3 43106133
chr3 43106135
chr3 43106160
chr3 43106436
chr3 43106499
chr3 43106501
chr3 43106510
chr3 43287811
chr3 43287855
chr3 43287911
chr3 43288302
chr3 43288503
chr3 43288763
chr3 43389523
chr3 43389821
chr3 43893038
chr3 43893245
chr3 44022547
chr3 44022597
chr3 44022684
chr3 44183533
chr3 44184357
chr3 44184391
chr3 44184401
chr3 44319027
chr3 44319070
chr3 44319102
chr3 44319142
chr3 44319187
chr3 44319545
chr3 44338976
chr3 44338981
chr3 44339044
chr3 44339059
chr3 44339075
chr3 44339088
chr3 44339107
chr3 44339239
chr3 44339281
chr3 44476265
chr3 44476354
chr3 44476480
chr3 44476609
chr3 44476655
chr3 44476712
chr3 44476887
chr3 44476905
chr3 44477072
chr3 44477166
chr3 44477177
chr3 44477264
chr3 44477293
chr3 44477321
chr3 44477347
chr3 44477357
chr3 44477367
chr3 44477388
chr3 44477392
chr3 44477420
chr3 44477429
chr3 44477434
chr3 44477440
chr3 44477450
chr3 44477461
chr3 44477466
chr3 44477470
chr3 44477484
chr3 44477491
chr3 44477495
chr3 44477498
chr3 44477502
chr3 44477512
chr3 44477521
chr3 44477523
chr3 44477530
chr3 44477540
chr3 44477542
chr3 44477546
chr3 44477554
chr3 44477569
chr3 44477571
chr3 44510824
chr3 44510840
chr3 44510842
chr3 44510858
chr3 44510867
chr3 44510891
chr3 44510901
chr3 44510954
chr3 44510972
chr3 44510980
chr3 44510982
chr3 44510992
chr3 44511020
chr3 44511029
chr3 44511036
chr3 44511050
chr3 44555421
chr3 44555425
chr3 44555432
chr3 44555438
chr3 44555448
chr3 44555457
chr3 44555473
chr3 44555487
chr3 44555490
chr3 44555610
chr3 44555852
chr3 44555933
chr3 44555999
chr3 44556014
chr3 44556194
chr3 44585939
chr3 44625292
chr3 44625295
chr3 44625298
chr3 44625306
chr3 44625322
chr3 44625327
chr3 44625354
chr3 44625518
chr3 44648073
chr3 44648229
chr3 44648396
chr3 44649136
chr3 44649171
chr3 44649181
chr3 44649189
chr3 44649288
chr3 44762184
chr3 44762205
chr3 44762244
chr3 44762269
chr3 44762424
chr3 44762428
chr3 44762448
chr3 44762500
chr3 44762525
chr3 44762691
chr3 44976634
chr3 44976637
chr3 44976641
chr3 44976643
chr3 44976658
chr3 44976677
chr3 44976727
chr3 44976741
chr3 44976747
chr3 44976756
chr3 44976779
chr3 44976812
chr3 44976821
chr3 44976849
chr3 45037869
chr3 45037900
chr3 45038010
chr3 45038260
chr3 45118241
chr3 45167829
chr3 45167906
chr3 45567890
chr3 45567900
chr3 45567908
chr3 45568061
chr3 45568078
chr3 45568394
chr3 45568451
chr3 45568467
chr3 45568489
chr3 45568491
chr3 45568498
chr3 45568514
chr3 45568521
chr3 45568529
chr3 45568552
chr3 45568573
chr3 45568585
chr3 45568589
chr3 45568618
chr3 45568629
chr3 45568649
chr3 45568663
chr3 45568717
chr3 45568719
chr3 45568723
chr3 45568735
chr3 45665220
chr3 45688209
chr3 45688219
chr3 45688234
chr3 45688253
chr3 45688264
chr3 45688284
chr3 45688289
chr3 45688304
chr3 45688310
chr3 45688315
chr3 45688317
chr3 45690966
chr3 45691075
chr3 45841503
chr3 45841527
chr3 45841529
chr3 45841531
chr3 45841533
chr3 45841535
chr3 45841537
chr3 45841652
chr3 45841666
chr3 45864418
chr3 45865006
chr3 45865024
chr3 45865061
chr3 45865080
chr3 45870480
chr3 45870577
chr3 45870758
chr3 45870775
chr3 45870780
chr3 45994683
chr3 45994740
chr3 45994786
chr3 45994814
chr3 45994981
chr3 45994983
chr3 45994990
chr3 45995031
chr3 45995050
chr3 45995061
chr3 45995079
chr3 45995102
chr3 45995128
chr3 45995154
chr3 45995164
chr3 45995264
chr3 45995274
chr3 45995307
chr3 45995346
chr3 45995361
chr3 45995380
chr3 45995408
chr3 45995411
chr3 45995435
chr3 45995444
chr3 45995451
chr3 45995491
chr3 46068762
chr3 46068781
chr3 46069902
chr3 46078878
chr3 46078882
chr3 46078907
chr3 46078922
chr3 46078947
chr3 46078957
chr3 46079013
chr3 46079063
chr3 46079130
chr3 46079156
chr3 46079246
chr3 46097770
chr3 46097810
chr3 46097813
chr3 46097834
chr3 46097868
chr3 46097928
chr3 46098354
chr3 46098757
chr3 46098935
chr3 46150803
chr3 46186862
chr3 46186999
chr3 46299139
chr3 46299488
chr3 46299492
chr3 46299536
chr3 46299936
chr3 46299951
chr3 46299981
chr3 46369708
chr3 46369777
chr3 46369956
chr3 46369983
chr3 46370050
chr3 46370312
chr3 46370354
chr3 46370421
chr3 46370757
chr3 46370842
chr3 46370963
chr3 46370987
chr3 46371157
chr3 46378388
chr3 46378403
chr3 46488698
chr3 46538732
chr3 46538853
chr3 46538858
chr3 46538861
chr3 46538916
chr3 46538959
chr3 46539019
chr3 46539045
chr3 46539100
chr3 46539242
chr3 46539256
chr3 46539305
chr3 46558565
chr3 46558571
chr3 46558604
chr3 46558661
chr3 46558678
chr3 46558723
chr3 46882655
chr3 46882683
chr3 46882695
chr3 46882700
chr3 46882713
chr3 46882737
chr3 46882752
chr3 46882773
chr3 46882781
chr3 46882784
chr3 46882790
chr3 46882795
chr3 46882797
chr3 46882801
chr3 46882806
chr3 46882814
chr3 46882820
chr3 46882851
chr3 46882858
chr3 46882865
chr3 46882889
chr3 46882893
chr3 46882897
chr3 46882907
chr3 46882911
chr3 46882951
chr3 46882968
chr3 46882973
chr3 46882975
chr3 46882977
chr3 46882987
chr3 46882989
chr3 46883000
chr3 46883016
chr3 46883019
chr3 46883026
chr3 46883028
chr3 46953982
chr3 46954069
chr3 47057389
chr3 47057419
chr3 47057422
chr3 47057446
chr3 47057458
chr3 47162162
chr3 47162273
chr3 47162557
chr3 47164720
chr3 47164725
chr3 47164737
chr3 47164744
chr3 47164752
chr3 47164765
chr3 47164777
chr3 47164788
chr3 47164808
chr3 47164811
chr3 47164813
chr3 47164816
chr3 47164831
chr3 47164845
chr3 47164969
chr3 47165001
chr3 47165003
chr3 47475212
chr3 47475237
chr3 47475243
chr3 47475258
chr3 47475528
chr3 47475563
chr3 47475565
chr3 47475580
chr3 47475584
chr3 47475597
chr3 47475601
chr3 47475618
chr3 47475620
chr3 47475622
chr3 47475639
chr3 47475646
chr3 47475659
chr3 47475664
chr3 47780240
chr3 47780296
chr3 47780332
chr3 47780359
chr3 47780390
chr3 47780417
chr3 47780421
chr3 47780434
chr3 47780436
chr3 47780440
chr3 47780471
chr3 47780648
chr3 47780654
chr3 47780765
chr3 47780892
chr3 47780895
chr3 47780904
chr3 47788902
chr3 47788908
chr3 47788910
chr3 47788932
chr3 47788940
chr3 47788948
chr3 47788984
chr3 47789045
chr3 47789049
chr3 47789113
chr3 47789120
chr3 47789132
chr3 47789145
chr3 47789276
chr3 47789317
chr3 47789321
chr3 47789327
chr3 47789365
chr3 47789370
chr3 47789374
chr3 47789381
chr3 47789395
chr3 47789415
chr3 47789426
chr3 47789457
chr3 47789469
chr3 47789473
chr3 47789517
chr3 47789525
chr3 47789532
chr3 47789549
chr3 47789578
chr3 47789586
chr3 47884189
chr3 47884779
chr3 47974758
chr3 47974983
chr3 48087526
chr3 48087540
chr3 48087687
chr3 48087694
chr3 48087696
chr3 48087698
chr3 48087700
chr3 48087702
chr3 48087704
chr3 48087722
chr3 48087726
chr3 48087728
chr3 48087738
chr3 48087742
chr3 48087744
chr3 48087821
chr3 48087913
chr3 48087915
chr3 48087924
chr3 48087935
chr3 48088016
chr3 48088088
chr3 48088091
chr3 48088200
chr3 48088222
chr3 48089437
chr3 48112720
chr3 48112776
chr3 48170347
chr3 48321128
chr3 48383451
chr3 48383486
chr3 48466581
chr3 48472697
chr3 48472816
chr3 48472865
chr3 48472894
chr3 48472910
chr3 48472926
chr3 48472930
chr3 48472938
chr3 48472987
chr3 48472997
chr3 48473074
chr3 48473204
chr3 48479404
chr3 48557405
chr3 48557416
chr3 48557419
chr3 48557443
chr3 48557535
chr3 48557558
chr3 48557566
chr3 48557597
chr3 48557622
chr3 48557629
chr3 48557653
chr3 48557681
chr3 48557693
chr3 48557725
chr3 48557738
chr3 48557745
chr3 48557756
chr3 48557779
chr3 48557816
chr3 48557826
chr3 48557828
chr3 48557832
chr3 48557836
chr3 48557840
chr3 48557898
chr3 48614236
chr3 48614241
chr3 48685313
chr3 48685329
chr3 48685343
chr3 48685349
chr3 48715852
chr3 48717278
chr3 48717292
chr3 48717296
chr3 48717298
chr3 48717319
chr3 48717343
chr3 48717367
chr3 48812189
chr3 48812395
chr3 48812504
chr3 48812521
chr3 48887466
chr3 48919871
chr3 48919895
chr3 48919906
chr3 48920001
chr3 48920039
chr3 48920042
chr3 48920064
chr3 48920126
chr3 48920169
chr3 48920227
chr3 48920260
chr3 48952650
chr3 49165853
chr3 49165863
chr3 49165883
chr3 49165890
chr3 49165905
chr3 49165913
chr3 49165935
chr3 49165947
chr3 49165958
chr3 49165974
chr3 49165991
chr3 49166015
chr3 49166040
chr3 49166091
chr3 49166097
chr3 49166118
chr3 49166153
chr3 49166162
chr3 49166165
chr3 49166172
chr3 49166174
chr3 49166180
chr3 49166194
chr3 49166202
chr3 49166206
chr3 49166214
chr3 49166219
chr3 49166221
chr3 49166226
chr3 49166234
chr3 49166236
chr3 49276695
chr3 49276702
chr3 49276714
chr3 49276717
chr3 49276719
chr3 49276722
chr3 49276784
chr3 49276849
chr3 49276937
chr3 49276983
chr3 49277005
chr3 49277012
chr3 49277019
chr3 49277021
chr3 49277031
chr3 49410000
chr3 49410079
chr3 49410632
chr3 49410666
chr3 49415784
chr3 49416041
chr3 49416210
chr3 49444054
chr3 49444242
chr3 49586583
chr3 49689512
chr3 49689514
chr3 49689520
chr3 49689524
chr3 49689526
chr3 49690118
chr3 49723932
chr3 49723945
chr3 49723956
chr3 49724666
chr3 49724688
chr3 49724690
chr3 49724699
chr3 49724705
chr3 49785790
chr3 49785799
chr3 49785809
chr3 49785818
chr3 49785828
chr3 49785832
chr3 49785888
chr3 49785896
chr3 49785910
chr3 49785912
chr3 49785931
chr3 49785951
chr3 49785967
chr3 49785975
chr3 49786262
chr3 49786272
chr3 49786274
chr3 49813909
chr3 49813920
chr3 49814006
chr3 49906136
chr3 49940135
chr3 49940137
chr3 49940139
chr3 49940151
chr3 49940158
chr3 49940160
chr3 49940163
chr3 49940171
chr3 49940216
chr3 49940219
chr3 49940235
chr3 50090012
chr3 50090027
chr3 50090127
chr3 50090183
chr3 50090215
chr3 50090224
chr3 50091674
chr3 50226391
chr3 50226405
chr3 50226416
chr3 50226423
chr3 50226442
chr3 50226462
chr3 50226472
chr3 50226475
chr3 50226513
chr3 50226539
chr3 50226557
chr3 50226571
chr3 50226587
chr3 50226652
chr3 50226661
chr3 50226674
chr3 50226676
chr3 50226682
chr3 50226699
chr3 50226706
chr3 50226714
chr3 50226738
chr3 50226758
chr3 50226762
chr3 50226768
chr3 50226770
chr3 50226774
chr3 50226971
chr3 50227608
chr3 50237799
chr3 50237807
chr3 50237846
chr3 50237896
chr3 50237913
chr3 50237962
chr3 50237968
chr3 50237975
chr3 50238044
chr3 50238054
chr3 50238057
chr3 50238082
chr3 50238089
chr3 50238120
chr3 50246210
chr3 50246242
chr3 50246272
chr3 50246306
chr3 50246351
chr3 50246358
chr3 50246362
chr3 50246378
chr3 50246408
chr3 50246420
chr3 50260458
chr3 50260461
chr3 50260474
chr3 50260481
chr3 50260494
chr3 50299639
chr3 50299661
chr3 50299670
chr3 50299697
chr3 50299704
chr3 50299707
chr3 50299736
chr3 50299741
chr3 50590470
chr3 50590480
chr3 50590487
chr3 50590585
chr3 50590633
chr3 50590650
chr3 50590695
chr3 50591010
chr3 50601409
chr3 50601751
chr3 50601759
chr3 50601765
chr3 50601891
chr3 50601900
chr3 50610749
chr3 50611060
chr3 50615966
chr3 50615976
chr3 50616007
chr3 50616027
chr3 50616055
chr3 50616071
chr3 50616223
chr3 50616346
chr3 50616373
chr3 50950851
chr3 50950950
chr3 50971525
chr3 50971539
chr3 51231772
chr3 51383899
chr3 51384188
chr3 51384252
chr3 51384255
chr3 51384314
chr3 51384321
chr3 51384374
chr3 51384413
chr3 51384437
chr3 51384443
chr3 51384453
chr3 51384465
chr3 51384502
chr3 51384529
chr3 51384556
chr3 51384570
chr3 51384574
chr3 51384587
chr3 51384591
chr3 51539317
chr3 51539329
chr3 51539337
chr3 51539379
chr3 51539497
chr3 51539595
chr3 51539609
chr3 51672163
chr3 51686680
chr3 51686796
chr3 51899189
chr3 51968014
chr3 51968037
chr3 51968044
chr3 51982812
chr3 51982822
chr3 51982831
chr3 51982838
chr3 51995343
chr3 51995505
chr3 51995579
chr3 51995586
chr3 51995600
chr3 51995608
chr3 51995666
chr3 52054881
chr3 52054906
chr3 52055051
chr3 52055070
chr3 52055107
chr3 52055123
chr3 52055127
chr3 52055136
chr3 52055157
chr3 52055161
chr3 52055166
chr3 52055209
chr3 52055223
chr3 52055230
chr3 52055258
chr3 52055288
chr3 52055297
chr3 52055337
chr3 52055350
chr3 52055361
chr3 52055380
chr3 52197908
chr3 52197927
chr3 52197942
chr3 52197946
chr3 52197953
chr3 52197960
chr3 52239654
chr3 52239657
chr3 52253122
chr3 52253150
chr3 52275599
chr3 52275607
chr3 52275656
chr3 52275667
chr3 52275840
chr3 52275862
chr3 52275870
chr3 52276091
chr3 52276204
chr3 52276303
chr3 52276345
chr3 52276355
chr3 52276385
chr3 52276387
chr3 52276409
chr3 52276412
chr3 52276425
chr3 52276436
chr3 52276505
chr3 52276708
chr3 52276867
chr3 52277149
chr3 52277203
chr3 52277254
chr3 52277258
chr3 52277319
chr3 52277456
chr3 52277476
chr3 52277505
chr3 52277515
chr3 52282137
chr3 52282218
chr3 52282280
chr3 52537412
chr3 52670631
chr3 52670860
chr3 52670944
chr3 52671307
chr3 52671333
chr3 52671394
chr3 52671426
chr3 52671520
chr3 52685084
chr3 52685125
chr3 52685252
chr3 52685327
chr3 52685338
chr3 52685366
chr3 52685371
chr3 52685410
chr3 52685432
chr3 52686627
chr3 52686649
chr3 52686663
chr3 52686713
chr3 52686789
chr3 52686807
chr3 52686894
chr3 52933912
chr3 52934515
chr3 52934713
chr3 52934746
chr3 52934812
chr3 52934825
chr3 52983198
chr3 52983360
chr3 52983464
chr3 52983661
chr3 52983665
chr3 52983728
chr3 53073014
chr3 53073066
chr3 53073112
chr3 53073114
chr3 53073128
chr3 53073140
chr3 53346647
chr3 53346776
chr3 53346846
chr3 53346856
chr3 53346886
chr3 53346929
chr3 53346948
chr3 53347015
chr3 53887228
chr3 53891010
chr3 53891027
chr3 53891041
chr3 53891101
chr3 53891186
chr3 53891191
chr3 53891204
chr3 53891352
chr3 53891374
chr3 53891412
chr3 53891417
chr3 53891426
chr3 53891429
chr3 53891462
chr3 53891469
chr3 53891490
chr3 53891508
chr3 53891560
chr3 53891563
chr3 53891571
chr3 53891665
chr3 53891674
chr3 53891679
chr3 53891695
chr3 53891699
chr3 53891702
chr3 53891723
chr3 53891739
chr3 53891743
chr3 53891756
chr3 53891770
chr3 53891774
chr3 53891804
chr3 53891809
chr3 53925999
chr3 53926536
chr3 53926541
chr3 53926749
chr3 53927007
chr3 53927123
chr3 54124156
chr3 54262727
chr3 54262794
chr3 54262801
chr3 54262831
chr3 54342926
chr3 54342936
chr3 54342949
chr3 54342964
chr3 54639729
chr3 54639734
chr3 54639758
chr3 54639760
chr3 54639764
chr3 54639802
chr3 55830104
chr3 55830369
chr3 55830447
chr3 55846020
chr3 55846037
chr3 56172840
chr3 56467785
chr3 56467789
chr3 56467841
chr3 56467847
chr3 56467849
chr3 56467865
chr3 56467880
chr3 56467916
chr3 56467938
chr3 56467951
chr3 56467963
chr3 56467971
chr3 56467980
chr3 56467984
chr3 56467987
chr3 56467991
chr3 56467993
chr3 56467995
chr3 56468008
chr3 56556510
chr3 56556543
chr3 56556559
chr3 56556584
chr3 56556586
chr3 56556654
chr3 56556706
chr3 56556912
chr3 56556914
chr3 56556935
chr3 56556942
chr3 56556952
chr3 56556958
chr3 56556979
chr3 56556996
chr3 56557003
chr3 56557017
chr3 56557026
chr3 56557137
chr3 56557140
chr3 56557167
chr3 56557178
chr3 56557181
chr3 56557184
chr3 56557615
chr3 56557624
chr3 56557714
chr3 56557746
chr3 56557802
chr3 56557860
chr3 56557947
chr3 56557994
chr3 56558013
chr3 56558045
chr3 56558123
chr3 56558132
chr3 56558269
chr3 56682043
chr3 56682077
chr3 56682183
chr3 56682234
chr3 56682304
chr3 56682320
chr3 56682355
chr3 56682390
chr3 56682393
chr3 56692931
chr3 56692960
chr3 56692970
chr3 56692972
chr3 56693016
chr3 56693355
chr3 56693474
chr3 56693949
chr3 56783726
chr3 56783776
chr3 56799182
chr3 56799335
chr3 56799357
chr3 56799398
chr3 56799589
chr3 56799620
chr3 56799698
chr3 56799793
chr3 56799967
chr3 56800288
chr3 56800438
chr3 56800496
chr3 56800591
chr3 56800647
chr3 56802266
chr3 56802272
chr3 56802279
chr3 56915978
chr3 56916045
chr3 56916063
chr3 56916085
chr3 56916125
chr3 56916136
chr3 56916252
chr3 56916257
chr3 56916275
chr3 56916312
chr3 56916316
chr3 56916346
chr3 56916365
chr3 56916374
chr3 56916455
chr3 56916521
chr3 56916690
chr3 56916699
chr3 56916854
chr3 56916878
chr3 56916880
chr3 56916907
chr3 56942819
chr3 57100115
chr3 57100218
chr3 57100239
chr3 57100268
chr3 57159112
chr3 57159342
chr3 57159354
chr3 57159447
chr3 57159475
chr3 57159494
chr3 57159516
chr3 57197274
chr3 57197276
chr3 57224852
chr3 57224874
chr3 57225000
chr3 57225005
chr3 57225101
chr3 57228441
chr3 57228448
chr3 57228461
chr3 57228470
chr3 57228473
chr3 57228483
chr3 57228488
chr3 57228490
chr3 57228494
chr3 57228506
chr3 57228516
chr3 57228527
chr3 57228530
chr3 57228541
chr3 57228550
chr3 57228553
chr3 57228558
chr3 57228560
chr3 57228569
chr3 57228630
chr3 57228633
chr3 57228786
chr3 57228795
chr3 57228807
chr3 57228817
chr3 57228895
chr3 57229163
chr3 57229359
chr3 57339728
chr3 57544481
chr3 57596110
chr3 57596164
chr3 57596260
chr3 57596310
chr3 57596344
chr3 57596438
chr3 57596461
chr3 57596475
chr3 57596485
chr3 57596511
chr3 57596533
chr3 57596560
chr3 57596575
chr3 57598503
chr3 57598547
chr3 57598552
chr3 57598563
chr3 57598577
chr3 57598637
chr3 57598641
chr3 57598649
chr3 57598674
chr3 57598697
chr3 57598705
chr3 57598735
chr3 57598737
chr3 57598759
chr3 57692086
chr3 57692096
chr3 57692120
chr3 57692152
chr3 57692168
chr3 57692182
chr3 57692184
chr3 57692307
chr3 57692326
chr3 57692389
chr3 57692458
chr3 57692468
chr3 57692511
chr3 57692593
chr3 57692613
chr3 57692623
chr3 57692631
chr3 57692638
chr3 57692646
chr3 57692648
chr3 57692667
chr3 57692671
chr3 57692677
chr3 57692680
chr3 57692682
chr3 57692698
chr3 57692707
chr3 57692709
chr3 57692714
chr3 57692732
chr3 57692737
chr3 57692740
chr3 57692753
chr3 57692756
chr3 57692766
chr3 57692772
chr3 57692787
chr3 57692808
chr3 57692826
chr3 57692841
chr3 57755736
chr3 57755748
chr3 57755771
chr3 57755787
chr3 57755877
chr3 57755965
chr3 58035272
chr3 58187713
chr3 58187810
chr3 58187888
chr3 58187901
chr3 58237981
chr3 58238033
chr3 58238036
chr3 58238060
chr3 58238067
chr3 58238069
chr3 58238071
chr3 58238075
chr3 58238091
chr3 58238117
chr3 58238124
chr3 58238127
chr3 58238163
chr3 58238181
chr3 58238186
chr3 58238211
chr3 58238228
chr3 58238232
chr3 58333186
chr3 58333193
chr3 58333209
chr3 58333219
chr3 58333308
chr3 58333317
chr3 58333320
chr3 58333323
chr3 58333325
chr3 58333431
chr3 58333464
chr3 58333488
chr3 58333542
chr3 58333616
chr3 58333631
chr3 58333647
chr3 58333663
chr3 58333670
chr3 58333675
chr3 58333760
chr3 58333827
chr3 58333851
chr3 58433784
chr3 58433801
chr3 58433804
chr3 58433816
chr3 58433829
chr3 58433839
chr3 58433854
chr3 58433861
chr3 58433874
chr3 58568765
chr3 58568779
chr3 58568784
chr3 58568790
chr3 58813913
chr3 58814061
chr3 58814350
chr3 59386325
chr3 59386355
chr3 59386459
chr3 59386519
chr3 59386581
chr3 59451497
chr3 59451528
chr3 59451575
chr3 59451601
chr3 59451821
chr3 59451841
chr3 59772844
chr3 59772851
chr3 59772943
chr3 59772964
chr3 60048763
chr3 60048783
chr3 60048795
chr3 60925627
chr3 61249862
chr3 61249880
chr3 61250053
chr3 61250066
chr3 61250093
chr3 61250102
chr3 61250118
chr3 61250128
chr3 61250136
chr3 61250155
chr3 61250158
chr3 61250172
chr3 61250177
chr3 61250195
chr3 61250198
chr3 61250212
chr3 61251431
chr3 61251445
chr3 61251473
chr3 61251482
chr3 61251498
chr3 61251518
chr3 61251530
chr3 61251532
chr3 61251543
chr3 61251549
chr3 61251552
chr3 61251596
chr3 61251665
chr3 61251716
chr3 61251723
chr3 61251736
chr3 61251767
chr3 61251769
chr3 61251787
chr3 61251814
chr3 61251933
chr3 61251939
chr3 61251981
chr3 62366834
chr3 62366958
chr3 62367134
chr3 62367178
chr3 62367261
chr3 62367347
chr3 62367402
chr3 62375491
chr3 62375516
chr3 62375774
chr3 62375787
chr3 62375805
chr3 62375863
chr3 62375873
chr3 62375954
chr3 62375983
chr3 62376143
chr3 62439222
chr3 62673692
chr3 63094682
chr3 63215013
chr3 63217083
chr3 63217243
chr3 63217289
chr3 63217293
chr3 63217357
chr3 63217365
chr3 63217371
chr3 63217383
chr3 63217407
chr3 63217417
chr3 63217429
chr3 63344025
chr3 63344046
chr3 63736031
chr3 63736041
chr3 63736087
chr3 63736500
chr3 63736943
chr3 63737024
chr3 63737289
chr3 63864963
chr3 63864979
chr3 63878443
chr3 63878642
chr3 63911145
chr3 63911320
chr3 63911365
chr3 63911400
chr3 63911465
chr3 63911598
chr3 63911615
chr3 63911643
chr3 63967495
chr3 63967701
chr3 63967928
chr3 63967952
chr3 63968307
chr3 63968314
chr3 63968420
chr3 63968430
chr3 63968572
chr3 63968797
chr3 63968875
chr3 63969031
chr3 63969387
chr3 63969595
chr3 63969861
chr3 63970001
chr3 63970051
chr3 63979225
chr3 63979270
chr3 63979280
chr3 64030727
chr3 64030730
chr3 64030736
chr3 64030752
chr3 64030770
chr3 64030777
chr3 64030807
chr3 64030862
chr3 64030869
chr3 64030878
chr3 64030881
chr3 64030885
chr3 64030903
chr3 64030913
chr3 64030947
chr3 64030950
chr3 64030963
chr3 64030980
chr3 64031082
chr3 64031164
chr3 64031169
chr3 64505458
chr3 64505471
chr3 64505486
chr3 64505512
chr3 64505565
chr3 64505678
chr3 64505715
chr3 64790224
chr3 64790314
chr3 64790639
chr3 64790677
chr3 64902991
chr3 64903325
chr3 65512533
chr3 66221238
chr3 66472765
chr3 66472880
chr3 66816421
chr3 66971724
chr3 66971787
chr3 66971880
chr3 66971959
chr3 66972001
chr3 66972022
chr3 66972030
chr3 66972061
chr3 66972067
chr3 66972123
chr3 66972128
chr3 66972131
chr3 66972176
chr3 66972314
chr3 66972378
chr3 66972393
chr3 66972395
chr3 66972399
chr3 66972428
chr3 66972430
chr3 66972441
chr3 66972450
chr3 66972458
chr3 66972466
chr3 66972482
chr3 66998378
chr3 66998394
chr3 66998397
chr3 66998426
chr3 66998432
chr3 66998456
chr3 66998461
chr3 66998466
chr3 66998489
chr3 66998582
chr3 66998587
chr3 66998740
chr3 66998746
chr3 66998749
chr3 66998756
chr3 66998787
chr3 66998790
chr3 66998794
chr3 66998796
chr3 66998801
chr3 66998828
chr3 66998830
chr3 66998838
chr3 66998844
chr3 66998848
chr3 66998924
chr3 66998926
chr3 66998932
chr3 66998943
chr3 66998963
chr3 66999005
chr3 66999036
chr3 66999135
chr3 66999162
chr3 67000275
chr3 67653683
chr3 67653771
chr3 67653820
chr3 67653901
chr3 67653947
chr3 67653973
chr3 67654067
chr3 67654090
chr3 67654101
chr3 67654205
chr3 67654212
chr3 67654224
chr3 67654230
chr3 67655821
chr3 67655836
chr3 67655877
chr3 67655888
chr3 67655896
chr3 67655924
chr3 67655928
chr3 67655969
chr3 67655990
chr3 67655998
chr3 67656007
chr3 67656062
chr3 67656074
chr3 67656076
chr3 67656107
chr3 67656112
chr3 67656126
chr3 67656143
chr3 68007253
chr3 68007300
chr3 68007366
chr3 68007370
chr3 68086937
chr3 69014083
chr3 69014094
chr3 69014145
chr3 69014177
chr3 69014184
chr3 69014257
chr3 69051389
chr3 69051406
chr3 69051453
chr3 69051456
chr3 69051469
chr3 69051498
chr3 69051500
chr3 69051510
chr3 69051512
chr3 69051534
chr3 69051563
chr3 69051594
chr3 69051599
chr3 69051601
chr3 69051611
chr3 69051784
chr3 69051814
chr3 69051819
chr3 69051911
chr3 69052113
chr3 69052251
chr3 69052255
chr3 69052261
chr3 69052274
chr3 69052312
chr3 69052333
chr3 69052346
chr3 69052350
chr3 69052357
chr3 69052373
chr3 69052379
chr3 69052472
chr3 69052493
chr3 69052503
chr3 69052512
chr3 69052533
chr3 69079333
chr3 69079400
chr3 69079405
chr3 69079484
chr3 69079508
chr3 69079738
chr3 69079855
chr3 69079867
chr3 69079908
chr3 69079911
chr3 69079915
chr3 69079920
chr3 69079931
chr3 69079937
chr3 69079942
chr3 69079953
chr3 69079961
chr3 69079966
chr3 69080395
chr3 69080405
chr3 69080419
chr3 69080429
chr3 69080438
chr3 69080443
chr3 69080453
chr3 69080471
chr3 69080484
chr3 69080496
chr3 69080554
chr3 69080578
chr3 69080600
chr3 69080626
chr3 69080651
chr3 69083412
chr3 69083509
chr3 69083558
chr3 69083617
chr3 69084112
chr3 69084158
chr3 69084476
chr3 69084608
chr3 69086250
chr3 69086424
chr3 69086492
chr3 69086588
chr3 69086753
chr3 69086761
chr3 69086783
chr3 69086791
chr3 69086815
chr3 69086832
chr3 69086869
chr3 69086944
chr3 69086977
chr3 69092026
chr3 69092089
chr3 69092214
chr3 69092395
chr3 69092510
chr3 69199515
chr3 69199739
chr3 69199752
chr3 69206465
chr3 69206473
chr3 69206520
chr3 69206570
chr3 69206576
chr3 69306508
chr3 69306541
chr3 69478776
chr3 69479302
chr3 69738744
chr3 69738747
chr3 69738782
chr3 69738895
chr3 69738920
chr3 69738936
chr3 69738954
chr3 69738967
chr3 69738986
chr3 69739008
chr3 69739045
chr3 69739108
chr3 69739116
chr3 69797701
chr3 70230139
chr3 70292787
chr3 70293483
chr3 70336400
chr3 70336454
chr3 70336548
chr3 70336934
chr3 70608934
chr3 70608999
chr3 70703179
chr3 70703269
chr3 70703299
chr3 70703355
chr3 70703367
chr3 70703493
chr3 70703519
chr3 70703527
chr3 70703566
chr3 70703575
chr3 71062772
chr3 71062810
chr3 71062856
chr3 71063098
chr3 71063104
chr3 71063286
chr3 71065659
chr3 71065669
chr3 71065689
chr3 71065886
chr3 71065895
chr3 71065918
chr3 71065921
chr3 71066306
chr3 71066308
chr3 71066351
chr3 71066358
chr3 71066516
chr3 71066563
chr3 71066588
chr3 71066662
chr3 71087360
chr3 71087374
chr3 71087416
chr3 71087422
chr3 71087427
chr3 71087475
chr3 71129085
chr3 71129089
chr3 71129166
chr3 71129269
chr3 71129334
chr3 71129492
chr3 71129504
chr3 71129770
chr3 71129895
chr3 71130311
chr3 71130408
chr3 71130436
chr3 71130518
chr3 71130529
chr3 71130552
chr3 71130588
chr3 71130593
chr3 71130603
chr3 71130645
chr3 71130660
chr3 71130881
chr3 71130901
chr3 71130913
chr3 71130920
chr3 71130962
chr3 71226727
chr3 71226765
chr3 71226792
chr3 71226796
chr3 71226810
chr3 71226842
chr3 71226852
chr3 71226912
chr3 71226926
chr3 71226962
chr3 71226971
chr3 71227014
chr3 71227025
chr3 71227031
chr3 71227063
chr3 71227072
chr3 71227183
chr3 71227185
chr3 71227200
chr3 71227230
chr3 71227260
chr3 71227274
chr3 71227280
chr3 71227291
chr3 71227315
chr3 71227402
chr3 71227480
chr3 71360556
chr3 71360588
chr3 71360724
chr3 71360734
chr3 71360842
chr3 71360875
chr3 71422259
chr3 71435314
chr3 71435334
chr3 71435354
chr3 71435362
chr3 71435407
chr3 71435427
chr3 71435469
chr3 71435489
chr3 71435530
chr3 71435550
chr3 71435571
chr3 71435591
chr3 71435611
chr3 71435631
chr3 71435651
chr3 71435671
chr3 71444148
chr3 71444169
chr3 71444177
chr3 71444218
chr3 71444262
chr3 71444404
chr3 71444436
chr3 71444459
chr3 71444499
chr3 71444527
chr3 71444622
chr3 71444708
chr3 71444750
chr3 71444825
chr3 71456385
chr3 71456416
chr3 71456485
chr3 71456672
chr3 71456675
chr3 71456750
chr3 71493152
chr3 71493269
chr3 71493455
chr3 71493488
chr3 71493506
chr3 71493520
chr3 71493666
chr3 71493719
chr3 71493763
chr3 71584404
chr3 71584413
chr3 71584439
chr3 71584453
chr3 71584577
chr3 71584621
chr3 71584631
chr3 71584675
chr3 71584681
chr3 71584738
chr3 71584748
chr3 71584772
chr3 71584799
chr3 71584843
chr3 71584893
chr3 71584911
chr3 71723443
chr3 71723756
chr3 71723788
chr3 71723854
chr3 71724455
chr3 71724483
chr3 71724594
chr3 71724685
chr3 71724689
chr3 71724695
chr3 71724706
chr3 71724710
chr3 71724713
chr3 71724735
chr3 71777616
chr3 71784010
chr3 71784258
chr3 71784377
chr3 71784379
chr3 71784392
chr3 71784431
chr3 71784454
chr3 71784473
chr3 71784480
chr3 71784485
chr3 71784538
chr3 71784569
chr3 71784586
chr3 71784661
chr3 71784674
chr3 72445998
chr3 72446110
chr3 72446180
chr3 72446256
chr3 72446308
chr3 72446370
chr3 72446388
chr3 72446521
chr3 72446569
chr3 72446590
chr3 72446596
chr3 72446606
chr3 72446626
chr3 72446678
chr3 72446703
chr3 72446705
chr3 72446714
chr3 72446717
chr3 72446900
chr3 72446902
chr3 72446905
chr3 72446909
chr3 72446918
chr3 72446922
chr3 72446940
chr3 72483040
chr3 72483056
chr3 72483074
chr3 72483121
chr3 72483135
chr3 72483146
chr3 72483156
chr3 72483162
chr3 72483167
chr3 72483211
chr3 72483334
chr3 72483386
chr3 72483476
chr3 72756863
chr3 72756972
chr3 72757154
chr3 72757297
chr3 72849036
chr3 72849069
chr3 72849073
chr3 72965544
chr3 72977016
chr3 72977226
chr3 72977335
chr3 72996814
chr3 72996839
chr3 72996856
chr3 72996864
chr3 72996878
chr3 72996882
chr3 72996891
chr3 72996901
chr3 72996914
chr3 72996918
chr3 72996924
chr3 72996929
chr3 72996940
chr3 72996956
chr3 72996959
chr3 72996977
chr3 72996982
chr3 72996998
chr3 72997000
chr3 72997010
chr3 72997029
chr3 72997043
chr3 72997046
chr3 72997063
chr3 72997113
chr3 72997118
chr3 72997139
chr3 72997149
chr3 72997156
chr3 72997162
chr3 72997166
chr3 72997168
chr3 72997171
chr3 72997189
chr3 72997221
chr3 72997248
chr3 72997253
chr3 72997269
chr3 72997273
chr3 72997276
chr3 72997279
chr3 72997302
chr3 72997316
chr3 72997341
chr3 72997365
chr3 72997412
chr3 72997416
chr3 72997423
chr3 72997460
chr3 72998182
chr3 73029936
chr3 73086065
chr3 73086130
chr3 73086159
chr3 73086174
chr3 73086203
chr3 73086305
chr3 73086395
chr3 73086414
chr3 73086444
chr3 74161059
chr3 74613601
chr3 74613618
chr3 75290915
chr3 75291148
chr3 75435770
chr3 75435776
chr3 75435802
chr3 75435806
chr3 75435847
chr3 75435910
chr3 75640708
chr3 75651550
chr3 75657283
chr3 75672782
chr3 75673188
chr3 75673211
chr3 75673222
chr3 75673237
chr3 75673313
chr3 75689026
chr3 75689083
chr3 75689487
chr3 75710522
chr3 75710577
chr3 75711296
chr3 75711380
chr3 76007971
chr3 76008153
chr3 76008189
chr3 76008271
chr3 76330716
chr3 76379693
chr3 76379846
chr3 76380438
chr3 76380539
chr3 76380634
chr3 76380716
chr3 76466863
chr3 76655533
chr3 76656041
chr3 76656343
chr3 76656573
chr3 76656658
chr3 77094202
chr3 77094242
chr3 77100111
chr3 77100391
chr3 77110754
chr3 77319632
chr3 77319662
chr3 77319932
chr3 77320008
chr3 77320427
chr3 77320506
chr3 78343349
chr3 78613545
chr3 78613555
chr3 79017421
chr3 79017442
chr3 79017510
chr3 79017516
chr3 79017564
chr3 79017663
chr3 79017745
chr3 79017778
chr3 79017791
chr3 79017815
chr3 79175581
chr3 79175805
chr3 79374156
chr3 79497538
chr3 79497582
chr3 79497655
chr3 79497798
chr3 79520686
chr3 79521447
chr3 79521451
chr3 79521479
chr3 79521485
chr3 79521526
chr3 79521576
chr3 79768327
chr3 79768819
chr3 79768883
chr3 79769050
chr3 79769284
chr3 79769355
chr3 79769505
chr3 80060327
chr3 80060586
chr3 80060807
chr3 80061329
chr3 80207847
chr3 80208442
chr3 80288705
chr3 80288768
chr3 80289009
chr3 80289229
chr3 80305141
chr3 80305175
chr3 80306085
chr3 80306094
chr3 80306261
chr3 80403222
chr3 80403455
chr3 80403829
chr3 80404110
chr3 80404157
chr3 80404675
chr3 80404820
chr3 80629234
chr3 80629386
chr3 80629801
chr3 80680222
chr3 80680263
chr3 80824351
chr3 80824360
chr3 80824751
chr3 80863723
chr3 80863986
chr3 82097104
chr3 82312512
chr3 82581847
chr3 82792412
chr3 82792730
chr3 82863443
chr3 82935877
chr3 82936970
chr3 82937076
chr3 82937462
chr3 82937679
chr3 82938099
chr3 82938161
chr3 82949023
chr3 82949150
chr3 82949459
chr3 82949853
chr3 82950148
chr3 83174666
chr3 83174721
chr3 83215902
chr3 83216213
chr3 83216360
chr3 83216378
chr3 83221946
chr3 83242345
chr3 83242524
chr3 83309371
chr3 83309443
chr3 83430819
chr3 83430924
chr3 83431340
chr3 83653100
chr3 83653371
chr3 83729912
chr3 83730074
chr3 83730268
chr3 83730888
chr3 83731500
chr3 83837207
chr3 83920687
chr3 83921616
chr3 83922684
chr3 83922712
chr3 83922729
chr3 84244841
chr3 84245596
chr3 84245664
chr3 84245956
chr3 84246490
chr3 84282569
chr3 84283401
chr3 84284042
chr3 84284288
chr3 84284504
chr3 84302359
chr3 84302395
chr3 84302587
chr3 84302706
chr3 84547259
chr3 84547281
chr3 84547440
chr3 84588976
chr3 84836805
chr3 84836839
chr3 84837085
chr3 84837102
chr3 84837596
chr3 84837656
chr3 84838006
chr3 84838293
chr3 84838345
chr3 84838587
chr3 85028660
chr3 85147936
chr3 85148124
chr3 85148201
chr3 85148238
chr3 85342544
chr3 85342849
chr3 85342859
chr3 85343094
chr3 85346147
chr3 85502128
chr3 85502375
chr3 85502699
chr3 85541901
chr3 85542222
chr3 86124896
chr3 87024489
chr3 87024492
chr3 87024612
chr3 87024812
chr3 87024822
chr3 87024974
chr3 87226369
chr3 87226373
chr3 87226479
chr3 87226507
chr3 87226685
chr3 87226691
chr3 87226723
chr3 87226733
chr3 87226798
chr3 87226800
chr3 87226842
chr3 87227776
chr3 87227791
chr3 87227817
chr3 87227822
chr3 87227896
chr3 87227918
chr3 87227961
chr3 87297954
chr3 87297965
chr3 87298099
chr3 87298186
chr3 87298229
chr3 87298359
chr3 87675783
chr3 87676162
chr3 87792228
chr3 87792263
chr3 87792337
chr3 87792387
chr3 87792402
chr3 87792412
chr3 87792435
chr3 87792479
chr3 87792491
chr3 87792518
chr3 87792628
chr3 87793553
chr3 87793561
chr3 87793564
chr3 87793642
chr3 87793749
chr3 87793831
chr3 87793835
chr3 87794022
chr3 87794029
chr3 87794163
chr3 87794186
chr3 87794200
chr3 87794218
chr3 87794303
chr3 87794326
chr3 87796475
chr3 87796949
chr3 87829396
chr3 87947617
chr3 87997097
chr3 87997328
chr3 87997448
chr3 87997513
chr3 87997524
chr3 88000183
chr3 88057645
chr3 88057652
chr3 88057792
chr3 88057855
chr3 88057869
chr3 88057965
chr3 88058019
chr3 88058041
chr3 88058075
chr3 88058087
chr3 88059821
chr3 88059830
chr3 88059908
chr3 88059911
chr3 88059922
chr3 88059942
chr3 88060025
chr3 88060033
chr3 88060048
chr3 88060054
chr3 88060064
chr3 88060085
chr3 88060098
chr3 88060137
chr3 88060148
chr3 88060206
chr3 88060282
chr3 88060308
chr3 88060312
chr3 88060434
chr3 88060526
chr3 88060691
chr3 88151166
chr3 88151369
chr3 88151460
chr3 88180522
chr3 88301867
chr3 89107935
chr3 89108440
chr3 89108793
chr3 89109016
chr3 89129453
chr3 89129832
chr3 89538781
chr3 89569809
chr3 89570093
chr3 90182665
chr3 90182724
chr3 90182916
chr3 90183347
chr3 90183416
chr3 90183669
chr3 90233111
chr3 90233312
chr3 90564381
chr3 90564437
chr3 90564507
chr3 90564536
chr3 90564720
chr3 91499263
chr3 91499317
chr3 93459404
chr3 93766333
chr3 93840459
chr3 93841412
chr3 93841437
chr3 93841443
chr3 93841696
chr3 93841702
chr3 93841709
chr3 93841713
chr3 93841718
chr3 93841756
chr3 93841762
chr3 93841772
chr3 93841793
chr3 93841802
chr3 93841861
chr3 93842171
chr3 93842335
chr3 93842368
chr3 93842482
chr3 93842997
chr3 93973265
chr3 93973286
chr3 93973471
chr3 93973525
chr3 93973539
chr3 93973553
chr3 93973619
chr3 93973630
chr3 93980532
chr3 93980543
chr3 93980548
chr3 93980551
chr3 93980562
chr3 93980564
chr3 93980572
chr3 93980588
chr3 93980619
chr3 93980659
chr3 93980672
chr3 93980860
chr3 94004410
chr3 94004439
chr3 94004514
chr3 94004586
chr3 94062140
chr3 94062247
chr3 94062262
chr3 94062264
chr3 94062348
chr3 94709205
chr3 95187214
chr3 95187450
chr3 95188079
chr3 95188102
chr3 95571109
chr3 95571938
chr3 95952049
chr3 95982056
chr3 95982942
chr3 95983207
chr3 96021416
chr3 96021553
chr3 96022411
chr3 96022433
chr3 96022848
chr3 96022905
chr3 96207452
chr3 96210988
chr3 96211289
chr3 96211309
chr3 96334692
chr3 96334716
chr3 96334837
chr3 96475043
chr3 96659920
chr3 96662697
chr3 96663352
chr3 96663871
chr3 96812685
chr3 96812711
chr3 97247944
chr3 97248394
chr3 97248451
chr3 97248468
chr3 97249533
chr3 97249622
chr3 97477541
chr3 97477652
chr3 97478131
chr3 97478705
chr3 97478748
chr3 97479084
chr3 97479162
chr3 97765157
chr3 97765200
chr3 97765289
chr3 97765372
chr3 97821715
chr3 97821725
chr3 97910006
chr3 97910102
chr3 97910282
chr3 98039591
chr3 98039616
chr3 98039627
chr3 98039685
chr3 98039762
chr3 98039772
chr3 98039833
chr3 98039992
chr3 98040022
chr3 98040129
chr3 98040401
chr3 98522197
chr3 98522201
chr3 98522468
chr3 98522566
chr3 98522569
chr3 98522574
chr3 98522583
chr3 98522587
chr3 98522616
chr3 98522619
chr3 98522625
chr3 98522646
chr3 98522655
chr3 98522661
chr3 98522667
chr3 98522682
chr3 98522689
chr3 98522700
chr3 98522714
chr3 98522731
chr3 98522734
chr3 98522738
chr3 98522745
chr3 98522754
chr3 98522760
chr3 98522764
chr3 98522788
chr3 98522791
chr3 98522805
chr3 98522807
chr3 98522810
chr3 98522812
chr3 98522823
chr3 98522826
chr3 98522829
chr3 98523239
chr3 98557248
chr3 98557416
chr3 98733423
chr3 98733457
chr3 98733459
chr3 98733499
chr3 98733513
chr3 98733565
chr3 98733590
chr3 98733664
chr3 98733667
chr3 98733673
chr3 98733682
chr3 98733745
chr3 98733748
chr3 98733802
chr3 98733812
chr3 98733904
chr3 98733936
chr3 98733948
chr3 98733968
chr3 98734035
chr3 98734050
chr3 98734058
chr3 98734075
chr3 98734085
chr3 98734096
chr3 98734119
chr3 98734135
chr3 98734242
chr3 98734257
chr3 98734311
chr3 98734332
chr3 98734339
chr3 98902340
chr3 98930159
chr3 99139111
chr3 99178029
chr3 99179202
chr3 99179285
chr3 99179954
chr3 99180314
chr3 99180445
chr3 99180448
chr3 99180874
chr3 99505634
chr3 99638041
chr3 99638072
chr3 99638076
chr3 99818431
chr3 99818505
chr3 99875514
chr3 99875525
chr3 99875533
chr3 99875577
chr3 99875619
chr3 99875672
chr3 99875696
chr3 99875708
chr3 99875811
chr3 99875919
chr3 99875947
chr3 99875954
chr3 99876049
chr3 100261310
chr3 100261324
chr3 100261379
chr3 100261470
chr3 100261489
chr3 100261496
chr3 100261520
chr3 100261576
chr3 100261601
chr3 100316997
chr3 100317014
chr3 100396582
chr3 100400229
chr3 100400267
chr3 100400274
chr3 100400293
chr3 100400454
chr3 100400520
chr3 100400534
chr3 100400567
chr3 100400585
chr3 100400605
chr3 100400643
chr3 100400753
chr3 100400756
chr3 100400759
chr3 100402064
chr3 100402117
chr3 100402180
chr3 100402422
chr3 100402534
chr3 100492682
chr3 100492696
chr3 100492714
chr3 100492730
chr3 100492773
chr3 100492778
chr3 100492802
chr3 100492865
chr3 100492943
chr3 100492969
chr3 100493046
chr3 100493063
chr3 100493078
chr3 100656407
chr3 100664835
chr3 100665101
chr3 100665221
chr3 100665280
chr3 100665289
chr3 100665358
chr3 100665413
chr3 100665485
chr3 100665488
chr3 100665592
chr3 100893290
chr3 100893292
chr3 100893324
chr3 101512610
chr3 101512614
chr3 101512683
chr3 101512691
chr3 101512726
chr3 101512737
chr3 101512767
chr3 101512776
chr3 101512800
chr3 101512817
chr3 101512825
chr3 101512840
chr3 101512842
chr3 101518595
chr3 101562107
chr3 101573629
chr3 101573705
chr3 101573708
chr3 101575177
chr3 101575181
chr3 101575252
chr3 101575281
chr3 101575419
chr3 101575652
chr3 101644198
chr3 101644201
chr3 101685586
chr3 101685601
chr3 101685631
chr3 101685693
chr3 101685717
chr3 101685757
chr3 101685804
chr3 101685818
chr3 101685870
chr3 101685896
chr3 101685901
chr3 101685908
chr3 101686115
chr3 101686130
chr3 101686173
chr3 101686203
chr3 101686229
chr3 101686254
chr3 101686288
chr3 101686345
chr3 101686361
chr3 101686367
chr3 101720896
chr3 101720934
chr3 101720962
chr3 101721095
chr3 101722589
chr3 101722764
chr3 101722799
chr3 101722802
chr3 101722805
chr3 101722814
chr3 101722837
chr3 101725729
chr3 101725743
chr3 101725759
chr3 101725851
chr3 101726030
chr3 101726065
chr3 101726077
chr3 101827461
chr3 101827481
chr3 101827523
chr3 101827540
chr3 101827564
chr3 101827642
chr3 101827694
chr3 101827718
chr3 101827725
chr3 101827738
chr3 101827745
chr3 101827750
chr3 101827811
chr3 101827853
chr3 101827860
chr3 101827865
chr3 101828079
chr3 101828098
chr3 101828115
chr3 101828151
chr3 101828452
chr3 101828528
chr3 101828589
chr3 101828845
chr3 101828889
chr3 101829048
chr3 101829139
chr3 101829167
chr3 101829222
chr3 101829234
chr3 101829293
chr3 101829336
chr3 101851503
chr3 101851524
chr3 101851573
chr3 101851921
chr3 101852029
chr3 101852138
chr3 101852177
chr3 101936137
chr3 101936319
chr3 101936372
chr3 101936382
chr3 101936410
chr3 101936415
chr3 101936434
chr3 101936462
chr3 101936504
chr3 101936584
chr3 101936598
chr3 101936888
chr3 101936916
chr3 102226493
chr3 102466106
chr3 103028007
chr3 103028795
chr3 103028818
chr3 103028908
chr3 103028958
chr3 103029324
chr3 103029743
chr3 103107189
chr3 103107223
chr3 103107253
chr3 103411869
chr3 103530371
chr3 103530379
chr3 103530387
chr3 103530389
chr3 103530397
chr3 103530405
chr3 103727170
chr3 103727289
chr3 103727327
chr3 103925132
chr3 103968629
chr3 103968998
chr3 103969150
chr3 103969838
chr3 103970566
chr3 104188802
chr3 104189011
chr3 104189061
chr3 104189543
chr3 104335133
chr3 104407332
chr3 104407374
chr3 104407459
chr3 104507362
chr3 104507369
chr3 104507457
chr3 104507895
chr3 105298729
chr3 105298817
chr3 105299332
chr3 105299378
chr3 105299411
chr3 105299639
chr3 105299764
chr3 105299853
chr3 105299934
chr3 105367994
chr3 105368005
chr3 105368028
chr3 105368039
chr3 105368051
chr3 105368058
chr3 105368073
chr3 105368096
chr3 105369229
chr3 105369235
chr3 105369244
chr3 105369251
chr3 105369254
chr3 105369303
chr3 105369322
chr3 105369337
chr3 105518928
chr3 105519002
chr3 105519005
chr3 105519092
chr3 105686814
chr3 105764916
chr3 105764940
chr3 105866829
chr3 105867382
chr3 105867393
chr3 105867442
chr3 105867450
chr3 105867457
chr3 105867516
chr3 105867525
chr3 105867540
chr3 105867693
chr3 105867717
chr3 105867840
chr3 105868020
chr3 105869482
chr3 105869491
chr3 105869500
chr3 105869571
chr3 105869692
chr3 105869770
chr3 105869913
chr3 106068776
chr3 106206084
chr3 106206287
chr3 106206304
chr3 106206315
chr3 106206356
chr3 106206448
chr3 106206510
chr3 106206546
chr3 106206554
chr3 106206628
chr3 106206671
chr3 106206709
chr3 106206893
chr3 106206948
chr3 106207130
chr3 106338541
chr3 106338568
chr3 106338571
chr3 106338588
chr3 106338629
chr3 106338769
chr3 106711589
chr3 106712047
chr3 107064629
chr3 107064656
chr3 107064669
chr3 107064677
chr3 107064683
chr3 107064848
chr3 107065010
chr3 107065095
chr3 107065123
chr3 107065183
chr3 107065365
chr3 107108146
chr3 107240190
chr3 107240219
chr3 107240328
chr3 107240343
chr3 107240387
chr3 107240389
chr3 107421310
chr3 107421329
chr3 107421467
chr3 107421843
chr3 107422413
chr3 107522417
chr3 107522552
chr3 107522570
chr3 107522613
chr3 107523725
chr3 107523740
chr3 107523756
chr3 107523761
chr3 107523767
chr3 107523777
chr3 107599636
chr3 107599667
chr3 107927912
chr3 107927915
chr3 107927918
chr3 107927930
chr3 108088237
chr3 108088245
chr3 108088454
chr3 108088468
chr3 108088583
chr3 108088944
chr3 108088958
chr3 108089267
chr3 108089284
chr3 108089309
chr3 108089399
chr3 108089515
chr3 108089533
chr3 108089606
chr3 108124589
chr3 108124726
chr3 108124781
chr3 108124809
chr3 108124922
chr3 108124940
chr3 108125268
chr3 108125272
chr3 108125461
chr3 108125518
chr3 108125567
chr3 108125635
chr3 108125746
chr3 108125803
chr3 108125902
chr3 108125914
chr3 108126235
chr3 108221625
chr3 108221720
chr3 108221731
chr3 108221840
chr3 108221875
chr3 108221888
chr3 108221937
chr3 108221948
chr3 108221957
chr3 108221997
chr3 108222019
chr3 108222027
chr3 108223172
chr3 108223463
chr3 108223606
chr3 108223902
chr3 108224188
chr3 108224213
chr3 108224245
chr3 108224275
chr3 108293900
chr3 108294005
chr3 108294067
chr3 108590149
chr3 108590179
chr3 108806322
chr3 108806348
chr3 108806437
chr3 108806663
chr3 108806757
chr3 108806838
chr3 108823431
chr3 108823614
chr3 108823932
chr3 108823974
chr3 108824016
chr3 108824018
chr3 108824028
chr3 108824091
chr3 108824112
chr3 108824116
chr3 108824149
chr3 108824161
chr3 108862909
chr3 108862938
chr3 108862977
chr3 108862994
chr3 108862999
chr3 108863603
chr3 109058777
chr3 109059145
chr3 109257494
chr3 109257505
chr3 109284512
chr3 109337195
chr3 109806333
chr3 109806404
chr3 109806488
chr3 109806887
chr3 109806976
chr3 109807018
chr3 109807084
chr3 109828866
chr3 109829119
chr3 110743428
chr3 111541614
chr3 111541909
chr3 111541936
chr3 111542046
chr3 111542050
chr3 111542089
chr3 111542133
chr3 111542149
chr3 111542163
chr3 111542337
chr3 111542346
chr3 111542357
chr3 111542456
chr3 111542650
chr3 111542680
chr3 111542787
chr3 111542858
chr3 111543419
chr3 111543852
chr3 111543915
chr3 111546697
chr3 111547083
chr3 111547465
chr3 111547697
chr3 111547714
chr3 111547729
chr3 111547909
chr3 111609744
chr3 111609783
chr3 111610306
chr3 111610386
chr3 111610419
chr3 111616125
chr3 111616505
chr3 111668134
chr3 111668140
chr3 111674452
chr3 111674527
chr3 111674601
chr3 111674606
chr3 111674608
chr3 111674613
chr3 111674619
chr3 111674629
chr3 111674634
chr3 111674643
chr3 111674656
chr3 111674664
chr3 111674693
chr3 111674696
chr3 111674933
chr3 111675011
chr3 111675045
chr3 111675057
chr3 111675110
chr3 111675146
chr3 111675155
chr3 111675158
chr3 111675168
chr3 111675311
chr3 111675328
chr3 111675344
chr3 111675358
chr3 111675414
chr3 111690608
chr3 111755281
chr3 111859746
chr3 111859748
chr3 111859762
chr3 111859764
chr3 111859779
chr3 111859782
chr3 111859809
chr3 111859826
chr3 111859834
chr3 111859837
chr3 111859840
chr3 111859846
chr3 111859853
chr3 111859856
chr3 111859877
chr3 111859891
chr3 111859941
chr3 111859952
chr3 111859969
chr3 111859992
chr3 111860015
chr3 111967681
chr3 111967702
chr3 111967723
chr3 111967726
chr3 111967729
chr3 111967747
chr3 111967831
chr3 111968069
chr3 111978929
chr3 111978947
chr3 111978969
chr3 111978986
chr3 111978992
chr3 111979000
chr3 111979006
chr3 111979011
chr3 111979016
chr3 111979045
chr3 111979057
chr3 111979066
chr3 111979072
chr3 111979074
chr3 111979090
chr3 111979107
chr3 111979127
chr3 111979136
chr3 111979146
chr3 111979157
chr3 111979170
chr3 111979182
chr3 111979186
chr3 111979191
chr3 111979213
chr3 111979220
chr3 111979233
chr3 111979241
chr3 111979245
chr3 111979250
chr3 111979257
chr3 111979267
chr3 111979282
chr3 111979291
chr3 111979295
chr3 111979341
chr3 111979383
chr3 111979385
chr3 111979393
chr3 111979410
chr3 111979418
chr3 111979424
chr3 111979611
chr3 111979639
chr3 111979828
chr3 111979875
chr3 111979954
chr3 112043766
chr3 112043822
chr3 112132782
chr3 112133149
chr3 112133233
chr3 112133309
chr3 112133380
chr3 112133395
chr3 112133465
chr3 112133478
chr3 112185747
chr3 112185768
chr3 112185772
chr3 112185776
chr3 112185781
chr3 112185787
chr3 112185802
chr3 112185811
chr3 112185833
chr3 112185846
chr3 112185854
chr3 112185856
chr3 112185872
chr3 112185879
chr3 112185905
chr3 112185910
chr3 112185915
chr3 112185918
chr3 112185933
chr3 112185959
chr3 112185977
chr3 112185995
chr3 112185997
chr3 112186045
chr3 112332961
chr3 112333094
chr3 112333108
chr3 112333117
chr3 112333135
chr3 112333144
chr3 112333494
chr3 112333502
chr3 112333517
chr3 112333519
chr3 112333525
chr3 112333534
chr3 112333543
chr3 112333553
chr3 112333558
chr3 112333667
chr3 112333670
chr3 112333692
chr3 112333701
chr3 112333715
chr3 112333853
chr3 112333886
chr3 112333911
chr3 112334092
chr3 112334160
chr3 112334179
chr3 112334400
chr3 112334426
chr3 112358666
chr3 112358954
chr3 112395775
chr3 112396236
chr3 112459969
chr3 112460364
chr3 112491102
chr3 112491339
chr3 112495846
chr3 112498331
chr3 112498542
chr3 112498712
chr3 112498752
chr3 112498848
chr3 112498916
chr3 112499063
chr3 112499117
chr3 112499126
chr3 112499159
chr3 112499172
chr3 112499180
chr3 112499188
chr3 112499410
chr3 112499561
chr3 112499663
chr3 112499673
chr3 112499914
chr3 112560378
chr3 112560437
chr3 112560840
chr3 112560869
chr3 112601721
chr3 112602156
chr3 112604726
chr3 112604772
chr3 112604887
chr3 112643093
chr3 112643133
chr3 112643136
chr3 112643139
chr3 112643255
chr3 112643303
chr3 112643346
chr3 112643397
chr3 112643828
chr3 112643842
chr3 112643873
chr3 112677050
chr3 112734561
chr3 112734683
chr3 112734801
chr3 112734812
chr3 112773796
chr3 112773820
chr3 112773859
chr3 112773867
chr3 112773942
chr3 112773958
chr3 112773964
chr3 112773986
chr3 112773998
chr3 112972824
chr3 112973503
chr3 112973944
chr3 112974001
chr3 112974050
chr3 112974118
chr3 112974305
chr3 112974386
chr3 112990749
chr3 112990778
chr3 112990789
chr3 112990820
chr3 112990830
chr3 112990851
chr3 112990853
chr3 112990878
chr3 112990883
chr3 112990887
chr3 112990919
chr3 112990922
chr3 112990924
chr3 112990930
chr3 112990940
chr3 112990944
chr3 112990946
chr3 112990981
chr3 112991783
chr3 112991831
chr3 112991852
chr3 112991907
chr3 113018921
chr3 113018988
chr3 113018991
chr3 113019000
chr3 113019038
chr3 113019095
chr3 113019132
chr3 113019139
chr3 113019146
chr3 113019180
chr3 113019200
chr3 113019208
chr3 113019243
chr3 113019269
chr3 113019280
chr3 113019284
chr3 113019354
chr3 113019398
chr3 113019402
chr3 113019411
chr3 113019418
chr3 113019420
chr3 113019433
chr3 113019440
chr3 113019445
chr3 113019455
chr3 113019467
chr3 113019477
chr3 113019480
chr3 113019493
chr3 113019503
chr3 113019509
chr3 113019549
chr3 113019551
chr3 113019554
chr3 113019575
chr3 113019580
chr3 113019588
chr3 113051076
chr3 113051124
chr3 113051164
chr3 113051238
chr3 113051268
chr3 113051306
chr3 113051473
chr3 113514424
chr3 113514493
chr3 113514530
chr3 113514553
chr3 113531945
chr3 113532074
chr3 113532214
chr3 113532231
chr3 113532334
chr3 113532342
chr3 113533119
chr3 113533141
chr3 113533144
chr3 113533156
chr3 113533159
chr3 113533165
chr3 113533180
chr3 113533201
chr3 113533237
chr3 113533254
chr3 113533263
chr3 113697470
chr3 113697526
chr3 113697554
chr3 113697605
chr3 113697667
chr3 113697748
chr3 113697781
chr3 113697825
chr3 113697907
chr3 113744834
chr3 113744884
chr3 113744942
chr3 113744963
chr3 113744975
chr3 113745001
chr3 113745018
chr3 113745063
chr3 113745081
chr3 113745094
chr3 113747794
chr3 113747803
chr3 113747819
chr3 113747901
chr3 113747977
chr3 113748008
chr3 113748080
chr3 114057087
chr3 114057133
chr3 114057158
chr3 114057250
chr3 114057413
chr3 114057540
chr3 114057553
chr3 114057593
chr3 114057633
chr3 114057689
chr3 114057872
chr3 114101608
chr3 114152554
chr3 114152568
chr3 114152574
chr3 114152591
chr3 114213424
chr3 114213500
chr3 114213530
chr3 114213652
chr3 114213708
chr3 114213747
chr3 114213760
chr3 114213884
chr3 114214008
chr3 114214176
chr3 114214196
chr3 114214376
chr3 114214406
chr3 114214436
chr3 114214457
chr3 114214467
chr3 114214807
chr3 114214828
chr3 114215218
chr3 114215225
chr3 114215232
chr3 114215303
chr3 114221797
chr3 114221853
chr3 114221967
chr3 114223196
chr3 114223349
chr3 114223403
chr3 114234981
chr3 114235009
chr3 114235024
chr3 114291316
chr3 114291333
chr3 114291354
chr3 114291387
chr3 114291396
chr3 114291412
chr3 114291419
chr3 114291493
chr3 114291501
chr3 114291547
chr3 114500216
chr3 114500351
chr3 114500430
chr3 114721512
chr3 114721798
chr3 114721978
chr3 114722049
chr3 114809342
chr3 114809925
chr3 114809966
chr3 114810019
chr3 114810065
chr3 114810084
chr3 115145900
chr3 115145961
chr3 115145966
chr3 115146105
chr3 115148442
chr3 115148505
chr3 115148545
chr3 115148720
chr3 115512519
chr3 115512522
chr3 115512524
chr3 115512543
chr3 115512591
chr3 115512607
chr3 115512654
chr3 115512659
chr3 115512661
chr3 115512702
chr3 115512708
chr3 115512713
chr3 115512729
chr3 115512809
chr3 115512813
chr3 115512850
chr3 115512872
chr3 115512874
chr3 115512898
chr3 115512923
chr3 115512936
chr3 115512954
chr3 115513021
chr3 115513109
chr3 115513128
chr3 115513173
chr3 115513179
chr3 115513291
chr3 115513306
chr3 115513377
chr3 115513466
chr3 115513530
chr3 115513537
chr3 115623191
chr3 115623260
chr3 115623326
chr3 115623337
chr3 115623419
chr3 115623460
chr3 115623476
chr3 115623486
chr3 115623571
chr3 115623573
chr3 115623579
chr3 115623581
chr3 115623589
chr3 115623601
chr3 115623680
chr3 115623763
chr3 115623780
chr3 115623819
chr3 115623828
chr3 115623830
chr3 115624025
chr3 115658808
chr3 115658834
chr3 115658836
chr3 115658857
chr3 115658862
chr3 115658865
chr3 115658879
chr3 115658978
chr3 115659031
chr3 115659056
chr3 115784726
chr3 115784849
chr3 115784867
chr3 115784873
chr3 115784875
chr3 115785009
chr3 115785117
chr3 115785188
chr3 115785226
chr3 115792730
chr3 115813099
chr3 115813223
chr3 115814522
chr3 116044917
chr3 116045011
chr3 116045164
chr3 116443375
chr3 116443489
chr3 116443509
chr3 116443601
chr3 116444416
chr3 116444620
chr3 116444835
chr3 116444843
chr3 116444845
chr3 116444847
chr3 116444865
chr3 116444905
chr3 116444918
chr3 116444925
chr3 116444938
chr3 116444943
chr3 116445564
chr3 116445639
chr3 116445651
chr3 116445748
chr3 116445794
chr3 116446070
chr3 116446096
chr3 116769881
chr3 116770999
chr3 116771028
chr3 116771038
chr3 116771071
chr3 116771141
chr3 116771153
chr3 116864706
chr3 116864729
chr3 117055596
chr3 117055678
chr3 117055748
chr3 117056370
chr3 117101360
chr3 117411596
chr3 117412043
chr3 117412221
chr3 117553786
chr3 117554853
chr3 117604581
chr3 117626838
chr3 117627007
chr3 117885012
chr3 117885174
chr3 117885263
chr3 118202304
chr3 118203023
chr3 118203081
chr3 118203363
chr3 118244349
chr3 118267889
chr3 118267916
chr3 118267968
chr3 118268839
chr3 118319011
chr3 118319324
chr3 118319465
chr3 118319608
chr3 118396250
chr3 118396270
chr3 118661044
chr3 118661128
chr3 118661320
chr3 118674440
chr3 118674597
chr3 118836266
chr3 118836376
chr3 118863175
chr3 118998501
chr3 118999154
chr3 118999320
chr3 119240513
chr3 119240519
chr3 119240525
chr3 119293837
chr3 119293841
chr3 119293871
chr3 119293874
chr3 119295406
chr3 119295439
chr3 119295483
chr3 119295598
chr3 119323351
chr3 119323364
chr3 119323366
chr3 119323640
chr3 119462644
chr3 119462747
chr3 119462807
chr3 119462926
chr3 119463012
chr3 119463047
chr3 119463087
chr3 119463906
chr3 119463953
chr3 119463993
chr3 119464011
chr3 119464056
chr3 119464094
chr3 119464176
chr3 119464332
chr3 119469314
chr3 119469350
chr3 119469358
chr3 119469367
chr3 119469374
chr3 119469415
chr3 119469434
chr3 119469438
chr3 119469440
chr3 119469442
chr3 119469446
chr3 119469460
chr3 119469550
chr3 119469552
chr3 119469626
chr3 119469647
chr3 119469653
chr3 119469687
chr3 119469692
chr3 119582070
chr3 119677460
chr3 119677462
chr3 119677466
chr3 119677494
chr3 119677514
chr3 119677520
chr3 119677532
chr3 119677539
chr3 119677618
chr3 119677653
chr3 119677662
chr3 119677682
chr3 119677687
chr3 119677793
chr3 119702622
chr3 119702660
chr3 119702669
chr3 119702706
chr3 119702757
chr3 119702767
chr3 119702820
chr3 120091700
chr3 120091750
chr3 120091797
chr3 120091996
chr3 120092410
chr3 120092428
chr3 120092446
chr3 120348052
chr3 120348134
chr3 120348177
chr3 120348248
chr3 120348360
chr3 120348365
chr3 120348377
chr3 120348407
chr3 120348480
chr3 120348517
chr3 120348564
chr3 120413333
chr3 120596771
chr3 120596785
chr3 120596807
chr3 120596830
chr3 120596909
chr3 120596913
chr3 120596920
chr3 120597302
chr3 120597355
chr3 120597481
chr3 120678903
chr3 120742701
chr3 120742713
chr3 120742715
chr3 120742724
chr3 120742740
chr3 120742752
chr3 120742788
chr3 120742821
chr3 120742835
chr3 120743338
chr3 120743386
chr3 120743462
chr3 120743607
chr3 120869510
chr3 120909244
chr3 120909288
chr3 120909419
chr3 120909444
chr3 120909448
chr3 120909523
chr3 120909597
chr3 120909686
chr3 120909694
chr3 120909697
chr3 120909745
chr3 120909934
chr3 120910073
chr3 120980856
chr3 120980918
chr3 121218921
chr3 121219307
chr3 121219448
chr3 121432115
chr3 121432339
chr3 121545431
chr3 121545436
chr3 121545623
chr3 121545635
chr3 121545655
chr3 121545667
chr3 121545670
chr3 121545682
chr3 121545691
chr3 121545699
chr3 121545748
chr3 121545752
chr3 121545755
chr3 121545766
chr3 121545772
chr3 121545805
chr3 121545808
chr3 121545815
chr3 121545821
chr3 121545843
chr3 121545846
chr3 121545849
chr3 121545861
chr3 121545864
chr3 121545891
chr3 121545895
chr3 121546511
chr3 121546514
chr3 121546516
chr3 121660489
chr3 121660848
chr3 121660852
chr3 121660860
chr3 121660862
chr3 121660871
chr3 121660898
chr3 121748965
chr3 121749029
chr3 121749037
chr3 121749043
chr3 121749115
chr3 121749151
chr3 121749180
chr3 121749182
chr3 121749193
chr3 121749246
chr3 121749249
chr3 121749255
chr3 121750303
chr3 121750321
chr3 121750333
chr3 121834558
chr3 121835612
chr3 121835678
chr3 121835747
chr3 121835754
chr3 121835949
chr3 121836163
chr3 121836199
chr3 121836315
chr3 121836339
chr3 122041756
chr3 122258830
chr3 122258874
chr3 122258938
chr3 122258967
chr3 122258980
chr3 122259023
chr3 122259183
chr3 122285431
chr3 122294805
chr3 122295522
chr3 122295544
chr3 122295559
chr3 122298453
chr3 122298468
chr3 122298948
chr3 122384496
chr3 122384548
chr3 122384550
chr3 122384572
chr3 122384868
chr3 122415475
chr3 122415625
chr3 122415692
chr3 122415706
chr3 122415773
chr3 122415801
chr3 122415809
chr3 122415839
chr3 122415842
chr3 122415844
chr3 122415878
chr3 122415898
chr3 122415908
chr3 122415961
chr3 122415964
chr3 122415973
chr3 122415997
chr3 122416006
chr3 122416065
chr3 122416067
chr3 122416086
chr3 122416102
chr3 122416135
chr3 122416140
chr3 122416159
chr3 122416169
chr3 122416175
chr3 122416186
chr3 122416202
chr3 122416212
chr3 122416217
chr3 122416230
chr3 122416236
chr3 122416281
chr3 122416315
chr3 122416371
chr3 122416411
chr3 122416428
chr3 122416438
chr3 122416454
chr3 122416457
chr3 122416463
chr3 122416492
chr3 122416538
chr3 122416549
chr3 122416554
chr3 122416616
chr3 122416632
chr3 122416658
chr3 122416678
chr3 122416686
chr3 122416704
chr3 122416728
chr3 122416786
chr3 122416891
chr3 122564493
chr3 122564533
chr3 122564537
chr3 122564540
chr3 122564551
chr3 122564570
chr3 122564578
chr3 122564589
chr3 122577562
chr3 122577570
chr3 122577588
chr3 122577594
chr3 122577616
chr3 122577641
chr3 122577658
chr3 122577675
chr3 122577694
chr3 122577717
chr3 122577739
chr3 122577766
chr3 122577770
chr3 122577776
chr3 122577783
chr3 122577790
chr3 122577798
chr3 122577802
chr3 122577809
chr3 122577816
chr3 122577818
chr3 122577830
chr3 122577833
chr3 122577845
chr3 122577862
chr3 122577864
chr3 122577871
chr3 122577877
chr3 122577910
chr3 122577927
chr3 122577931
chr3 122577935
chr3 122577948
chr3 122577953
chr3 122577977
chr3 122577980
chr3 122578003
chr3 122578018
chr3 122578120
chr3 122578258
chr3 122578490
chr3 122578552
chr3 122578589
chr3 122609982
chr3 122610195
chr3 122610256
chr3 122793716
chr3 122793721
chr3 122794218
chr3 122794227
chr3 122975545
chr3 122975591
chr3 122975704
chr3 122975727
chr3 123201549
chr3 123201660
chr3 123201663
chr3 123201667
chr3 123201698
chr3 123201735
chr3 123201743
chr3 123201771
chr3 123201793
chr3 123201831
chr3 123201857
chr3 123201863
chr3 123201876
chr3 123201878
chr3 123201882
chr3 123201884
chr3 123201891
chr3 123201898
chr3 123201900
chr3 123201903
chr3 123201908
chr3 123201911
chr3 123201914
chr3 123201952
chr3 123201954
chr3 123201961
chr3 123552245
chr3 123552401
chr3 123585578
chr3 123585584
chr3 123585604
chr3 123585661
chr3 123585679
chr3 123585683
chr3 123585728
chr3 123585730
chr3 123585738
chr3 123585745
chr3 123585753
chr3 123585781
chr3 123585798
chr3 123585968
chr3 123586073
chr3 123586124
chr3 123586154
chr3 123586183
chr3 123586189
chr3 123586287
chr3 123586308
chr3 123586333
chr3 123884752
chr3 123884771
chr3 123884777
chr3 123960485
chr3 123960537
chr3 123960652
chr3 123960704
chr3 123960716
chr3 123960869
chr3 123960872
chr3 123960921
chr3 123960939
chr3 123960942
chr3 124269819
chr3 124550291
chr3 124550357
chr3 124761564
chr3 124761566
chr3 124761576
chr3 124834813
chr3 124835081
chr3 124835119
chr3 124835152
chr3 124835166
chr3 124835179
chr3 124835211
chr3 124835235
chr3 124835246
chr3 124835293
chr3 125051874
chr3 125052003
chr3 125052113
chr3 125052135
chr3 125052220
chr3 125052238
chr3 125052289
chr3 125052332
chr3 125052365
chr3 125054929
chr3 125054940
chr3 125054952
chr3 125055053
chr3 125055055
chr3 125055074
chr3 125055087
chr3 125055104
chr3 125055132
chr3 125055175
chr3 125374454
chr3 125374486
chr3 125375472
chr3 125375478
chr3 125375500
chr3 125511940
chr3 125512283
chr3 125585779
chr3 125594263
chr3 125594294
chr3 125594489
chr3 125594507
chr3 125594565
chr3 125594607
chr3 125594665
chr3 125594667
chr3 125594717
chr3 125594726
chr3 125594755
chr3 125594762
chr3 125594806
chr3 125594833
chr3 125594901
chr3 125594917
chr3 125594920
chr3 125594929
chr3 125595904
chr3 125595906
chr3 125595992
chr3 125596000
chr3 125822302
chr3 125822330
chr3 125822383
chr3 125822425
chr3 125822509
chr3 125915559
chr3 125915570
chr3 125915580
chr3 125915603
chr3 125915609
chr3 125915619
chr3 125915628
chr3 125915641
chr3 125915660
chr3 125915666
chr3 125915670
chr3 125915678
chr3 125915692
chr3 125915695
chr3 125915704
chr3 125915706
chr3 125915709
chr3 125915717
chr3 125915725
chr3 125915751
chr3 125915760
chr3 125915767
chr3 125917047
chr3 125917067
chr3 125917079
chr3 125917081
chr3 125917091
chr3 125917103
chr3 125917105
chr3 125917132
chr3 125917176
chr3 125917237
chr3 125917322
chr3 125972283
chr3 125972349
chr3 125972377
chr3 125972399
chr3 125972415
chr3 125972447
chr3 125972449
chr3 125972460
chr3 125972487
chr3 125972503
chr3 125972529
chr3 125972589
chr3 125972602
chr3 125972873
chr3 125990388
chr3 125990395
chr3 125990432
chr3 125990437
chr3 125990445
chr3 125990453
chr3 125990473
chr3 125990482
chr3 125990518
chr3 125990521
chr3 125990537
chr3 125990544
chr3 125990547
chr3 125990559
chr3 125990565
chr3 125990573
chr3 125990580
chr3 125990595
chr3 125990605
chr3 125990608
chr3 125990640
chr3 125990663
chr3 125990680
chr3 125990696
chr3 125990757
chr3 125990784
chr3 125990797
chr3 125990801
chr3 125990804
chr3 125990854
chr3 125990865
chr3 125990897
chr3 125990900
chr3 125990915
chr3 125990918
chr3 125990925
chr3 125990935
chr3 125990956
chr3 125990959
chr3 125991032
chr3 126086165
chr3 126086190
chr3 126260780
chr3 126323574
chr3 126323599
chr3 126323781
chr3 126324634
chr3 126324802
chr3 126335191
chr3 126335979
chr3 126337126
chr3 126337263
chr3 126337611
chr3 126384037
chr3 126911575
chr3 126911635
chr3 126911673
chr3 127189320
chr3 127190388
chr3 127626305
chr3 127626526
chr3 127626554
chr3 127626564
chr3 128051781
chr3 128122803
chr3 128122827
chr3 128122838
chr3 128123040
chr3 128123096
chr3 128123144
chr3 128123150
chr3 128123215
chr3 128123222
chr3 128123264
chr3 128123280
chr3 128123282
chr3 128123298
chr3 128123311
chr3 128123358
chr3 128123379
chr3 128123399
chr3 128123422
chr3 128123425
chr3 128123435
chr3 128649553
chr3 128649761
chr3 128649844
chr3 128649895
chr3 128649962
chr3 128650016
chr3 128715309
chr3 128715326
chr3 128726889
chr3 128726898
chr3 128726903
chr3 128726924
chr3 128726933
chr3 128726971
chr3 128727004
chr3 128727046
chr3 128727050
chr3 128727143
chr3 128727164
chr3 128788514
chr3 128788645
chr3 128788682
chr3 128788804
chr3 128788937
chr3 128789008
chr3 128789040
chr3 128789059
chr3 128789278
chr3 128789366
chr3 128789388
chr3 128789398
chr3 128789404
chr3 128789460
chr3 128803853
chr3 128804062
chr3 128804123
chr3 128804232
chr3 128804490
chr3 128923168
chr3 128923193
chr3 128923248
chr3 128923276
chr3 128923294
chr3 128923306
chr3 128923377
chr3 128923498
chr3 128923619
chr3 128923752
chr3 129016155
chr3 129016181
chr3 129088156
chr3 129088692
chr3 129160255
chr3 129160496
chr3 129160545
chr3 129160579
chr3 129160840
chr3 129160876
chr3 129160891
chr3 129161997
chr3 129162014
chr3 129162059
chr3 129162077
chr3 129162129
chr3 129162140
chr3 129162150
chr3 129162201
chr3 129162425
chr3 129181598
chr3 129181604
chr3 129181606
chr3 129181628
chr3 129181644
chr3 129181831
chr3 129182178
chr3 129224917
chr3 129224945
chr3 129276636
chr3 129282195
chr3 129282469
chr3 129282903
chr3 129282955
chr3 129399215
chr3 129399227
chr3 129399230
chr3 129399269
chr3 129399280
chr3 129399286
chr3 129399309
chr3 129399381
chr3 129399427
chr3 129399430
chr3 129399484
chr3 129399490
chr3 129399539
chr3 129399671
chr3 129399695
chr3 129399710
chr3 129399730
chr3 129399737
chr3 129399747
chr3 129399767
chr3 129399818
chr3 129399824
chr3 129399830
chr3 129399834
chr3 129439440
chr3 129440735
chr3 129440853
chr3 129440856
chr3 129440958
chr3 129650265
chr3 129888132
chr3 129888269
chr3 129888370
chr3 129892174
chr3 130002416
chr3 130002430
chr3 130002487
chr3 130002496
chr3 130002526
chr3 130002528
chr3 130002556
chr3 130002568
chr3 130002577
chr3 130002587
chr3 130002590
chr3 130002609
chr3 130002623
chr3 130002640
chr3 130002645
chr3 130002652
chr3 130002657
chr3 130002670
chr3 130002672
chr3 130002676
chr3 130002679
chr3 130002688
chr3 130002710
chr3 130002716
chr3 130002722
chr3 130002763
chr3 130002771
chr3 130178919
chr3 130179020
chr3 130179199
chr3 130179267
chr3 130179442
chr3 130179500
chr3 130179515
chr3 130179520
chr3 130179649
chr3 130179700
chr3 130179736
chr3 130179757
chr3 130179767
chr3 130179803
chr3 130346217
chr3 130346329
chr3 130747008
chr3 130747012
chr3 130747051
chr3 130747217
chr3 130747311
chr3 130747319
chr3 130747343
chr3 130747349
chr3 130747373
chr3 130747383
chr3 130747405
chr3 130747425
chr3 130747429
chr3 130747437
chr3 130747441
chr3 130747471
chr3 130747482
chr3 130747502
chr3 130747516
chr3 130747523
chr3 130747560
chr3 130747567
chr3 130747570
chr3 130747572
chr3 130747576
chr3 130747646
chr3 130747670
chr3 130747680
chr3 130747724
chr3 130747734
chr3 130747770
chr3 130747778
chr3 130747787
chr3 130747809
chr3 130747811
chr3 130747817
chr3 130747834
chr3 130747841
chr3 130747849
chr3 130747873
chr3 130747893
chr3 130747897
chr3 130747903
chr3 130747905
chr3 130747908
chr3 130747943
chr3 130850190
chr3 130850208
chr3 130850316
chr3 130850343
chr3 130850443
chr3 130850528
chr3 130850609
chr3 130850716
chr3 130850897
chr3 130850900
chr3 130850919
chr3 130850962
chr3 130850988
chr3 130850991
chr3 130851136
chr3 130892887
chr3 130892891
chr3 130892910
chr3 130892932
chr3 130893013
chr3 130893132
chr3 130893150
chr3 130893191
chr3 130893210
chr3 130893263
chr3 130893276
chr3 130893287
chr3 130893340
chr3 130894867
chr3 130895062
chr3 130895102
chr3 130895157
chr3 130895169
chr3 130895357
chr3 130895398
chr3 131381263
chr3 131381286
chr3 131381313
chr3 131381316
chr3 131381322
chr3 131381328
chr3 131381355
chr3 131381375
chr3 131381380
chr3 131381383
chr3 131381437
chr3 131381498
chr3 131381506
chr3 131381520
chr3 131381522
chr3 131381540
chr3 131381548
chr3 131382130
chr3 131382132
chr3 131382220
chr3 131382222
chr3 131382282
chr3 131382285
chr3 131382292
chr3 131382294
chr3 131382306
chr3 131502216
chr3 131502421
chr3 131502459
chr3 131502477
chr3 131502513
chr3 131502517
chr3 131502541
chr3 131502577
chr3 131502595
chr3 131502619
chr3 131503023
chr3 131503031
chr3 131503036
chr3 131503043
chr3 131503067
chr3 131503122
chr3 131503197
chr3 131503232
chr3 131503262
chr3 131503297
chr3 132029679
chr3 132029823
chr3 132030121
chr3 132030384
chr3 132031413
chr3 132031600
chr3 132034774
chr3 132034783
chr3 132034804
chr3 132034852
chr3 132138063
chr3 132138072
chr3 132138353
chr3 132138357
chr3 132138397
chr3 132138523
chr3 132138532
chr3 132294804
chr3 132375881
chr3 132417490
chr3 132417496
chr3 132417506
chr3 132417508
chr3 132417512
chr3 132417527
chr3 132417536
chr3 132417604
chr3 132417618
chr3 132417620
chr3 132417626
chr3 132418471
chr3 132418478
chr3 132418487
chr3 132418515
chr3 132418561
chr3 132418614
chr3 132418663
chr3 132418951
chr3 132419014
chr3 132419049
chr3 132419118
chr3 132419536
chr3 132659213
chr3 132659220
chr3 132659232
chr3 132659389
chr3 132659397
chr3 132659409
chr3 132659437
chr3 132659443
chr3 132659451
chr3 132659480
chr3 132659575
chr3 132660736
chr3 132660749
chr3 132660768
chr3 132660777
chr3 132660782
chr3 132660794
chr3 132660798
chr3 132660819
chr3 132660863
chr3 132660939
chr3 132660980
chr3 132660985
chr3 132661098
chr3 132661103
chr3 132661113
chr3 132661139
chr3 132661167
chr3 132661309
chr3 132661346
chr3 133442224
chr3 133506132
chr3 133506142
chr3 133572720
chr3 133572825
chr3 133572926
chr3 133573081
chr3 133575041
chr3 133575393
chr3 133575419
chr3 133575933
chr3 133576010
chr3 133576237
chr3 133595210
chr3 133595464
chr3 133660858
chr3 133661017
chr3 133661046
chr3 133661104
chr3 133661256
chr3 133661264
chr3 133661270
chr3 133661359
chr3 133661468
chr3 133661478
chr3 133661485
chr3 133662261
chr3 133662289
chr3 133662331
chr3 133662364
chr3 133662411
chr3 133662454
chr3 133662573
chr3 133662576
chr3 133662698
chr3 133662711
chr3 134249799
chr3 134249851
chr3 134249875
chr3 134249916
chr3 134249964
chr3 134250022
chr3 134250031
chr3 134250046
chr3 134364297
chr3 134364316
chr3 134364319
chr3 134364327
chr3 134364334
chr3 134364341
chr3 134364347
chr3 134364354
chr3 134364358
chr3 134364399
chr3 134364444
chr3 134364473
chr3 134364578
chr3 134365059
chr3 134485713
chr3 134485726
chr3 134485757
chr3 134485765
chr3 134485771
chr3 134485792
chr3 134485810
chr3 134486762
chr3 134486875
chr3 134486950
chr3 134486959
chr3 134487002
chr3 134487023
chr3 134487027
chr3 134487173
chr3 134487191
chr3 134487461
chr3 134802958
chr3 135440826
chr3 135583376
chr3 135583833
chr3 136192810
chr3 136192941
chr3 136193034
chr3 136193236
chr3 136596299
chr3 136596377
chr3 136596406
chr3 136750163
chr3 136750381
chr3 136750396
chr3 136750567
chr3 136750611
chr3 136750661
chr3 136750668
chr3 136750693
chr3 136750874
chr3 136750948
chr3 136750973
chr3 136861622
chr3 136861649
chr3 136861675
chr3 136861798
chr3 136861805
chr3 136861821
chr3 136861924
chr3 136861927
chr3 136861966
chr3 136861997
chr3 136862005
chr3 136862034
chr3 136862037
chr3 136862039
chr3 136919965
chr3 136920711
chr3 136921055
chr3 137032440
chr3 137121849
chr3 137121900
chr3 137196783
chr3 137351508
chr3 137505281
chr3 137506409
chr3 137506492
chr3 137567620
chr3 137612460
chr3 137612481
chr3 137612548
chr3 137766155
chr3 137766235
chr3 137766271
chr3 137766300
chr3 137766394
chr3 137766400
chr3 137766424
chr3 137766458
chr3 137766481
chr3 137766510
chr3 137772184
chr3 137772322
chr3 137772390
chr3 137772407
chr3 137772414
chr3 137772439
chr3 137772620
chr3 137772644
chr3 137772982
chr3 137773831
chr3 137773938
chr3 137774087
chr3 137840960
chr3 137840965
chr3 137874777
chr3 137971602
chr3 138174569
chr3 138174578
chr3 138174584
chr3 138174588
chr3 138174590
chr3 138174620
chr3 138174631
chr3 138174636
chr3 138174647
chr3 138174655
chr3 138174660
chr3 138174665
chr3 138174670
chr3 138174681
chr3 138174684
chr3 138174702
chr3 138174712
chr3 138174717
chr3 138174719
chr3 138174722
chr3 138174733
chr3 138174739
chr3 138174762
chr3 138174765
chr3 138174791
chr3 138174801
chr3 138174818
chr3 138174830
chr3 138174857
chr3 138174865
chr3 138174876
chr3 138186788
chr3 138188207
chr3 138188223
chr3 138188225
chr3 138188270
chr3 138188350
chr3 138188419
chr3 138188487
chr3 138188508
chr3 138188517
chr3 138188655
chr3 138188683
chr3 138234738
chr3 138235066
chr3 138329611
chr3 138329617
chr3 138611297
chr3 138611467
chr3 138833729
chr3 138833964
chr3 138834085
chr3 138915679
chr3 138915683
chr3 138915688
chr3 138915716
chr3 138915721
chr3 138915728
chr3 138915753
chr3 138915765
chr3 138915768
chr3 138915860
chr3 138915873
chr3 138915875
chr3 138915892
chr3 138915910
chr3 138915917
chr3 138916116
chr3 138916132
chr3 138916142
chr3 138916146
chr3 138960619
chr3 138960787
chr3 138960813
chr3 138960827
chr3 139111973
chr3 139111975
chr3 139112006
chr3 139112036
chr3 139112047
chr3 139112060
chr3 139112080
chr3 139112082
chr3 139112108
chr3 139112123
chr3 139112343
chr3 139112702
chr3 139149101
chr3 139192227
chr3 139344102
chr3 139344108
chr3 139344125
chr3 139344142
chr3 139344158
chr3 139344286
chr3 139344288
chr3 139344293
chr3 139344303
chr3 139344373
chr3 139344405
chr3 139344410
chr3 139344518
chr3 139344535
chr3 140495931
chr3 141011586
chr3 141011629
chr3 141011650
chr3 141011661
chr3 141011689
chr3 141011697
chr3 141011701
chr3 141011714
chr3 141011724
chr3 141011865
chr3 141011997
chr3 141012016
chr3 141012171
chr3 141266854
chr3 141266970
chr3 141267038
chr3 141267092
chr3 141267101
chr3 141267152
chr3 141267181
chr3 141267206
chr3 141267253
chr3 141267322
chr3 141267329
chr3 141267355
chr3 141267453
chr3 141294400
chr3 141294551
chr3 141361526
chr3 141370262
chr3 141370355
chr3 141411616
chr3 141411657
chr3 141411766
chr3 141411972
chr3 141412226
chr3 141412262
chr3 141412290
chr3 141412347
chr3 141412363
chr3 141412406
chr3 141441379
chr3 141486449
chr3 141486548
chr3 141486698
chr3 141486700
chr3 141486704
chr3 141486776
chr3 141487991
chr3 141488015
chr3 141488038
chr3 141488061
chr3 141488083
chr3 141488143
chr3 141488255
chr3 141488342
chr3 141488485
chr3 141488879
chr3 141489030
chr3 141489491
chr3 141498666
chr3 141498972
chr3 141499009
chr3 141499022
chr3 141499078
chr3 141499204
chr3 141519191
chr3 141519603
chr3 141552414
chr3 141552555
chr3 141552741
chr3 141553326
chr3 141738940
chr3 141739012
chr3 141739031
chr3 141739038
chr3 141739069
chr3 141739082
chr3 141739085
chr3 141739092
chr3 141739124
chr3 141739142
chr3 141739223
chr3 141739548
chr3 141739561
chr3 141739670
chr3 141796936
chr3 141796956
chr3 141796968
chr3 141797020
chr3 141797034
chr3 141797079
chr3 141797214
chr3 141877575
chr3 141877674
chr3 141877727
chr3 141877764
chr3 141877948
chr3 141878065
chr3 141878238
chr3 142053891
chr3 142096023
chr3 142096079
chr3 142225015
chr3 142225049
chr3 142225053
chr3 142225070
chr3 142446190
chr3 142446219
chr3 142446594
chr3 142446605
chr3 142446732
chr3 142446894
chr3 142446903
chr3 142447071
chr3 142447115
chr3 142447121
chr3 142447138
chr3 142447197
chr3 142447249
chr3 142447361
chr3 142447364
chr3 142447380
chr3 142447387
chr3 142447396
chr3 142447398
chr3 142448364
chr3 142448440
chr3 142448456
chr3 142448466
chr3 142448506
chr3 142448513
chr3 142448541
chr3 142498618
chr3 142498807
chr3 142578001
chr3 142578055
chr3 142578060
chr3 142578071
chr3 142578080
chr3 142578176
chr3 142578238
chr3 142578495
chr3 142579202
chr3 142579211
chr3 142579313
chr3 142723692
chr3 142723769
chr3 142723785
chr3 142843735
chr3 142994170
chr3 142994178
chr3 142994399
chr3 143002920
chr3 143002940
chr3 143002985
chr3 143003014
chr3 143003028
chr3 143122877
chr3 143123045
chr3 143123442
chr3 143123459
chr3 143123474
chr3 143674308
chr3 143674528
chr3 143674533
chr3 143674549
chr3 143674560
chr3 143847423
chr3 143847593
chr3 143847636
chr3 143848183
chr3 143848189
chr3 143848260
chr3 143848538
chr3 143848650
chr3 143848737
chr3 143970742
chr3 143973582
chr3 143973628
chr3 143973667
chr3 143973744
chr3 143973774
chr3 143973783
chr3 143973796
chr3 143973899
chr3 143973943
chr3 143974011
chr3 143974236
chr3 144025974
chr3 144026045
chr3 144026914
chr3 144345323
chr3 144345341
chr3 144501388
chr3 144501436
chr3 144501733
chr3 144570412
chr3 144755836
chr3 144756226
chr3 144901181
chr3 144902053
chr3 144902093
chr3 144989422
chr3 144989563
chr3 144989853
chr3 145330646
chr3 145332039
chr3 145332044
chr3 145332112
chr3 145332280
chr3 145426655
chr3 145682376
chr3 145682544
chr3 145708451
chr3 145709010
chr3 145858245
chr3 145858581
chr3 145858981
chr3 145902409
chr3 145902776
chr3 145916628
chr3 145916759
chr3 145917175
chr3 145920738
chr3 145920875
chr3 146159844
chr3 146159881
chr3 146160180
chr3 146160217
chr3 146160244
chr3 146160257
chr3 146160337
chr3 146250092
chr3 146250421
chr3 146250455
chr3 146250507
chr3 146250517
chr3 146250548
chr3 146250560
chr3 146250580
chr3 146469423
chr3 146469431
chr3 146469471
chr3 146469484
chr3 146469496
chr3 146469514
chr3 146469528
chr3 146469533
chr3 146469544
chr3 146469557
chr3 146469566
chr3 146469601
chr3 146469608
chr3 146469611
chr3 146469716
chr3 146469718
chr3 146469733
chr3 146469750
chr3 146469752
chr3 146469756
chr3 146469767
chr3 146469769
chr3 146498361
chr3 146498386
chr3 146498412
chr3 146498429
chr3 146498441
chr3 146498456
chr3 146498640
chr3 146543560
chr3 146543724
chr3 146543847
chr3 146543864
chr3 146543876
chr3 146543911
chr3 146543923
chr3 146543978
chr3 146543981
chr3 146544056
chr3 146544102
chr3 146544147
chr3 146544154
chr3 146544183
chr3 146544204
chr3 146544211
chr3 146544219
chr3 146544236
chr3 146544340
chr3 146544348
chr3 146544350
chr3 146544353
chr3 146544387
chr3 146544402
chr3 146544411
chr3 146544413
chr3 146760757
chr3 146761066
chr3 146761180
chr3 146770644
chr3 146770802
chr3 146770884
chr3 146930199
chr3 146972950
chr3 147302678
chr3 147302731
chr3 147322886
chr3 147322912
chr3 147323850
chr3 147353777
chr3 147354354
chr3 147354470
chr3 147354547
chr3 147354556
chr3 147354615
chr3 147354654
chr3 147357517
chr3 147357534
chr3 147357546
chr3 147357571
chr3 147357824
chr3 147357899
chr3 147358523
chr3 147358672
chr3 147358737
chr3 147358780
chr3 147358823
chr3 147358828
chr3 147358842
chr3 147358848
chr3 147358930
chr3 147359013
chr3 147359039
chr3 147361188
chr3 147361197
chr3 147361248
chr3 147361263
chr3 147361266
chr3 147361282
chr3 147361315
chr3 147361318
chr3 147361324
chr3 147361327
chr3 147361331
chr3 147361338
chr3 147361357
chr3 147361377
chr3 147361387
chr3 147361445
chr3 147361485
chr3 147361506
chr3 147361615
chr3 147361705
chr3 147361952
chr3 147361978
chr3 147362014
chr3 147362024
chr3 147362026
chr3 147362251
chr3 147366261
chr3 147366923
chr3 147367363
chr3 147367463
chr3 147367640
chr3 147367964
chr3 147368221
chr3 147368378
chr3 147368663
chr3 147368681
chr3 147368775
chr3 147368834
chr3 147368879
chr3 147368904
chr3 147368929
chr3 147368989
chr3 147369024
chr3 147369030
chr3 147369051
chr3 147369073
chr3 147369106
chr3 147371780
chr3 147371792
chr3 147371842
chr3 147373174
chr3 147373359
chr3 147373811
chr3 147375893
chr3 147375950
chr3 147375987
chr3 147376080
chr3 147376164
chr3 147376244
chr3 147376311
chr3 147376434
chr3 147376747
chr3 147377089
chr3 147377254
chr3 147377434
chr3 147377523
chr3 147377591
chr3 147377616
chr3 147377631
chr3 147377648
chr3 147378924
chr3 147378936
chr3 147378946
chr3 147379068
chr3 147379098
chr3 147379191
chr3 147379227
chr3 147379230
chr3 147379253
chr3 147379267
chr3 147379535
chr3 147379655
chr3 147379688
chr3 147379758
chr3 147379776
chr3 147379812
chr3 147379830
chr3 147379854
chr3 147379964
chr3 147379997
chr3 147380020
chr3 147381192
chr3 147381689
chr3 147381760
chr3 147381826
chr3 147381865
chr3 147381903
chr3 147381923
chr3 147382077
chr3 147382474
chr3 147385957
chr3 147386003
chr3 147386010
chr3 147386105
chr3 147386701
chr3 147386739
chr3 147386849
chr3 147387158
chr3 147387322
chr3 147387336
chr3 147387372
chr3 147387392
chr3 147387403
chr3 147387414
chr3 147387477
chr3 147400619
chr3 147401174
chr3 147401664
chr3 147413741
chr3 147413789
chr3 147413800
chr3 147413830
chr3 147413839
chr3 147413857
chr3 147413867
chr3 147413884
chr3 147413969
chr3 147413978
chr3 147413997
chr3 147414033
chr3 147414041
chr3 147414069
chr3 147414073
chr3 147414146
chr3 147414161
chr3 147414164
chr3 147414223
chr3 147414283
chr3 147414292
chr3 147414306
chr3 147414370
chr3 147414432
chr3 147414446
chr3 147414493
chr3 147414534
chr3 147414562
chr3 147414684
chr3 147414692
chr3 147414724
chr3 147414772
chr3 147414776
chr3 147414849
chr3 147414870
chr3 147414894
chr3 147414925
chr3 147414934
chr3 147414958
chr3 147415051
chr3 147415106
chr3 147415293
chr3 147415468
chr3 147415480
chr3 147415517
chr3 147415536
chr3 147415542
chr3 147416020
chr3 147416097
chr3 147416394
chr3 147416693
chr3 147416799
chr3 147417290
chr3 147417634
chr3 147417865
chr3 147417949
chr3 147418057
chr3 147418065
chr3 147424901
chr3 147424950
chr3 147425086
chr3 147425118
chr3 147425252
chr3 147425263
chr3 147425308
chr3 147425399
chr3 147992864
chr3 147992874
chr3 147992881
chr3 147993357
chr3 148344404
chr3 148344719
chr3 148476307
chr3 148476619
chr3 148527338
chr3 148527664
chr3 148527751
chr3 148568321
chr3 148568546
chr3 148618254
chr3 148618270
chr3 148618303
chr3 148618309
chr3 148618337
chr3 148618339
chr3 148618349
chr3 148618409
chr3 148618801
chr3 148619013
chr3 148620833
chr3 148672580
chr3 148673012
chr3 148990930
chr3 148990966
chr3 148991034
chr3 148991112
chr3 148991131
chr3 148991142
chr3 148991168
chr3 148991250
chr3 148991290
chr3 149085856
chr3 149085866
chr3 149085889
chr3 149085905
chr3 149085983
chr3 149085994
chr3 149086010
chr3 149086056
chr3 149086088
chr3 149086118
chr3 149086125
chr3 149086144
chr3 149086150
chr3 149086173
chr3 149086176
chr3 149086188
chr3 149086200
chr3 149086219
chr3 149086230
chr3 149086240
chr3 149086242
chr3 149086268
chr3 149086279
chr3 149086287
chr3 149086291
chr3 149086305
chr3 149086339
chr3 149086363
chr3 149086368
chr3 149086382
chr3 149086388
chr3 149086393
chr3 149086398
chr3 149086403
chr3 149086420
chr3 149086434
chr3 149086447
chr3 149086451
chr3 149086454
chr3 149086465
chr3 149086469
chr3 149086485
chr3 149086488
chr3 149086490
chr3 149086504
chr3 149086507
chr3 149086510
chr3 149086513
chr3 149086544
chr3 149086547
chr3 149086580
chr3 149120476
chr3 149120496
chr3 149120598
chr3 149120647
chr3 149120902
chr3 149121227
chr3 149128948
chr3 149128952
chr3 149129140
chr3 149129220
chr3 149204000
chr3 149204064
chr3 149225063
chr3 149225141
chr3 149225240
chr3 149225315
chr3 149225329
chr3 149225390
chr3 149225416
chr3 149752048
chr3 149812838
chr3 149812842
chr3 149813245
chr3 149813259
chr3 149813264
chr3 149813302
chr3 149813307
chr3 149813310
chr3 149813312
chr3 149813537
chr3 149813545
chr3 149813854
chr3 149813950
chr3 149813971
chr3 149813997
chr3 149814086
chr3 149814109
chr3 149814123
chr3 149814153
chr3 149814167
chr3 149814398
chr3 149886529
chr3 149886779
chr3 149967194
chr3 150052096
chr3 150052481
chr3 150184019
chr3 150184044
chr3 150184055
chr3 150184088
chr3 150184106
chr3 150184665
chr3 150385383
chr3 150385438
chr3 150407445
chr3 150407450
chr3 150407484
chr3 150407573
chr3 150407578
chr3 150407713
chr3 150407771
chr3 150407874
chr3 150411203
chr3 150411395
chr3 150411484
chr3 150411501
chr3 150411655
chr3 150411826
chr3 150411881
chr3 150411999
chr3 150412344
chr3 150412650
chr3 150412666
chr3 150412988
chr3 150413019
chr3 150413103
chr3 150413743
chr3 150543719
chr3 150543763
chr3 150544707
chr3 150544979
chr3 150547153
chr3 150547226
chr3 150547562
chr3 150547579
chr3 150547692
chr3 150547694
chr3 150602919
chr3 150602978
chr3 150603136
chr3 150603193
chr3 150603216
chr3 150603218
chr3 150603222
chr3 150603225
chr3 150603230
chr3 150603232
chr3 150603238
chr3 150610209
chr3 150611004
chr3 150760488
chr3 150760501
chr3 150760705
chr3 150760710
chr3 150760712
chr3 150760995
chr3 150763622
chr3 150763637
chr3 150764070
chr3 150764082
chr3 150764090
chr3 150764100
chr3 150764167
chr3 150764173
chr3 150764207
chr3 150764366
chr3 150787943
chr3 150787966
chr3 150787969
chr3 150787986
chr3 150787994
chr3 150788002
chr3 150788009
chr3 150788012
chr3 150865379
chr3 150865418
chr3 150865529
chr3 150865531
chr3 150865533
chr3 150865535
chr3 150865537
chr3 150865541
chr3 150865543
chr3 150865545
chr3 150865549
chr3 151062903
chr3 151146254
chr3 151146311
chr3 151146367
chr3 151146770
chr3 151171199
chr3 151171363
chr3 151183654
chr3 151199943
chr3 151200101
chr3 151200240
chr3 151200719
chr3 151200757
chr3 151202624
chr3 151202864
chr3 151203062
chr3 151203177
chr3 151203264
chr3 151204407
chr3 151204845
chr3 151205197
chr3 151230922
chr3 151230993
chr3 151231026
chr3 151267905
chr3 151267944
chr3 151268023
chr3 151268078
chr3 151268876
chr3 151268937
chr3 151268948
chr3 151680791
chr3 151788238
chr3 151788269
chr3 151895707
chr3 151976568
chr3 152193269
chr3 152193365
chr3 152193619
chr3 152193714
chr3 152193791
chr3 152193813
chr3 152193861
chr3 152193921
chr3 152193929
chr3 152193936
chr3 152194169
chr3 152194173
chr3 152194175
chr3 152194185
chr3 152194218
chr3 152194222
chr3 152194381
chr3 152194389
chr3 152194396
chr3 152196670
chr3 152196685
chr3 152197000
chr3 152197108
chr3 152197517
chr3 152197527
chr3 152197555
chr3 152197925
chr3 152198197
chr3 152198259
chr3 152198267
chr3 152198775
chr3 152199263
chr3 152199570
chr3 152199585
chr3 152199856
chr3 152200075
chr3 152200229
chr3 152200715
chr3 152200882
chr3 152201090
chr3 152203090
chr3 152203560
chr3 152203617
chr3 152203750
chr3 152204124
chr3 152204361
chr3 152204564
chr3 152205051
chr3 152205412
chr3 152205417
chr3 152242525
chr3 152242550
chr3 152242689
chr3 152242708
chr3 152242735
chr3 152242889
chr3 152242921
chr3 152242949
chr3 152243866
chr3 152243868
chr3 152243891
chr3 152243908
chr3 152243949
chr3 152243993
chr3 152244051
chr3 152244084
chr3 152244094
chr3 152244567
chr3 152244690
chr3 152244897
chr3 152245491
chr3 152245712
chr3 152245844
chr3 152245885
chr3 152257865
chr3 152257949
chr3 152258743
chr3 152258923
chr3 152258978
chr3 152259024
chr3 152259190
chr3 152259330
chr3 152272475
chr3 152272713
chr3 152272948
chr3 152272990
chr3 152273103
chr3 152273294
chr3 152273303
chr3 152273333
chr3 152273452
chr3 152273652
chr3 152273902
chr3 152274145
chr3 152274255
chr3 152274374
chr3 152274420
chr3 152274624
chr3 152274687
chr3 152283322
chr3 152298805
chr3 152298840
chr3 152298848
chr3 152298856
chr3 152299017
chr3 152299083
chr3 152299094
chr3 152299096
chr3 152453217
chr3 152472138
chr3 152472174
chr3 152472192
chr3 152472201
chr3 152472203
chr3 152472266
chr3 152472393
chr3 152472419
chr3 152498845
chr3 152499032
chr3 152499780
chr3 152499893
chr3 152499911
chr3 152557651
chr3 152557740
chr3 152594420
chr3 152594433
chr3 152594614
chr3 152594798
chr3 152596117
chr3 152596339
chr3 152796363
chr3 153043014
chr3 153043035
chr3 153043061
chr3 153043227
chr3 153160638
chr3 153160642
chr3 153160683
chr3 153160689
chr3 153160848
chr3 153160856
chr3 153160861
chr3 153160867
chr3 153160873
chr3 153160913
chr3 153160922
chr3 153163737
chr3 153163817
chr3 153163864
chr3 153164114
chr3 153164203
chr3 153164315
chr3 153164664
chr3 153164917
chr3 153221060
chr3 153221611
chr3 153221657
chr3 153221772
chr3 153221796
chr3 153221830
chr3 153221886
chr3 153221970
chr3 153222017
chr3 153222033
chr3 153222062
chr3 153222098
chr3 153319924
chr3 153320320
chr3 153463024
chr3 154120831
chr3 154120881
chr3 154120949
chr3 154120999
chr3 154121012
chr3 154121024
chr3 154121045
chr3 154121048
chr3 154121050
chr3 154121052
chr3 154121058
chr3 154121067
chr3 154253244
chr3 154253247
chr3 154253258
chr3 154253394
chr3 154253706
chr3 154323753
chr3 154323755
chr3 154323783
chr3 154323888
chr3 154323897
chr3 154324115
chr3 154324186
chr3 154324216
chr3 154324586
chr3 154335670
chr3 154336087
chr3 154336287
chr3 154429532
chr3 154429547
chr3 154429679
chr3 154429837
chr3 154430160
chr3 154430164
chr3 154430166
chr3 154430328
chr3 154453670
chr3 154652755
chr3 154758369
chr3 154758435
chr3 154758440
chr3 154891196
chr3 154903081
chr3 154903737
chr3 154903890
chr3 154904088
chr3 155312950
chr3 155313062
chr3 155524315
chr3 155554321
chr3 155554341
chr3 155554731
chr3 155554735
chr3 155752581
chr3 155752908
chr3 155862658
chr3 155871477
chr3 155871487
chr3 155871966
chr3 155871974
chr3 155871991
chr3 155872024
chr3 155872071
chr3 155872093
chr3 155872114
chr3 155872220
chr3 155872245
chr3 155872397
chr3 155872408
chr3 155873187
chr3 155873190
chr3 155887790
chr3 155888264
chr3 156121565
chr3 156524723
chr3 156524852
chr3 156524855
chr3 156524944
chr3 156554054
chr3 156554103
chr3 156554130
chr3 156554162
chr3 156554230
chr3 156554241
chr3 156554346
chr3 156554510
chr3 156554598
chr3 156554603
chr3 156554672
chr3 156554678
chr3 156554722
chr3 156554728
chr3 156554732
chr3 156554756
chr3 156554782
chr3 156554811
chr3 156554821
chr3 156554848
chr3 156554855
chr3 156554859
chr3 156554868
chr3 156554881
chr3 156554884
chr3 156554896
chr3 156554902
chr3 156554911
chr3 156554919
chr3 156554922
chr3 156554936
chr3 156554941
chr3 156647954
chr3 156648239
chr3 156674540
chr3 156674546
chr3 156674548
chr3 156674551
chr3 156674556
chr3 156674559
chr3 156674569
chr3 156674573
chr3 156674608
chr3 156674623
chr3 156674628
chr3 156674630
chr3 156674634
chr3 156674646
chr3 156674650
chr3 156674652
chr3 156674655
chr3 156674658
chr3 156674668
chr3 156674672
chr3 156674674
chr3 156674679
chr3 156674682
chr3 156674684
chr3 156674687
chr3 156674689
chr3 156826738
chr3 156826766
chr3 156826797
chr3 157008593
chr3 157008688
chr3 157008977
chr3 157009156
chr3 157137626
chr3 157137662
chr3 157137698
chr3 157137702
chr3 157158678
chr3 157158756
chr3 157158772
chr3 157158818
chr3 157158884
chr3 157158936
chr3 157159091
chr3 157159210
chr3 157159231
chr3 157159237
chr3 157174623
chr3 157174640
chr3 157175745
chr3 157175843
chr3 157175846
chr3 157175848
chr3 157175853
chr3 157175867
chr3 157175870
chr3 157175880
chr3 157175883
chr3 157175893
chr3 157176299
chr3 157176380
chr3 157436672
chr3 157436684
chr3 157436717
chr3 157436763
chr3 157436769
chr3 157436865
chr3 157436898
chr3 157436921
chr3 157436947
chr3 157436984
chr3 157436992
chr3 157437029
chr3 157437063
chr3 157437235
chr3 157437348
chr3 157437377
chr3 157437413
chr3 157437434
chr3 157437479
chr3 157437490
chr3 157437503
chr3 157437516
chr3 157437519
chr3 157437523
chr3 157437529
chr3 157499286
chr3 157499338
chr3 157499345
chr3 157499376
chr3 157499378
chr3 157499386
chr3 157499398
chr3 157499416
chr3 157499486
chr3 157499497
chr3 157499530
chr3 157499536
chr3 157499542
chr3 157500053
chr3 157500069
chr3 157500103
chr3 157500190
chr3 157727808
chr3 157727938
chr3 157727997
chr3 157728329
chr3 157729040
chr3 157729116
chr3 157729403
chr3 157730262
chr3 157730455
chr3 157730919
chr3 157730976
chr3 157731378
chr3 157882255
chr3 157882294
chr3 157882761
chr3 157882894
chr3 157883106
chr3 157883187
chr3 157883201
chr3 157883296
chr3 157970991
chr3 157971011
chr3 157971189
chr3 157971296
chr3 157995401
chr3 158096714
chr3 158096735
chr3 158096740
chr3 158097089
chr3 158097192
chr3 158097261
chr3 158097275
chr3 158097296
chr3 158097304
chr3 158097313
chr3 158097356
chr3 158097419
chr3 158097467
chr3 158097474
chr3 158097611
chr3 158097622
chr3 158097686
chr3 158097699
chr3 158097714
chr3 158097716
chr3 158099191
chr3 158099400
chr3 158099694
chr3 158099889
chr3 158099904
chr3 158099931
chr3 158099986
chr3 158100029
chr3 158100295
chr3 158100399
chr3 158100738
chr3 158101018
chr3 158101493
chr3 158101577
chr3 158107541
chr3 158107584
chr3 158107640
chr3 158107659
chr3 158107663
chr3 158107705
chr3 158107711
chr3 158107744
chr3 158107749
chr3 158107759
chr3 158107805
chr3 158108050
chr3 158108101
chr3 158108279
chr3 158108348
chr3 158108439
chr3 158108599
chr3 158108676
chr3 158109213
chr3 158109242
chr3 158109280
chr3 158109326
chr3 158109380
chr3 158109574
chr3 158109581
chr3 158109586
chr3 158109694
chr3 158109743
chr3 158571377
chr3 158571379
chr3 158571381
chr3 158571396
chr3 158571424
chr3 158571438
chr3 158571547
chr3 158571557
chr3 158571586
chr3 158571588
chr3 158571599
chr3 158571617
chr3 158571672
chr3 158571727
chr3 158571782
chr3 158571834
chr3 158571860
chr3 158571886
chr3 158571912
chr3 158637873
chr3 158638491
chr3 158638516
chr3 158639220
chr3 158639223
chr3 158645012
chr3 158672285
chr3 158672287
chr3 158672304
chr3 158672395
chr3 158672440
chr3 158672464
chr3 158672467
chr3 158672481
chr3 158672523
chr3 158672540
chr3 158672543
chr3 158672547
chr3 158672568
chr3 158672575
chr3 158672580
chr3 158672589
chr3 158672628
chr3 158672634
chr3 158672669
chr3 158672701
chr3 158672721
chr3 158672736
chr3 158791448
chr3 158791457
chr3 158791475
chr3 158791501
chr3 158791579
chr3 158791585
chr3 158802404
chr3 158802465
chr3 159186068
chr3 159186557
chr3 159841249
chr3 159841375
chr3 159841402
chr3 159973260
chr3 159973468
chr3 159979450
chr3 160006584
chr3 160006630
chr3 160006703
chr3 160027627
chr3 160027859
chr3 160028055
chr3 160028065
chr3 160028135
chr3 160028196
chr3 160028239
chr3 160038953
chr3 160038958
chr3 160070061
chr3 160070183
chr3 160222519
chr3 160222796
chr3 160227005
chr3 160227088
chr3 160227172
chr3 160227201
chr3 160227213
chr3 160227328
chr3 160227610
chr3 160227622
chr3 160227719
chr3 160227864
chr3 160227912
chr3 160398597
chr3 160398677
chr3 160398691
chr3 160398771
chr3 160398806
chr3 160398811
chr3 160398888
chr3 160398903
chr3 160398917
chr3 160398931
chr3 160398988
chr3 160399008
chr3 160399016
chr3 160399022
chr3 160401374
chr3 160401390
chr3 160401404
chr3 160401470
chr3 160401481
chr3 160401526
chr3 160401531
chr3 160401601
chr3 160401674
chr3 160401736
chr3 160401843
chr3 160401875
chr3 160401878
chr3 160401888
chr3 160401981
chr3 160402016
chr3 160402151
chr3 160402254
chr3 160402344
chr3 160402452
chr3 160402458
chr3 160402529
chr3 160402647
chr3 160402676
chr3 160402693
chr3 160402754
chr3 160402971
chr3 160403000
chr3 160403232
chr3 160403487
chr3 160403555
chr3 160403869
chr3 160447586
chr3 160447686
chr3 160447743
chr3 160447943
chr3 160448183
chr3 160448269
chr3 160448577
chr3 160448585
chr3 160448612
chr3 160448737
chr3 160449602
chr3 160449605
chr3 160449607
chr3 160449623
chr3 160449690
chr3 160449696
chr3 160449717
chr3 160449719
chr3 160449752
chr3 160449763
chr3 160449768
chr3 160563893
chr3 160563922
chr3 160564041
chr3 160564046
chr3 160564097
chr3 160564203
chr3 160564251
chr3 160564308
chr3 160564521
chr3 160564567
chr3 160564607
chr3 160564610
chr3 160564628
chr3 160666036
chr3 160666354
chr3 160847461
chr3 160932783
chr3 160932839
chr3 161035856
chr3 161035944
chr3 161371140
chr3 161371155
chr3 161371459
chr3 161371472
chr3 161371475
chr3 161371503
chr3 161371517
chr3 161371520
chr3 161371524
chr3 161371539
chr3 161371553
chr3 161371559
chr3 161371605
chr3 161371641
chr3 161371659
chr3 161371673
chr3 161371747
chr3 161371968
chr3 161371973
chr3 162125820
chr3 162704263
chr3 162845997
chr3 162846029
chr3 162846066
chr3 162846112
chr3 162846145
chr3 162846225
chr3 162846785
chr3 162846869
chr3 162847348
chr3 163022625
chr3 163210672
chr3 163210819
chr3 163211268
chr3 163211389
chr3 163211727
chr3 163211896
chr3 163481144
chr3 163481818
chr3 163497186
chr3 163497458
chr3 163893523
chr3 163893862
chr3 163951054
chr3 163951126
chr3 163951222
chr3 163951444
chr3 163951571
chr3 164286855
chr3 164286883
chr3 164698108
chr3 164698177
chr3 164698936
chr3 164699628
chr3 164700320
chr3 164700691
chr3 164813175
chr3 164813652
chr3 164954382
chr3 164954690
chr3 164955861
chr3 165191960
chr3 165192226
chr3 165192263
chr3 165192523
chr3 165197852
chr3 165206887
chr3 165206900
chr3 165206912
chr3 165206916
chr3 165206918
chr3 165206928
chr3 165206932
chr3 165206971
chr3 165206986
chr3 165206988
chr3 165206990
chr3 165207015
chr3 165207017
chr3 165207090
chr3 165207094
chr3 165207153
chr3 165207163
chr3 165700863
chr3 165701145
chr3 165702162
chr3 165702332
chr3 165703109
chr3 165703139
chr3 165800342
chr3 165801103
chr3 165801269
chr3 165801290
chr3 166313849
chr3 166321852
chr3 166322134
chr3 166385159
chr3 166385257
chr3 166385434
chr3 166385457
chr3 166422146
chr3 166422149
chr3 166422535
chr3 166432858
chr3 166433142
chr3 166433342
chr3 166433493
chr3 166433979
chr3 166434097
chr3 166729814
chr3 166729876
chr3 166729886
chr3 166729956
chr3 166730713
chr3 166730850
chr3 166830876
chr3 166831101
chr3 166831487
chr3 166982962
chr3 166983017
chr3 166983576
chr3 167019831
chr3 167118064
chr3 167192282
chr3 167192561
chr3 167193023
chr3 167380448
chr3 167380479
chr3 167380808
chr3 167380821
chr3 167691109
chr3 167691536
chr3 167691558
chr3 167691679
chr3 167733589
chr3 167733655
chr3 167733823
chr3 167733957
chr3 167734739
chr3 167734762
chr3 167735798
chr3 167735829
chr3 167735843
chr3 167735848
chr3 167735871
chr3 167735914
chr3 167735916
chr3 167735932
chr3 167735947
chr3 167735969
chr3 167736020
chr3 167736105
chr3 167736139
chr3 167736242
chr3 167736269
chr3 167736530
chr3 168094838
chr3 168094849
chr3 168094856
chr3 168094861
chr3 168094877
chr3 168094895
chr3 168094911
chr3 168094951
chr3 168096407
chr3 168096442
chr3 168096468
chr3 168096526
chr3 168096536
chr3 168096552
chr3 168250688
chr3 168250693
chr3 168250720
chr3 168250761
chr3 168250776
chr3 168250787
chr3 168250865
chr3 168250877
chr3 168250917
chr3 168250934
chr3 168545080
chr3 168774004
chr3 168890635
chr3 168890781
chr3 168891058
chr3 168893041
chr3 168893334
chr3 169143748
chr3 169143823
chr3 169144150
chr3 169144198
chr3 169144395
chr3 169144449
chr3 169144804
chr3 169145092
chr3 169145118
chr3 169145240
chr3 169145658
chr3 169145788
chr3 169145882
chr3 169145968
chr3 169146041
chr3 169146046
chr3 169146055
chr3 169146072
chr3 169146154
chr3 169146243
chr3 169146258
chr3 169146260
chr3 169146272
chr3 169146313
chr3 169146317
chr3 169146323
chr3 169146335
chr3 169146337
chr3 169146371
chr3 169146382
chr3 169146388
chr3 169146394
chr3 169146397
chr3 169146411
chr3 169146437
chr3 169146453
chr3 169146461
chr3 169146477
chr3 169146484
chr3 169147038
chr3 169147082
chr3 169147486
chr3 169147531
chr3 169147552
chr3 169147624
chr3 169149599
chr3 169149602
chr3 169149607
chr3 169149609
chr3 169149617
chr3 169149624
chr3 169149686
chr3 169149725
chr3 169149736
chr3 169149814
chr3 169218413
chr3 169228179
chr3 169239979
chr3 169241482
chr3 169241810
chr3 169242040
chr3 169242128
chr3 169242176
chr3 169242292
chr3 169242454
chr3 169242463
chr3 169242491
chr3 169242511
chr3 169242540
chr3 169242544
chr3 169242560
chr3 169242563
chr3 169242587
chr3 169657989
chr3 169658123
chr3 169663393
chr3 169663453
chr3 169663712
chr3 169663715
chr3 169663734
chr3 169663775
chr3 169663778
chr3 169663786
chr3 169663800
chr3 169663802
chr3 169663811
chr3 169663814
chr3 169663821
chr3 169663828
chr3 169663832
chr3 169663861
chr3 169663926
chr3 169664002
chr3 169664093
chr3 169664151
chr3 169664184
chr3 169664227
chr3 169669383
chr3 169669440
chr3 169669464
chr3 169762925
chr3 169763047
chr3 169764564
chr3 169764570
chr3 169764574
chr3 169764578
chr3 169764581
chr3 169765332
chr3 169765334
chr3 169765344
chr3 169770065
chr3 169770137
chr3 169863552
chr3 169863561
chr3 169863563
chr3 169863641
chr3 169863648
chr3 169863750
chr3 169954199
chr3 169954362
chr3 169967198
chr3 169967204
chr3 169967217
chr3 169967379
chr3 169967420
chr3 169967475
chr3 169967486
chr3 169967490
chr3 169967493
chr3 169967516
chr3 169967530
chr3 169967577
chr3 169967585
chr3 169967616
chr3 169967642
chr3 169967718
chr3 170007208
chr3 170007243
chr3 170007359
chr3 170033378
chr3 170033509
chr3 170033551
chr3 170033676
chr3 170033718
chr3 170132659
chr3 170154658
chr3 170178786
chr3 170178828
chr3 170178896
chr3 170179170
chr3 170179184
chr3 170179214
chr3 170179510
chr3 170179847
chr3 170179865
chr3 170179918
chr3 170180053
chr3 170180093
chr3 170180144
chr3 170180187
chr3 170180239
chr3 170180363
chr3 170180403
chr3 170180443
chr3 170180494
chr3 170180669
chr3 170180695
chr3 170180700
chr3 170180843
chr3 170180861
chr3 170180869
chr3 170180887
chr3 170180899
chr3 170180937
chr3 170181022
chr3 170181038
chr3 170181046
chr3 170181066
chr3 170181068
chr3 170181083
chr3 170181100
chr3 170181159
chr3 170181162
chr3 170181176
chr3 170181179
chr3 170181190
chr3 170181195
chr3 170181204
chr3 170181214
chr3 170181216
chr3 170181221
chr3 170181231
chr3 170181252
chr3 170181255
chr3 170181260
chr3 170181277
chr3 170181298
chr3 170181319
chr3 170181321
chr3 170181331
chr3 170181341
chr3 170181356
chr3 170181358
chr3 170181383
chr3 170181400
chr3 170181406
chr3 170181413
chr3 170181430
chr3 170222609
chr3 170222612
chr3 170222616
chr3 170222621
chr3 170222629
chr3 170222637
chr3 170222961
chr3 170222976
chr3 170222981
chr3 170222989
chr3 170223009
chr3 170223051
chr3 170223060
chr3 170223119
chr3 170223177
chr3 170223200
chr3 170223224
chr3 170223257
chr3 170353258
chr3 170506467
chr3 170868607
chr3 170868654
chr3 170868772
chr3 170868865
chr3 170868902
chr3 170869026
chr3 170869045
chr3 170869052
chr3 170869144
chr3 170869387
chr3 170869524
chr3 170869616
chr3 170869671
chr3 170869717
chr3 170869724
chr3 170869726
chr3 170869737
chr3 170870010
chr3 170870012
chr3 170870072
chr3 170870082
chr3 170870098
chr3 170870106
chr3 170870148
chr3 170870159
chr3 170870162
chr3 170870172
chr3 170870177
chr3 170870181
chr3 170870183
chr3 170870203
chr3 170870207
chr3 170870209
chr3 170870211
chr3 170870232
chr3 170870239
chr3 170870244
chr3 170870246
chr3 170870255
chr3 170870356
chr3 170870358
chr3 170870366
chr3 170870368
chr3 170870394
chr3 170879006
chr3 170879019
chr3 170879626
chr3 170879698
chr3 170880034
chr3 170908043
chr3 170908055
chr3 170908074
chr3 170908083
chr3 170908091
chr3 170908112
chr3 170908122
chr3 170908130
chr3 170908139
chr3 170908142
chr3 170908153
chr3 170908156
chr3 170908167
chr3 170908171
chr3 170908174
chr3 170908179
chr3 170908191
chr3 170908210
chr3 170908220
chr3 170908222
chr3 170908231
chr3 170908260
chr3 170908278
chr3 170908280
chr3 170908287
chr3 170908304
chr3 170908307
chr3 170908310
chr3 170908313
chr3 170908315
chr3 170908319
chr3 170908327
chr3 170908342
chr3 170908361
chr3 170908366
chr3 170908371
chr3 170908394
chr3 170908397
chr3 170908404
chr3 170908406
chr3 170908410
chr3 170908446
chr3 170908453
chr3 170908467
chr3 170908476
chr3 170908561
chr3 170908568
chr3 170908574
chr3 170908580
chr3 170908582
chr3 170945416
chr3 170945796
chr3 170946684
chr3 171254782
chr3 171254787
chr3 171254901
chr3 171457918
chr3 171457924
chr3 171457928
chr3 171457946
chr3 171457971
chr3 171457998
chr3 171458027
chr3 171458077
chr3 171458085
chr3 171458102
chr3 171461332
chr3 171461346
chr3 171461348
chr3 171461361
chr3 171461369
chr3 171461458
chr3 171461474
chr3 171461476
chr3 171461493
chr3 171461876
chr3 171461897
chr3 171461946
chr3 171461961
chr3 171461978
chr3 171461981
chr3 171462058
chr3 171462205
chr3 171562100
chr3 171562397
chr3 171562803
chr3 171709605
chr3 171709671
chr3 171771835
chr3 171771975
chr3 171772596
chr3 171772663
chr3 171772746
chr3 171772775
chr3 172040172
chr3 172040510
chr3 172040517
chr3 172040520
chr3 172040524
chr3 172040526
chr3 172040530
chr3 172040539
chr3 172107184
chr3 172107221
chr3 172107337
chr3 172107350
chr3 172107462
chr3 172107649
chr3 172107736
chr3 172130116
chr3 172130146
chr3 172132074
chr3 172132169
chr3 172416157
chr3 172521075
chr3 172522041
chr3 172522173
chr3 172522184
chr3 172522346
chr3 172522534
chr3 172522688
chr3 172523218
chr3 172523223
chr3 172523264
chr3 172523279
chr3 172523327
chr3 172523336
chr3 172523426
chr3 172523481
chr3 172523594
chr3 172524001
chr3 172562935
chr3 172563023
chr3 172563047
chr3 172563065
chr3 172563136
chr3 172563423
chr3 172563450
chr3 172563736
chr3 172592304
chr3 172592330
chr3 172592380
chr3 172592433
chr3 172592525
chr3 172592564
chr3 172592574
chr3 172592603
chr3 172592636
chr3 172592685
chr3 172592702
chr3 172596106
chr3 172596158
chr3 172596252
chr3 172596273
chr3 172596291
chr3 172596301
chr3 172596331
chr3 172596457
chr3 172622816
chr3 172622965
chr3 172622988
chr3 172623378
chr3 172623395
chr3 172623399
chr3 172623402
chr3 172623417
chr3 172709621
chr3 172710064
chr3 172710119
chr3 172710208
chr3 172710278
chr3 172710287
chr3 172710343
chr3 172710349
chr3 172710354
chr3 172710377
chr3 172710445
chr3 172710475
chr3 172710492
chr3 172710544
chr3 172710582
chr3 172710627
chr3 172710636
chr3 172710642
chr3 172710663
chr3 172710829
chr3 172710863
chr3 172710873
chr3 172750042
chr3 172750367
chr3 172750399
chr3 172751542
chr3 172751551
chr3 172751917
chr3 173283876
chr3 173284103
chr3 173284326
chr3 173394818
chr3 173395003
chr3 173395017
chr3 173395053
chr3 173395100
chr3 173395158
chr3 173397211
chr3 173397218
chr3 173453680
chr3 173584305
chr3 173584352
chr3 173584395
chr3 173584434
chr3 173584513
chr3 173584552
chr3 173584583
chr3 173584625
chr3 173584637
chr3 173584672
chr3 173584715
chr3 173584748
chr3 173584753
chr3 173584768
chr3 173584812
chr3 173584845
chr3 173584872
chr3 173584880
chr3 173584896
chr3 173584942
chr3 173584945
chr3 173584962
chr3 173584989
chr3 173585088
chr3 173585090
chr3 173585102
chr3 173585106
chr3 173585108
chr3 173585153
chr3 173585155
chr3 173585163
chr3 173585172
chr3 173585192
chr3 173585218
chr3 173585221
chr3 173585286
chr3 173585367
chr3 173585388
chr3 173585399
chr3 173585403
chr3 173585406
chr3 173585414
chr3 173585421
chr3 174148584
chr3 174243338
chr3 174243419
chr3 174243649
chr3 174243775
chr3 174440025
chr3 174440292
chr3 174440384
chr3 174440504
chr3 174440583
chr3 174440592
chr3 174554063
chr3 174554410
chr3 174626200
chr3 174626530
chr3 174834430
chr3 174835121
chr3 175889288
chr3 176013542
chr3 176013795
chr3 176014868
chr3 176014993
chr3 176421482
chr3 176421557
chr3 176421561
chr3 176422268
chr3 176422281
chr3 176824843
chr3 176824931
chr3 176825150
chr3 177145097
chr3 177145161
chr3 177145225
chr3 177145482
chr3 177194586
chr3 177194753
chr3 177194800
chr3 177194835
chr3 177194949
chr3 177194976
chr3 177195059
chr3 177195068
chr3 177195104
chr3 177195123
chr3 177195163
chr3 177195264
chr3 177198117
chr3 177198137
chr3 177198142
chr3 177198174
chr3 177198200
chr3 177198220
chr3 177198346
chr3 177198477
chr3 177198684
chr3 177198708
chr3 177198864
chr3 177198912
chr3 177199204
chr3 177199263
chr3 177199407
chr3 177199453
chr3 177201271
chr3 177201335
chr3 177201359
chr3 177201389
chr3 177201473
chr3 177201522
chr3 177201759
chr3 177201768
chr3 177201782
chr3 177201809
chr3 177201852
chr3 177201925
chr3 177202110
chr3 177202336
chr3 177345490
chr3 177345496
chr3 177345527
chr3 177345614
chr3 177345644
chr3 177345739
chr3 177345829
chr3 177359851
chr3 177359883
chr3 177359896
chr3 177359902
chr3 177359908
chr3 177359911
chr3 177359914
chr3 177359916
chr3 177359919
chr3 177360717
chr3 177360759
chr3 177427151
chr3 177427234
chr3 177427262
chr3 177427339
chr3 177427419
chr3 177427427
chr3 177427436
chr3 177449107
chr3 177449183
chr3 177449185
chr3 177449405
chr3 177449412
chr3 177449531
chr3 177551523
chr3 177551530
chr3 177598039
chr3 177598094
chr3 177598123
chr3 177982077
chr3 178759572
chr3 178907552
chr3 179071179
chr3 179071263
chr3 179071266
chr3 179071993
chr3 179148225
chr3 179149531
chr3 179149627
chr3 179149658
chr3 179149663
chr3 179149691
chr3 179149758
chr3 179149844
chr3 179149873
chr3 179149911
chr3 179261554
chr3 179261558
chr3 179261570
chr3 179261575
chr3 179261679
chr3 179262019
chr3 179316149
chr3 179324385
chr3 179324399
chr3 179324624
chr3 179324642
chr3 179324646
chr3 179324679
chr3 179324729
chr3 179324746
chr3 179324834
chr3 179348219
chr3 179348269
chr3 179348363
chr3 179348517
chr3 179348588
chr3 179348678
chr3 179464211
chr3 179464323
chr3 179464326
chr3 179464396
chr3 179464421
chr3 179464437
chr3 179464505
chr3 179464537
chr3 179464544
chr3 179464573
chr3 179558737
chr3 179563354
chr3 179563991
chr3 179603727
chr3 179603818
chr3 179604004
chr3 179604207
chr3 179604220
chr3 179604891
chr3 179604896
chr3 179604918
chr3 179604928
chr3 179604962
chr3 179604966
chr3 179604973
chr3 179604979
chr3 179604984
chr3 179604999
chr3 179605026
chr3 179605036
chr3 179609350
chr3 179609507
chr3 179619768
chr3 179652234
chr3 179652334
chr3 179652397
chr3 179652400
chr3 179652489
chr3 179652524
chr3 179652539
chr3 179652576
chr3 179652609
chr3 179652632
chr3 179653980
chr3 179653984
chr3 179653989
chr3 179654128
chr3 179654137
chr3 179956011
chr3 179956050
chr3 179956368
chr3 179956376
chr3 179956665
chr3 179956753
chr3 179956758
chr3 179956761
chr3 179956772
chr3 179956797
chr3 179956806
chr3 179956859
chr3 179957144
chr3 179957150
chr3 180035775
chr3 180035867
chr3 180035933
chr3 180035946
chr3 180035977
chr3 180036113
chr3 180036146
chr3 180036270
chr3 180036278
chr3 180036305
chr3 180036369
chr3 180602371
chr3 180602375
chr3 180602378
chr3 180602388
chr3 180602395
chr3 180602398
chr3 180602410
chr3 180602432
chr3 180602446
chr3 180602451
chr3 180602463
chr3 180602484
chr3 180602492
chr3 180602500
chr3 180602519
chr3 180602521
chr3 180602525
chr3 180602538
chr3 180602542
chr3 180602544
chr3 180602546
chr3 180602570
chr3 180602577
chr3 180602597
chr3 180602604
chr3 180602641
chr3 180602692
chr3 180602712
chr3 180602799
chr3 180602808
chr3 180679153
chr3 180679161
chr3 180679239
chr3 180679269
chr3 180679317
chr3 180679321
chr3 180679327
chr3 180679335
chr3 180679904
chr3 180679962
chr3 180679965
chr3 180679978
chr3 180680155
chr3 180680163
chr3 180680229
chr3 180680240
chr3 180680392
chr3 180680405
chr3 180680462
chr3 180680499
chr3 180865909
chr3 180866258
chr3 180866487
chr3 180866930
chr3 180913589
chr3 180913602
chr3 180913643
chr3 180913695
chr3 180913717
chr3 180913724
chr3 180913861
chr3 180913898
chr3 180990654
chr3 181448130
chr3 181699697
chr3 181699710
chr3 181699729
chr3 181699767
chr3 181699817
chr3 181699825
chr3 181700064
chr3 181700143
chr3 181700391
chr3 181700394
chr3 181700420
chr3 181700461
chr3 181700469
chr3 181700565
chr3 181700592
chr3 181700600
chr3 181700604
chr3 181700631
chr3 181700668
chr3 181700728
chr3 181700912
chr3 181700929
chr3 181700933
chr3 181700954
chr3 181700995
chr3 181701104
chr3 181701135
chr3 181701274
chr3 181701276
chr3 181701434
chr3 181701924
chr3 181701940
chr3 181701991
chr3 181702026
chr3 181702028
chr3 181702030
chr3 181702032
chr3 181702034
chr3 181702156
chr3 181702177
chr3 181702183
chr3 181702185
chr3 181702189
chr3 181702196
chr3 181702203
chr3 181702216
chr3 181702232
chr3 181702243
chr3 181702248
chr3 181702256
chr3 181702265
chr3 181702293
chr3 181702298
chr3 181702314
chr3 181702372
chr3 181702379
chr3 181702443
chr3 181702510
chr3 181702544
chr3 181702572
chr3 181702598
chr3 181702628
chr3 181702656
chr3 181702684
chr3 181702696
chr3 181702729
chr3 181702743
chr3 181702751
chr3 181702931
chr3 181702941
chr3 181702992
chr3 181703340
chr3 181703342
chr3 181703365
chr3 181703372
chr3 181707349
chr3 181707356
chr3 181707923
chr3 181708060
chr3 181708138
chr3 181708210
chr3 181708557
chr3 181708606
chr3 181708765
chr3 181708932
chr3 181708958
chr3 181709027
chr3 181709203
chr3 181709231
chr3 181709357
chr3 181709404
chr3 181709488
chr3 181709548
chr3 181709692
chr3 181709711
chr3 181709738
chr3 181709740
chr3 181709751
chr3 181709758
chr3 181709812
chr3 181709871
chr3 181709874
chr3 181709915
chr3 181709968
chr3 181710116
chr3 181710165
chr3 181710190
chr3 181713614
chr3 181713656
chr3 181713685
chr3 181713750
chr3 181713753
chr3 181713801
chr3 181713922
chr3 181714006
chr3 181714108
chr3 181714135
chr3 181714265
chr3 181714287
chr3 181714315
chr3 181714491
chr3 181714592
chr3 181714674
chr3 181715053
chr3 181715092
chr3 181715185
chr3 181715187
chr3 181715212
chr3 181715312
chr3 181715546
chr3 181715566
chr3 181717722
chr3 181717886
chr3 181717942
chr3 181718012
chr3 181718058
chr3 181718081
chr3 181718228
chr3 181718242
chr3 181718423
chr3 181718535
chr3 181721400
chr3 181721921
chr3 181721975
chr3 181722027
chr3 181722260
chr3 181722390
chr3 181722495
chr3 181722521
chr3 181722556
chr3 181729849
chr3 181729879
chr3 181729904
chr3 181730504
chr3 181730549
chr3 181730616
chr3 181730675
chr3 181730858
chr3 181782956
chr3 182242417
chr3 182243086
chr3 182258629
chr3 182258806
chr3 182384367
chr3 182384395
chr3 182384417
chr3 182384458
chr3 182682155
chr3 182682186
chr3 182682226
chr3 182682291
chr3 182682303
chr3 182682310
chr3 182682313
chr3 182682326
chr3 182682329
chr3 182682334
chr3 182682346
chr3 182682348
chr3 182682355
chr3 182682358
chr3 182682367
chr3 182682389
chr3 182682391
chr3 182682401
chr3 182682406
chr3 182682409
chr3 182682426
chr3 182683399
chr3 182683622
chr3 182683706
chr3 182683731
chr3 182683810
chr3 182683857
chr3 182795546
chr3 182795567
chr3 182795876
chr3 182795983
chr3 182795997
chr3 182914061
chr3 182968071
chr3 182968105
chr3 182968132
chr3 182968136
chr3 183099033
chr3 183099042
chr3 183099085
chr3 183099135
chr3 183099145
chr3 183099151
chr3 183099190
chr3 183099193
chr3 183099196
chr3 183099205
chr3 183099219
chr3 183099243
chr3 183099257
chr3 183099270
chr3 183099273
chr3 183099354
chr3 183099357
chr3 183099372
chr3 183099626
chr3 183099638
chr3 183099641
chr3 183099660
chr3 183099666
chr3 183099691
chr3 183099777
chr3 183099790
chr3 183099796
chr3 183099838
chr3 183235340
chr3 183285993
chr3 183285998
chr3 183286010
chr3 183286027
chr3 183286071
chr3 183404341
chr3 183447636
chr3 183447642
chr3 183447648
chr3 183447662
chr3 183447666
chr3 183447671
chr3 183447684
chr3 183447699
chr3 183447714
chr3 183447734
chr3 183447750
chr3 183447770
chr3 183447783
chr3 183447785
chr3 183447793
chr3 183447798
chr3 183447806
chr3 183447831
chr3 183447838
chr3 183447842
chr3 183447856
chr3 183447858
chr3 183447862
chr3 183447999
chr3 183554219
chr3 183554244
chr3 183554371
chr3 183554539
chr3 183554886
chr3 183554890
chr3 183554895
chr3 183554929
chr3 183554935
chr3 183554954
chr3 183555020
chr3 183555057
chr3 183555079
chr3 183555105
chr3 183555113
chr3 183555121
chr3 183555160
chr3 183555380
chr3 183555392
chr3 183555394
chr3 183555446
chr3 183555457
chr3 183555498
chr3 183555500
chr3 183555503
chr3 183698733
chr3 183698753
chr3 183698772
chr3 183698882
chr3 184017661
chr3 184017664
chr3 184017690
chr3 184017693
chr3 184017718
chr3 184134087
chr3 184134092
chr3 184134102
chr3 184134271
chr3 184134291
chr3 184134304
chr3 184134343
chr3 184134361
chr3 184134369
chr3 184134379
chr3 184134385
chr3 184134456
chr3 184134481
chr3 184134485
chr3 184134541
chr3 184135900
chr3 184135906
chr3 184135928
chr3 184135950
chr3 184135972
chr3 184136027
chr3 184136083
chr3 184136122
chr3 184136188
chr3 184136225
chr3 184156469
chr3 184156506
chr3 184156801
chr3 184156816
chr3 184174948
chr3 184174966
chr3 184174985
chr3 184174997
chr3 184175002
chr3 184175007
chr3 184314430
chr3 184314442
chr3 184314448
chr3 184314464
chr3 184314469
chr3 184314474
chr3 184314495
chr3 184314498
chr3 184314501
chr3 184314508
chr3 184314512
chr3 184314515
chr3 184314517
chr3 184314523
chr3 184314532
chr3 184314535
chr3 184314541
chr3 184314549
chr3 184314552
chr3 184314558
chr3 184314564
chr3 184314572
chr3 184314579
chr3 184314582
chr3 184314586
chr3 184525145
chr3 184525158
chr3 184525174
chr3 184525248
chr3 184525298
chr3 184525302
chr3 184525327
chr3 184525344
chr3 184525346
chr3 184525356
chr3 184525359
chr3 184525376
chr3 184525399
chr3 184525412
chr3 184525423
chr3 184525430
chr3 184544088
chr3 184544116
chr3 184544120
chr3 184544122
chr3 184544197
chr3 184544219
chr3 184544237
chr3 184544251
chr3 184544269
chr3 184544359
chr3 184544463
chr3 184711409
chr3 184711445
chr3 184711458
chr3 184711467
chr3 184711477
chr3 184711506
chr3 184711522
chr3 184711526
chr3 184711579
chr3 184711585
chr3 184711589
chr3 184711598
chr3 184711601
chr3 184711613
chr3 184711633
chr3 184711645
chr3 184711647
chr3 184712498
chr3 184712665
chr3 184712689
chr3 184712845
chr3 185216090
chr3 185253973
chr3 185253979
chr3 185253987
chr3 185253995
chr3 185254006
chr3 185254008
chr3 185254016
chr3 185254037
chr3 185254056
chr3 185254059
chr3 185254079
chr3 185254083
chr3 185254085
chr3 185254089
chr3 185254110
chr3 185254127
chr3 185254132
chr3 185254137
chr3 185254140
chr3 185254147
chr3 185254150
chr3 185254152
chr3 185254180
chr3 185254192
chr3 185254195
chr3 185254206
chr3 185254213
chr3 185254292
chr3 185254300
chr3 185254357
chr3 185254365
chr3 185254383
chr3 185254385
chr3 185354424
chr3 185354438
chr3 185363028
chr3 185363117
chr3 185363152
chr3 185363163
chr3 185363209
chr3 185363235
chr3 185363362
chr3 185363473
chr3 185363479
chr3 185363504
chr3 185363516
chr3 185363524
chr3 185363586
chr3 185363605
chr3 185363615
chr3 185363623
chr3 185363728
chr3 185363735
chr3 185363781
chr3 185363785
chr3 185363797
chr3 185363853
chr3 185363911
chr3 185364004
chr3 185537485
chr3 185537703
chr3 185575666
chr3 185575706
chr3 185575729
chr3 185575750
chr3 185575841
chr3 185575845
chr3 185586348
chr3 185586351
chr3 185586354
chr3 185586372
chr3 185586377
chr3 185586387
chr3 185586391
chr3 185586394
chr3 185773834
chr3 185822900
chr3 185822922
chr3 185822930
chr3 185823073
chr3 185823094
chr3 185823109
chr3 185823121
chr3 185823261
chr3 185823263
chr3 185823282
chr3 185823286
chr3 185823296
chr3 185823300
chr3 185823307
chr3 185823313
chr3 185823317
chr3 185823339
chr3 185823344
chr3 185823353
chr3 185823584
chr3 185823591
chr3 185823603
chr3 185823630
chr3 185823639
chr3 185823647
chr3 185823669
chr3 185823672
chr3 185823677
chr3 185823696
chr3 185823720
chr3 185823723
chr3 185823726
chr3 185823731
chr3 185823746
chr3 185823749
chr3 185823767
chr3 185823770
chr3 185823775
chr3 185823782
chr3 185823789
chr3 185823792
chr3 185823796
chr3 185823803
chr3 185823811
chr3 185823813
chr3 185823815
chr3 185823825
chr3 185824214
chr3 185824217
chr3 185824242
chr3 185824249
chr3 185824364
chr3 185824437
chr3 185824455
chr3 185928531
chr3 185929158
chr3 185929163
chr3 185929991
chr3 185930019
chr3 185930102
chr3 185931821
chr3 185931828
chr3 185932095
chr3 185932250
chr3 185932277
chr3 185932333
chr3 185932342
chr3 185932386
chr3 185932919
chr3 185977361
chr3 185977578
chr3 185977608
chr3 185977622
chr3 185977894
chr3 185977939
chr3 185977972
chr3 186068315
chr3 186068520
chr3 186068616
chr3 186361286
chr3 186361298
chr3 186361319
chr3 186361325
chr3 186519183
chr3 186540522
chr3 186540659
chr3 186540664
chr3 186540686
chr3 186540721
chr3 186540725
chr3 186570806
chr3 186570948
chr3 186570953
chr3 186570963
chr3 186570982
chr3 186570991
chr3 186571058
chr3 186571076
chr3 186571089
chr3 186571097
chr3 186571144
chr3 186571273
chr3 186571291
chr3 186571371
chr3 186571447
chr3 186784934
chr3 186785134
chr3 186785312
chr3 186785317
chr3 186785415
chr3 186785422
chr3 186785598
chr3 186785635
chr3 186785662
chr3 186785738
chr3 186785854
chr3 186785958
chr3 186786014
chr3 186786574
chr3 186787159
chr3 186832651
chr3 186832758
chr3 186871528
chr3 186882349
chr3 186882507
chr3 186882649
chr3 187028019
chr3 187101928
chr3 187101992
chr3 187102010
chr3 187130414
chr3 187130447
chr3 187130450
chr3 187130544
chr3 187130884
chr3 187368399
chr3 187368505
chr3 187368518
chr3 187368742
chr3 187368755
chr3 187368816
chr3 187368886
chr3 187369003
chr3 187369298
chr3 187534535
chr3 187562512
chr3 187563460
chr3 187679559
chr3 187679576
chr3 187679620
chr3 187733037
chr3 187737678
chr3 187737683
chr3 187737728
chr3 187737783
chr3 187737786
chr3 187737833
chr3 187737838
chr3 187737850
chr3 187737858
chr3 187737889
chr3 187737924
chr3 187737930
chr3 187737937
chr3 187737946
chr3 187737955
chr3 187737960
chr3 187737967
chr3 187737970
chr3 187737990
chr3 187737996
chr3 187738010
chr3 187738012
chr3 187738045
chr3 187738049
chr3 187738051
chr3 187738054
chr3 187738176
chr3 187738287
chr3 187738343
chr3 187738405
chr3 187738430
chr3 187738463
chr3 187738475
chr3 187738481
chr3 187738490
chr3 187738496
chr3 187738517
chr3 187738527
chr3 187738535
chr3 187739026
chr3 187740245
chr3 187740253
chr3 187740295
chr3 187740307
chr3 187740314
chr3 187740358
chr3 187740368
chr3 187740375
chr3 187740410
chr3 187740421
chr3 187740476
chr3 187740539
chr3 187740581
chr3 187740670
chr3 187740673
chr3 187740708
chr3 187742889
chr3 187742935
chr3 187743014
chr3 187743103
chr3 187743112
chr3 187743254
chr3 187743320
chr3 187743335
chr3 187743342
chr3 187743345
chr3 187743356
chr3 187743358
chr3 187743494
chr3 187743544
chr3 187743615
chr3 187743634
chr3 187743651
chr3 187743681
chr3 187743694
chr3 187746056
chr3 187746083
chr3 187746246
chr3 187746261
chr3 187746267
chr3 187746285
chr3 187746318
chr3 187746593
chr3 187918852
chr3 187918906
chr3 187919082
chr3 187919216
chr3 187919230
chr3 187919253
chr3 187919261
chr3 187919308
chr3 187919504
chr3 187919678
chr3 187919879
chr3 187919899
chr3 187920020
chr3 187935864
chr3 187935882
chr3 187935916
chr3 187935939
chr3 187936076
chr3 187936079
chr3 187936085
chr3 187959080
chr3 188050357
chr3 188148469
chr3 188309777
chr3 188309844
chr3 188788633
chr3 188788764
chr3 188788786
chr3 188788794
chr3 189021360
chr3 189021370
chr3 189021378
chr3 189021393
chr3 189021444
chr3 189021591
chr3 189021726
chr3 189021744
chr3 189021770
chr3 189021877
chr3 189021926
chr3 189022019
chr3 189022186
chr3 189022207
chr3 189022232
chr3 189022263
chr3 189022282
chr3 189132348
chr3 189132361
chr3 189132371
chr3 189132373
chr3 189132403
chr3 189132420
chr3 189132557
chr3 189132561
chr3 189132573
chr3 189132687
chr3 189132716
chr3 189331295
chr3 189630278
chr3 189630484
chr3 189630553
chr3 189630750
chr3 189961379
chr3 189961467
chr3 189961534
chr3 189961570
chr3 189961630
chr3 189961650
chr3 189961734
chr3 189961739
chr3 189961790
chr3 189961796
chr3 190001828
chr3 190001990
chr3 190035617
chr3 190035819
chr3 190036482
chr3 190036505
chr3 190036787
chr3 190036930
chr3 190115269
chr3 190175829
chr3 190201753
chr3 190201760
chr3 190201777
chr3 190201783
chr3 190201785
chr3 190201807
chr3 190201815
chr3 190201823
chr3 190201928
chr3 190202057
chr3 190202068
chr3 190202182
chr3 190423618
chr3 190424255
chr3 190424262
chr3 190446945
chr3 190446962
chr3 190474764
chr3 190514749
chr3 190514769
chr3 190514771
chr3 190514785
chr3 190514792
chr3 190514796
chr3 190514834
chr3 190514843
chr3 190514992
chr3 190515066
chr3 190515071
chr3 190515073
chr3 190515201
chr3 190863443
chr3 190884442
chr3 190884478
chr3 190884602
chr3 190884846
chr3 190964295
chr3 190968056
chr3 191054350
chr3 191054561
chr3 191123710
chr3 191124151
chr3 191124225
chr3 191142470
chr3 191143404
chr3 191143740
chr3 191170057
chr3 191170232
chr3 191263854
chr3 191410902
chr3 191411646
chr3 191411782
chr3 191411962
chr3 191617395
chr3 191631420
chr3 191657555
chr3 192382913
chr3 192382965
chr3 192383840
chr3 192513651
chr3 192513717
chr3 192513927
chr3 192628089
chr3 192709155
chr3 193447044
chr3 193461284
chr3 193461544
chr3 193461755
chr3 193461791
chr3 193461799
chr3 193461817
chr3 193461827
chr3 193518671
chr3 193593062
chr3 193593070
chr3 193593079
chr3 193593097
chr3 193593103
chr3 193593106
chr3 193593115
chr3 193593121
chr3 193593132
chr3 193593134
chr3 193593139
chr3 193593143
chr3 193593152
chr3 193593180
chr3 193593185
chr3 193593196
chr3 193593217
chr3 193593229
chr3 193593246
chr3 193593250
chr3 193593252
chr3 193593302
chr3 193593309
chr3 193593325
chr3 193593335
chr3 193593337
chr3 193593343
chr3 193593348
chr3 193593351
chr3 193593357
chr3 193593368
chr3 193593371
chr3 193593374
chr3 193593384
chr3 193593390
chr3 193593393
chr3 193593398
chr3 193593435
chr3 193593514
chr3 193593517
chr3 193593582
chr3 193593586
chr3 193593592
chr3 193593663
chr3 193594043
chr3 193594049
chr3 193594138
chr3 193735831
chr3 193735842
chr3 194058528
chr3 194058535
chr3 194058540
chr3 194058547
chr3 194058578
chr3 194058597
chr3 194058619
chr3 194058643
chr3 194058658
chr3 194071104
chr3 194071115
chr3 194071123
chr3 194071125
chr3 194071128
chr3 194071132
chr3 194071134
chr3 194071140
chr3 194071144
chr3 194071152
chr3 194071155
chr3 194071157
chr3 194071159
chr3 194071163
chr3 194071175
chr3 194071179
chr3 194071186
chr3 194135326
chr3 194135328
chr3 194135350
chr3 194135386
chr3 194135437
chr3 194135462
chr3 194135480
chr3 194135515
chr3 194135636
chr3 194135654
chr3 194135676
chr3 194135692
chr3 194135858
chr3 194135931
chr3 194135943
chr3 194135961
chr3 194135963
chr3 194135965
chr3 194135975
chr3 194135994
chr3 194136009
chr3 194136011
chr3 194136018
chr3 194136022
chr3 194136028
chr3 194136030
chr3 194136092
chr3 194136097
chr3 194136101
chr3 194136103
chr3 194136130
chr3 194136158
chr3 194136179
chr3 194136189
chr3 194136219
chr3 194136325
chr3 194136412
chr3 194136418
chr3 194136448
chr3 194136454
chr3 194136496
chr3 194136568
chr3 194136644
chr3 194136733
chr3 194255246
chr3 194255397
chr3 194255428
chr3 194255433
chr3 194255525
chr3 194255536
chr3 194255553
chr3 194255575
chr3 194255594
chr3 194255607
chr3 194255641
chr3 194255665
chr3 194255725
chr3 194255732
chr3 194255738
chr3 194255743
chr3 194306356
chr3 194306420
chr3 194306443
chr3 194306564
chr3 194306612
chr3 194306639
chr3 194306656
chr3 194306661
chr3 194306703
chr3 194306830
chr3 194306901
chr3 194306905
chr3 194306936
chr3 194307028
chr3 194307096
chr3 194307254
chr3 194307418
chr3 194307441
chr3 194307451
chr3 194485663
chr3 194485697
chr3 194485768
chr3 194485885
chr3 194485922
chr3 194486032
chr3 194486044
chr3 194486103
chr3 194487041
chr3 194487043
chr3 194487045
chr3 194487052
chr3 194487060
chr3 194487062
chr3 194487066
chr3 194487069
chr3 194487184
chr3 194487190
chr3 194487200
chr3 194487215
chr3 194487234
chr3 194583925
chr3 194583927
chr3 194583936
chr3 194583943
chr3 194583945
chr3 194583952
chr3 194583961
chr3 194671395
chr3 194671438
chr3 194671472
chr3 194671496
chr3 194671634
chr3 194769319
chr3 194769380
chr3 194769431
chr3 194769433
chr3 194769437
chr3 194769442
chr3 194769453
chr3 194769455
chr3 194769490
chr3 194769585
chr3 194769594
chr3 194769656
chr3 194769680
chr3 194769757
chr3 194810803
chr3 194893362
chr3 194893370
chr3 194893832
chr3 195088386
chr3 195088416
chr3 195088434
chr3 195088638
chr3 195194149
chr3 195194216
chr3 195194657
chr3 195194679
chr3 195440796
chr3 195441323
chr3 195441398
chr3 195441489
chr3 195441498
chr3 195441554
chr3 195441659
chr3 195441671
chr3 195441713
chr3 195441779
chr3 195441861
chr3 195441872
chr3 195441876
chr3 195441913
chr3 195458581
chr3 195458616
chr3 195459072
chr3 195540708
chr3 195540777
chr3 195540828
chr3 195541064
chr3 195541232
chr3 195541420
chr3 195541576
chr3 195541588
chr3 195541708
chr3 195541774
chr3 195541825
chr3 195542074
chr3 195542086
chr3 195542132
chr3 195542142
chr3 195542191
chr3 195542196
chr3 195550269
chr3 195550293
chr3 195550375
chr3 195550461
chr3 195550474
chr3 195550827
chr3 195624344
chr3 195624352
chr3 195624640
chr3 195624684
chr3 195624686
chr3 195624701
chr3 195624897
chr3 195624912
chr3 195624916
chr3 195624935
chr3 195624946
chr3 195624961
chr3 195624989
chr3 195625008
chr3 195625018
chr3 195625020
chr3 195625027
chr3 195625030
chr3 195625048
chr3 195625080
chr3 195625085
chr3 195625089
chr3 195625111
chr3 195625138
chr3 195625151
chr3 195625172
chr3 195625187
chr3 195625191
chr3 195625195
chr3 195625210
chr3 195625220
chr3 195625224
chr3 195625240
chr3 195625261
chr3 195625279
chr3 195625297
chr3 195625362
chr3 195625395
chr3 195625419
chr3 195625442
chr3 195625502
chr3 195625509
chr3 195634025
chr3 195634044
chr3 195634073
chr3 195634085
chr3 195634096
chr3 195634118
chr3 195634122
chr3 195634129
chr3 195634131
chr3 195634144
chr3 195634146
chr3 195634152
chr3 195634188
chr3 195634200
chr3 195634207
chr3 195634228
chr3 195634230
chr3 195634274
chr3 195634322
chr3 195634339
chr3 195634346
chr3 195634373
chr3 195634378
chr3 195634398
chr3 195634402
chr3 195634410
chr3 195634414
chr3 195634472
chr3 195634498
chr3 195634504
chr3 195634530
chr3 195634532
chr3 195634542
chr3 195634548
chr3 195634588
chr3 195634598
chr3 195634620
chr3 195634630
chr3 195634636
chr3 195634644
chr3 195634790
chr3 195634794
chr3 195634800
chr3 195634812
chr3 195634837
chr3 195634839
chr3 195634844
chr3 195634857
chr3 195634867
chr3 195634882
chr3 195634920
chr3 195634949
chr3 195634954
chr3 195634956
chr3 195634959
chr3 195634961
chr3 195635481
chr3 195635485
chr3 195635503
chr3 195635510
chr3 195635512
chr3 195635516
chr3 195635532
chr3 195635541
chr3 195635543
chr3 195635553
chr3 195635557
chr3 195635564
chr3 195635578
chr3 195635595
chr3 195635611
chr3 195635614
chr3 195635618
chr3 195635639
chr3 195635653
chr3 195635659
chr3 195635661
chr3 195635668
chr3 195635687
chr3 195635694
chr3 195635699
chr3 195635704
chr3 195635707
chr3 195635835
chr3 195635838
chr3 195635855
chr3 195635878
chr3 195653549
chr3 195653695
chr3 195653773
chr3 195653791
chr3 195653796
chr3 195653824
chr3 195653836
chr3 195653862
chr3 195653893
chr3 195653908
chr3 195653918
chr3 195653946
chr3 195654010
chr3 195654024
chr3 195654036
chr3 195654068
chr3 195658455
chr3 195658458
chr3 195658464
chr3 195658466
chr3 195658484
chr3 195658497
chr3 195658507
chr3 195658518
chr3 195658537
chr3 195658559
chr3 195658570
chr3 195658593
chr3 195658599
chr3 195658603
chr3 195658610
chr3 195658622
chr3 195658625
chr3 195658630
chr3 195658640
chr3 195658654
chr3 195658665
chr3 195658671
chr3 195658675
chr3 195658687
chr3 195658697
chr3 195658699
chr3 195658702
chr3 195658704
chr3 195658708
chr3 195658929
chr3 195658941
chr3 195658948
chr3 195658954
chr3 195659030
chr3 195659048
chr3 195659076
chr3 195776440
chr3 195776455
chr3 195776485
chr3 195776530
chr3 195776560
chr3 195776817
chr3 195786908
chr3 195786911
chr3 195787119
chr3 195787199
chr3 195787292
chr3 195787295
chr3 195787316
chr3 195787343
chr3 195787364
chr3 195787407
chr3 195787532
chr3 195787535
chr3 195787700
chr3 195787743
chr3 195787775
chr3 195895087
chr3 195895109
chr3 195895156
chr3 195895159
chr3 195895180
chr3 195895194
chr3 195895274
chr3 195895317
chr3 195895323
chr3 195895342
chr3 195895346
chr3 195895355
chr3 195895360
chr3 195895365
chr3 195895371
chr3 195895377
chr3 195895390
chr3 195895403
chr3 195895410
chr3 195895435
chr3 195895443
chr3 195895467
chr3 195895473
chr3 195907162
chr3 195907214
chr3 195907224
chr3 195907247
chr3 195907272
chr3 195907274
chr3 195907301
chr3 195907324
chr3 195907333
chr3 195907403
chr3 195907444
chr3 195907557
chr3 195907593
chr3 195907613
chr3 195907618
chr3 195907647
chr3 195907759
chr3 195907838
chr3 195907849
chr3 195953934
chr3 195953937
chr3 195953942
chr3 195953947
chr3 195953954
chr3 195953973
chr3 195953980
chr3 195953982
chr3 195953988
chr3 195954002
chr3 195954023
chr3 195954027
chr3 195954030
chr3 195954046
chr3 195954063
chr3 195954077
chr3 195954084
chr3 195954129
chr3 195954131
chr3 195954138
chr3 195954156
chr3 195954160
chr3 195954162
chr3 195954165
chr3 195954169
chr3 195954181
chr3 195954187
chr3 195954191
chr3 195954193
chr3 195954201
chr3 195954597
chr3 195955004
chr3 195955010
chr3 195955020
chr3 195989480
chr3 195989520
chr3 195989552
chr3 196081004
chr3 196081045
chr3 196081052
chr3 196081225
chr3 196081902
chr3 196081912
chr3 196081964
chr3 196099856
chr3 196099886
chr3 196099916
chr3 196099946
chr3 196099976
chr3 196179565
chr3 196179614
chr3 196179665
chr3 196179755
chr3 196179912
chr3 196179922
chr3 196179976
chr3 196180096
chr3 196431440
chr3 196431455
chr3 196431466
chr3 196431505
chr3 196431514
chr3 196431587
chr3 196431593
chr3 196431599
chr3 196431633
chr3 196469145
chr3 196469278
chr3 196501221
chr3 196501284
chr3 196501289
chr3 196501306
chr3 196501366
chr3 196501390
chr3 196501441
chr3 196501550
chr3 196501591
chr3 196501738
chr3 196501805
chr3 196501843
chr3 196501855
chr3 196501880
chr3 196501886
chr3 196501894
chr3 196503629
chr3 196503637
chr3 196503646
chr3 196503648
chr3 196503650
chr3 196503657
chr3 196503670
chr3 196503674
chr3 196503681
chr3 196503699
chr3 196503701
chr3 196503707
chr3 196503718
chr3 196609080
chr3 196609304
chr3 196609433
chr3 196609470
chr3 196609598
chr3 196609649
chr3 196609740
chr3 196632134
chr3 196632250
chr3 196632289
chr3 196632331
chr3 196632336
chr3 196632360
chr3 196632371
chr3 196632390
chr3 196632408
chr3 196632415
chr3 196632427
chr3 196632433
chr3 196632437
chr3 196632444
chr3 196632641
chr3 196632644
chr3 196632646
chr3 196640344
chr3 196640416
chr3 196640422
chr3 196640491
chr3 196640584
chr3 196640587
chr3 196640595
chr3 196640599
chr3 196640607
chr3 196640616
chr3 196640636
chr3 196640655
chr3 196640667
chr3 196640684
chr3 196640743
chr3 196640761
chr3 196640775
chr3 196640780
chr3 196640806
chr3 196640820
chr3 196640888
chr3 196640919
chr3 196640961
chr3 196641024
chr3 196641070
chr3 196641276
chr3 196685009
chr3 196685099
chr3 196685141
chr3 196685168
chr3 196685170
chr3 196685174
chr3 196685179
chr3 196711858
chr3 196711879
chr3 196711897
chr3 196711954
chr3 196711968
chr3 196727415
chr3 196727457
chr3 197297018
chr3 197297078
chr3 197297105
chr3 197297116
chr3 197297138
chr3 197297156
chr3 197297170
chr3 197297194
chr3 197297199
chr3 197297251
chr3 197297396
chr3 197297452
chr3 197463616
chr3 197517613
chr3 197517666
chr3 197517770
chr3 197518148
chr3 197518152
chr3 197518311
chr3 197518365
chr3 197518419
chr3 197518428
chr3 197518482
chr3 197518527
chr3 197518536
chr3 197518634
chr3 197518740
chr3 197518795
chr3 197518849
chr3 197626569
chr3 197626572
chr3 197627044
chr3 197627048
chr3 197627069
chr3 197627109
chr3 197627179
chr3 197627202
chr3 197627300
chr3 197627304
chr3 197627314
chr3 197627319
chr3 197627334
chr3 197627341
chr3 197627345
chr3 197627351
chr3 197632027
chr3 197632052
chr3 197632092
chr3 197632097
chr3 197632123
chr3 197632135
chr3 197632163
chr3 197632168
chr3 197632186
chr3 197632275
chr3 197632410
chr3 197632431
chr3 197654762
chr3 197654767
chr3 197654780
chr3 197654796
chr3 197654798
chr3 197654800
chr3 197654820
chr3 197654826
chr3 197654830
chr3 197654841
chr3 197655060
chr3 197655075
chr3 197655085
chr3 197655098
chr3 197655103
chr3 197655105
chr3 197655130
chr3 197655142
chr3 197655148
chr3 197655152
chr3 197655175
chr3 197655192
chr3 197655233
chr3 197655237
chr3 197655267
chr3 197655279
chr3 197655288
chr3 197655298
chr3 197655306
chr3 197655312
chr3 197655322
chr3 197655344
chr3 197655354
chr3 197655391
chr3 197655397
chr3 197655407
chr3 197655409
chr3 197655435
chr3 197655441
chr3 197655525
chr3 197655529
chr3 197655537
chr3 197655541
chr3 197655561
chr3 197655566
chr3 197655593
chr3 197655600
chr3 197655617
chr3 197655665
chr3 197655714
chr3 197664670
chr3 197664693
chr3 197664717
chr3 197664811
chr3 197664829
chr3 197664847
chr3 197664868
chr3 197664884
chr3 197664888
chr3 197664898
chr3 197664913
chr3 197664917
chr3 197664921
chr3 197664936
chr3 197664957
chr3 197664970
chr3 197664997
chr3 197665019
chr3 197665023
chr3 197665028
chr3 197665060
chr3 197665078
chr3 197665081
chr3 197665088
chr3 197665090
chr3 197665100
chr3 197665119
chr3 197665147
chr3 197665162
chr3 197665173
chr3 197665192
chr3 197665196
chr3 197665520
chr3 197665549
chr3 197665555
chr3 197665559
chr3 197665574
chr3 197665597
chr3 197665601
chr3 197711795
chr3 197711935
chr3 197712303
chr3 197712371
chr3 197712438
chr3 197712463
chr3 197712472
chr3 197712527
chr3 197712545
chr3 197712598
chr3 197712603
chr3 197712889
chr3 197751050
chr3 197751083
chr3 197751088
chr3 197751105
chr3 197751143
chr3 197751239
chr3 197751366
chr3 197751368
chr3 197751378
chr3 197791649
chr3 197791655
chr3 197791661
chr3 197791668
chr3 197791679
chr3 197791682
chr3 197791685
chr3 197791696
chr3 197791704
chr3 197791730
chr3 197791733
chr3 197791737
chr3 197791740
chr3 197791763
chr3 197791818
chr3 197791971
chr3 197791994
chr3 197792013
chr3 197792032
chr3 197793394
chr3 197793587
chr3 197793772
chr3 197793892
chr3 197793971
chr3 197848214
chr3 197848333
chr3 197848376
chr3 197848477
chr3 197848496
chr3 197848575
chr3 197878561
chr3 197878608
chr3 197878715
chr3 197878725
chr3 197906223
chr3 197906243
chr3 197906247
chr3 197906265
chr3 197906279
chr3 197906281
chr3 197906308
chr3 197906463
chr3 197906563
chr3 197906582
chr3 197906840
chr3 197921734
chr3 197921739
chr3 197921790
chr3 197921795
chr3 197921851
chr3 197921907
chr3 197921989
chr3 197922014
chr3 197922019
chr3 197950656
chr3 198090649
chr3 198099139
chr3 198099189
chr3 198099191
chr3 198099239
chr3 198099241
chr3 198099263
chr3 198099289
chr3 198099313
chr3 198099315
chr3 198099339
chr3 198099341
chr3 198099363
chr3 198099365
chr3 198099413
chr3 198099415
chr3 198099439
chr3 198099539
chr3 198099541
chr3 198099589
chr3 198099591
chr3 198099615
chr3 198099737
chr3 198099756
chr3 198099787
chr3 198099789
chr3 198099837
chr3 198099839
chr3 198099856
chr3 198099887
chr3 198099937
chr3 198099939
chr3 198099956
chr3 198099987
chr3 198099989
chr3 198101206
chr3 198101237
chr3 198101239
chr3 198101287
chr3 198101289
chr3 198101337
chr3 198101339
chr3 198101387
chr3 198101406
chr3 198101437
chr3 198101439
chr3 198101487
chr3 198101489
chr3 198101537
chr3 198101539
chr3 198101561
chr3 198101563
chr3 198101587
chr3 198101589
chr3 198101637
chr3 198101687
chr3 198101689
chr3 198101861
chr3 198101887
chr3 198101911
chr3 198101913
chr3 198101937
chr3 198101956
chr3 198101987
chr3 198101989
chr3 198102037
chr3 198102056
chr3 198102087
chr3 198102089
chr3 198102106
chr3 198102137
chr3 198102139
chr3 198102187
chr3 198102206
chr3 198102237
chr3 198102239
chr3 198102256
chr3 198102287
chr3 198102306
chr3 198102337
chr3 198102339
chr3 198102387
chr3 198102389
chr3 198102437
chr3 198102439
chr3 198102461
chr3 198102463
chr3 198102487
chr3 198102489
chr3 198102537
chr3 198102539
chr3 198102587
chr3 198102589
chr3 198102637
chr3 198102687
chr3 198102689
chr3 198102737
chr3 198102887
chr3 198102937
chr3 198102939
chr3 198102963
chr3 198102987
chr3 198102989
chr3 198103037
chr3 198103039
chr3 198103087
chr3 198103089
chr3 198103137
chr3 198103237
chr3 198103337
chr3 198103339
chr3 198103387
chr3 198103437
chr3 198103439
chr3 198103463
chr3 198103537
chr3 198103539
chr3 198103561
chr3 198108074
chr3 198108150
chr3 198108178
chr3 198142321
chr3 198157306
chr3 198157319
chr3 198157323
chr3 198157325
chr3 198167099
chr3 198167235
chr3 198167393
chr3 198167709
chr3 198167712
chr3 198167732
chr3 198167751
chr3 198167764
chr3 198167766
chr3 198167768
chr3 198167774
chr3 198167791
chr3 198167811
chr3 198167894
chr14 16000423
chr14 16001155
chr14 16003495
chr14 16004543
chr14 16004557
chr14 16005394
chr14 16006384
chr14 16006480
chr14 16007397
chr14 16007439
chr14 16008372
chr14 16009944
chr14 16010521
chr14 16010558
chr14 16010827
chr14 16010851
chr14 16011544
chr14 16013036
chr14 16013078
chr14 16020085
chr14 16020509
chr14 16020969
chr14 16040582
chr14 16040586
chr14 16040598
chr14 16041131
chr14 16041605
chr14 16041628
chr14 16041641
chr14 16041658
chr14 16041763
chr14 16041778
chr14 16041785
chr14 16041798
chr14 16041820
chr14 16041845
chr14 16041849
chr14 16041851
chr14 16041861
chr14 16041889
chr14 16041894
chr14 16042195
chr14 16042239
chr14 16042249
chr14 16042265
chr14 16042274
chr14 16042420
chr14 16042474
chr14 16042479
chr14 16042498
chr14 16042559
chr14 16042589
chr14 16042611
chr14 16042641
chr14 16042644
chr14 16042676
chr14 16042730
chr14 16042760
chr14 16042780
chr14 16042792
chr14 16042796
chr14 16042910
chr14 16042916
chr14 16043777
chr14 16043848
chr14 16043905
chr14 16044038
chr14 16063185
chr14 16063327
chr14 16063933
chr14 16064274
chr14 16064869
chr14 16064887
chr14 16065473
chr14 16066675
chr14 16067189
chr14 16067316
chr14 16069043
chr14 16069099
chr14 16069174
chr14 16069347
chr14 16069807
chr14 16070723
chr14 16073052
chr14 16073658
chr14 16074172
chr14 16074329
chr14 16074781
chr14 16074829
chr14 16075221
chr14 16075784
chr14 16075891
chr14 16076081
chr14 16076093
chr14 16076312
chr14 16076779
chr14 16076801
chr14 16078797
chr14 16078841
chr14 16079044
chr14 16079136
chr14 16082261
chr14 16083288
chr14 16083523
chr14 16085322
chr14 16085341
chr14 16113592
chr14 16113986
chr14 16113989
chr14 16114456
chr14 16114532
chr14 16115902
chr14 16116076
chr14 16118858
chr14 16119164
chr14 16119426
chr14 16119507
chr14 16120307
chr14 16120796
chr14 16121061
chr14 16121144
chr14 16122046
chr14 16122265
chr14 16125774
chr14 16129279
chr14 16129426
chr14 16130135
chr14 16130182
chr14 16130338
chr14 16130347
chr14 16130387
chr14 16133417
chr14 16133739
chr14 16133786
chr14 16134182
chr14 16135046
chr14 16135594
chr14 16135644
chr14 16136072
chr14 16136570
chr14 16136572
chr14 16137928
chr14 16138711
chr14 16139021
chr14 16139118
chr14 16139186
chr14 16139310
chr14 16139381
chr14 16142489
chr14 16142783
chr14 16142827
chr14 16143296
chr14 16144328
chr14 16144335
chr14 16144747
chr14 16145512
chr14 16150624
chr14 16150672
chr14 16151099
chr14 16151136
chr14 16151913
chr14 16152241
chr14 16153014
chr14 16154112
chr14 16155752
chr14 16156086
chr14 16156930
chr14 16157004
chr14 16157103
chr14 16158031
chr14 16158504
chr14 16160364
chr14 16160419
chr14 16161563
chr14 16161623
chr14 16161660
chr14 16161950
chr14 16165626
chr14 16165636
chr14 16165864
chr14 16166336
chr14 16166683
chr14 16166894
chr14 16166913
chr14 16166934
chr14 16167828
chr14 16169090
chr14 16169320
chr14 16172159
chr14 16174119
chr14 16174163
chr14 16176323
chr14 16176837
chr14 16179070
chr14 16179124
chr14 16180891
chr14 16181178
chr14 16181231
chr14 16182251
chr14 16182288
chr14 16182801
chr14 16183905
chr14 16184166
chr14 16185665
chr14 16185691
chr14 16185739
chr14 16185812
chr14 16186080
chr14 16186082
chr14 16186166
chr14 16186203
chr14 16186971
chr14 16186980
chr14 16188034
chr14 16188081
chr14 16191227
chr14 16193081
chr14 16193787
chr14 16193827
chr14 16193864
chr14 16194561
chr14 16195740
chr14 16196152
chr14 16196655
chr14 16196666
chr14 16198119
chr14 16198630
chr14 16198970
chr14 16199049
chr14 16200742
chr14 16202624
chr14 16202890
chr14 16203217
chr14 16203734
chr14 16203913
chr14 16207556
chr14 16208231
chr14 16209294
chr14 16209528
chr14 16210898
chr14 16211537
chr14 16211583
chr14 16211593
chr14 16211753
chr14 16214374
chr14 16215219
chr14 16215408
chr14 16217877
chr14 16217951
chr14 16218807
chr14 16223338
chr14 16223825
chr14 16223969
chr14 16223995
chr14 16224431
chr14 16225021
chr14 16228786
chr14 16229299
chr14 16229416
chr14 16229464
chr14 16229475
chr14 16229736
chr14 16230341
chr14 16230387
chr14 16231172
chr14 16231316
chr14 16231326
chr14 16231530
chr14 16231581
chr14 16231677
chr14 16231683
chr14 16231688
chr14 16231698
chr14 16231835
chr14 16231852
chr14 16231873
chr14 16231977
chr14 16231990
chr14 16232029
chr14 16232050
chr14 16232476
chr14 16232708
chr14 16232892
chr14 16232903
chr14 16233425
chr14 16233768
chr14 16233814
chr14 18157102
chr14 18157117
chr14 18157161
chr14 18157163
chr14 18157686
chr14 18157851
chr14 18157857
chr14 18157866
chr14 18157967
chr14 18158346
chr14 18158350
chr14 18158358
chr14 18158364
chr14 18158971
chr14 18158986
chr14 18160177
chr14 18160208
chr14 18160212
chr14 18160220
chr14 18160226
chr14 18160662
chr14 18160677
chr14 18161911
chr14 18161917
chr14 18162540
chr14 18162567
chr14 18162586
chr14 18163221
chr14 18163267
chr14 18165340
chr14 18165380
chr14 18165472
chr14 18165476
chr14 18165484
chr14 18165490
chr14 18166678
chr14 18167174
chr14 18167178
chr14 18167186
chr14 18167503
chr14 18167518
chr14 18167532
chr14 18167563
chr14 18167799
chr14 18168164
chr14 18168383
chr14 18168392
chr14 18168548
chr14 18168563
chr14 18169045
chr14 18169049
chr14 18169057
chr14 18169063
chr14 18169245
chr14 18169389
chr14 18169403
chr14 18169434
chr14 18170654
chr14 18170822
chr14 18170932
chr14 18171258
chr14 18171272
chr14 18171312
chr14 18171539
chr14 18171554
chr14 18172694
chr14 18172786
chr14 18172790
chr14 18172975
chr14 18172984
chr14 18173128
chr14 18173142
chr14 18173173
chr14 18340413
chr14 18340784
chr14 18575204
chr14 18576700
chr14 18585812
chr14 18586014
chr14 18640129
chr14 18864218
chr14 18864262
chr14 18865231
chr14 18907868
chr14 18907987
chr14 18908434
chr14 18908840
chr14 18974155
chr14 18974824
chr14 18974832
chr14 18975667
chr14 18976653
chr14 19018735
chr14 19018796
chr14 19018860
chr14 19019296
chr14 19019423
chr14 19019429
chr14 19019461
chr14 19022442
chr14 19023221
chr14 19023406
chr14 19023501
chr14 19023598
chr14 19044793
chr14 19044925
chr14 19045334
chr14 19046573
chr14 19046755
chr14 19048599
chr14 19048730
chr14 19093394
chr14 19093416
chr14 19094070
chr14 19094915
chr14 19095592
chr14 19095701
chr14 19095772
chr14 19095837
chr14 19096353
chr14 19096378
chr14 19096417
chr14 19096419
chr14 19134838
chr14 19134879
chr14 19137019
chr14 19152134
chr14 19156355
chr14 19159600
chr14 19160076
chr14 19243113
chr14 19243209
chr14 19271682
chr14 19305787
chr14 19305802
chr14 19305954
chr14 19306210
chr14 19306610
chr14 19306632
chr14 19306694
chr14 19307593
chr14 19347312
chr14 19347406
chr14 19348213
chr14 19348772
chr14 19349340
chr14 19351688
chr14 19352828
chr14 19353264
chr14 19353445
chr14 19353945
chr14 19354427
chr14 19355092
chr14 19355288
chr14 19355331
chr14 19355405
chr14 19355449
chr14 19356178
chr14 19356348
chr14 19356478
chr14 19356937
chr14 19356966
chr14 19357095
chr14 19357264
chr14 19357267
chr14 19357402
chr14 19357419
chr14 19357421
chr14 19357536
chr14 19357673
chr14 19357949
chr14 19358260
chr14 19358328
chr14 19358348
chr14 19358427
chr14 19365261
chr14 19365930
chr14 19367736
chr14 19368084
chr14 19368710
chr14 19368741
chr14 19368850
chr14 19368918
chr14 19381209
chr14 19381270
chr14 19381797
chr14 19381936
chr14 19382359
chr14 19382388
chr14 19382405
chr14 19382508
chr14 19382522
chr14 19382762
chr14 19382804
chr14 19383390
chr14 19383413
chr14 19431207
chr14 19431271
chr14 19431646
chr14 19431661
chr14 19431667
chr14 19432130
chr14 19432209
chr14 19432221
chr14 19432296
chr14 19432302
chr14 19494084
chr14 19611838
chr14 19612379
chr14 19613067
chr14 19613209
chr14 19613220
chr14 19613649
chr14 19613676
chr14 19613690
chr14 19613698
chr14 19613703
chr14 19613926
chr14 19670494
chr14 19670604
chr14 19671297
chr14 19671319
chr14 19675038
chr14 19675730
chr14 19676101
chr14 19676136
chr14 19676196
chr14 19676547
chr14 19676623
chr14 19677071
chr14 19677092
chr14 19677117
chr14 19677127
chr14 19677670
chr14 19677759
chr14 19686144
chr14 19687151
chr14 19687279
chr14 19692297
chr14 19692727
chr14 19692990
chr14 19693038
chr14 19694076
chr14 19694326
chr14 19694403
chr14 19694986
chr14 19695514
chr14 19699195
chr14 19699832
chr14 19699855
chr14 19699889
chr14 19700745
chr14 19701543
chr14 19701572
chr14 19826846
chr14 20025543
chr14 20025670
chr14 20026032
chr14 20100828
chr14 20101022
chr14 20124755
chr14 20234180
chr14 20234408
chr14 20305250
chr14 20305322
chr14 20305481
chr14 20305592
chr14 20306007
chr14 20306017
chr14 20306060
chr14 20306265
chr14 20327348
chr14 20327373
chr14 20327513
chr14 20327552
chr14 20332593
chr14 20332754
chr14 20332768
chr14 20332793
chr14 20332844
chr14 20332871
chr14 20332881
chr14 20332944
chr14 20332962
chr14 20332965
chr14 20332982
chr14 20333031
chr14 20333037
chr14 20333068
chr14 20333123
chr14 20333140
chr14 20333162
chr14 20333243
chr14 20333267
chr14 20333386
chr14 20333458
chr14 20333519
chr14 20333531
chr14 20333653
chr14 20342015
chr14 20342211
chr14 20342249
chr14 20342257
chr14 20342274
chr14 20342281
chr14 20342291
chr14 20342298
chr14 20342333
chr14 20342337
chr14 20342339
chr14 20342345
chr14 20342393
chr14 20342401
chr14 20343836
chr14 20343882
chr14 20412212
chr14 20412422
chr14 20412453
chr14 20412707
chr14 20412751
chr14 20412761
chr14 20412783
chr14 20412803
chr14 20455938
chr14 20455942
chr14 20456072
chr14 20456174
chr14 20456210
chr14 20469679
chr14 20469690
chr14 20469703
chr14 20469713
chr14 20469715
chr14 20469725
chr14 20469729
chr14 20469731
chr14 20469738
chr14 20469751
chr14 20469757
chr14 20469778
chr14 20469783
chr14 20469798
chr14 20469810
chr14 20469823
chr14 20469909
chr14 20469950
chr14 20469974
chr14 20470061
chr14 20470088
chr14 20470102
chr14 20470142
chr14 20470163
chr14 20531607
chr14 20532159
chr14 20612569
chr14 20612622
chr14 20612719
chr14 20612780
chr14 20613155
chr14 20613327
chr14 20613354
chr14 20613398
chr14 20613406
chr14 20613410
chr14 20613423
chr14 20613433
chr14 20613444
chr14 20613467
chr14 20613645
chr14 20613655
chr14 20613673
chr14 20613681
chr14 20613684
chr14 20613707
chr14 20613925
chr14 20614157
chr14 20614180
chr14 20614192
chr14 20614205
chr14 20614234
chr14 20614241
chr14 20614269
chr14 20614292
chr14 20630721
chr14 20630776
chr14 20630788
chr14 20630799
chr14 20630840
chr14 20630850
chr14 20630939
chr14 20630962
chr14 20630974
chr14 20631000
chr14 20631014
chr14 20631017
chr14 20631030
chr14 20631102
chr14 20631158
chr14 20631169
chr14 20631182
chr14 20631184
chr14 20631232
chr14 20631358
chr14 20631391
chr14 20631571
chr14 20631589
chr14 20631635
chr14 20631685
chr14 20631696
chr14 20631739
chr14 20631762
chr14 20631814
chr14 20631874
chr14 20631895
chr14 20631904
chr14 20631929
chr14 20631940
chr14 20631974
chr14 20631981
chr14 20632080
chr14 20632086
chr14 20632129
chr14 20632162
chr14 20632165
chr14 20632168
chr14 20632186
chr14 20632268
chr14 20632283
chr14 20632320
chr14 20632347
chr14 20652979
chr14 20653059
chr14 20653072
chr14 20653076
chr14 20653092
chr14 20653104
chr14 20653109
chr14 20653115
chr14 20653123
chr14 20653167
chr14 20653187
chr14 20653194
chr14 20653198
chr14 20653257
chr14 20653287
chr14 20653308
chr14 20653311
chr14 20653759
chr14 20653771
chr14 20653776
chr14 20653812
chr14 20653822
chr14 20653921
chr14 20654361
chr14 20654375
chr14 20654413
chr14 20654474
chr14 20654503
chr14 20654571
chr14 20654582
chr14 20663144
chr14 20663184
chr14 20663197
chr14 20663202
chr14 20663208
chr14 20663216
chr14 20663231
chr14 20663260
chr14 20681737
chr14 20681739
chr14 20681752
chr14 20681765
chr14 20681898
chr14 20681945
chr14 20681948
chr14 20681966
chr14 20681979
chr14 20681995
chr14 20682007
chr14 20682015
chr14 20682096
chr14 20682143
chr14 20682163
chr14 20682168
chr14 20682176
chr14 20682195
chr14 20682247
chr14 20682259
chr14 20682494
chr14 20782240
chr14 20782273
chr14 20782350
chr14 20782487
chr14 20782508
chr14 20881772
chr14 20881867
chr14 20881949
chr14 20882952
chr14 20882974
chr14 20883043
chr14 20945876
chr14 20961155
chr14 20961294
chr14 20961324
chr14 20961326
chr14 20961332
chr14 20961349
chr14 20961356
chr14 20961362
chr14 20961364
chr14 20961388
chr14 20961408
chr14 20961418
chr14 20961420
chr14 20961424
chr14 20961456
chr14 20961465
chr14 20961499
chr14 20961506
chr14 20961510
chr14 20961515
chr14 20961734
chr14 20962115
chr14 21068092
chr14 21068100
chr14 21068124
chr14 21068144
chr14 21068148
chr14 21068234
chr14 21068241
chr14 21068245
chr14 21068250
chr14 21068278
chr14 21068288
chr14 21068290
chr14 21068294
chr14 21068298
chr14 21070505
chr14 21070674
chr14 21070681
chr14 21070741
chr14 21070754
chr14 21070756
chr14 21070769
chr14 21070785
chr14 21070802
chr14 21070810
chr14 21070866
chr14 21070888
chr14 21070923
chr14 21070930
chr14 21070957
chr14 21071024
chr14 21071041
chr14 21071054
chr14 21071139
chr14 21071144
chr14 21071192
chr14 21071199
chr14 21071211
chr14 21071285
chr14 21071290
chr14 21071315
chr14 21071333
chr14 21071353
chr14 21071357
chr14 21071404
chr14 21071442
chr14 21071452
chr14 21087597
chr14 21087745
chr14 21087768
chr14 21087845
chr14 21097893
chr14 21097925
chr14 21097927
chr14 21097936
chr14 21097958
chr14 21097960
chr14 21097971
chr14 21098102
chr14 21098108
chr14 21098122
chr14 21098143
chr14 21098160
chr14 21098165
chr14 21098168
chr14 21098179
chr14 21192035
chr14 21192068
chr14 21192078
chr14 21192081
chr14 21192086
chr14 21192098
chr14 21192112
chr14 21192146
chr14 21192158
chr14 21229889
chr14 21229891
chr14 21264411
chr14 21264528
chr14 21264806
chr14 21264848
chr14 21266045
chr14 21266584
chr14 21266806
chr14 21266812
chr14 21266818
chr14 21266828
chr14 21266888
chr14 21266908
chr14 21266919
chr14 21266948
chr14 21266953
chr14 21266963
chr14 21266983
chr14 21266991
chr14 21267005
chr14 21267015
chr14 21267022
chr14 21267039
chr14 21267052
chr14 21267074
chr14 21267082
chr14 21267090
chr14 21267407
chr14 21267435
chr14 21267474
chr14 21267525
chr14 21267629
chr14 21267673
chr14 21267688
chr14 21300857
chr14 21300887
chr14 21308658
chr14 21308697
chr14 21308920
chr14 21308939
chr14 21308980
chr14 21309005
chr14 21309012
chr14 21309074
chr14 21309112
chr14 21382593
chr14 21382655
chr14 21382883
chr14 21384815
chr14 21436724
chr14 21436747
chr14 21436825
chr14 21436861
chr14 21436863
chr14 21436889
chr14 21436914
chr14 21436949
chr14 21437018
chr14 21437051
chr14 21437061
chr14 21437085
chr14 21437107
chr14 21437121
chr14 21437130
chr14 21437152
chr14 21439684
chr14 21439824
chr14 21449581
chr14 21449850
chr14 21449930
chr14 21450235
chr14 21487021
chr14 21487197
chr14 21510100
chr14 21510138
chr14 21510303
chr14 21510518
chr14 21510525
chr14 21526305
chr14 21533716
chr14 21748261
chr14 21791452
chr14 21791465
chr14 21847836
chr14 21847917
chr14 21847948
chr14 22069999
chr14 22070303
chr14 22070327
chr14 22070338
chr14 22070423
chr14 22070471
chr14 22070493
chr14 22070496
chr14 22070668
chr14 22448332
chr14 22448427
chr14 22448437
chr14 22448460
chr14 22448472
chr14 22448518
chr14 22448580
chr14 22448805
chr14 22448817
chr14 22449077
chr14 22449124
chr14 22490693
chr14 22490766
chr14 22490937
chr14 22490942
chr14 22491008
chr14 22491035
chr14 22491305
chr14 22491412
chr14 22491658
chr14 22491847
chr14 22491868
chr14 22492198
chr14 22492219
chr14 22492241
chr14 22492253
chr14 22492269
chr14 22492278
chr14 22492413
chr14 22492425
chr14 22492573
chr14 22496697
chr14 22497359
chr14 22497362
chr14 22497648
chr14 22497669
chr14 22497687
chr14 22497701
chr14 22497718
chr14 22499543
chr14 22499569
chr14 22499915
chr14 22499955
chr14 22500112
chr14 22500712
chr14 22503583
chr14 22503632
chr14 22503857
chr14 22504380
chr14 22504405
chr14 22504411
chr14 22504421
chr14 22504449
chr14 22504454
chr14 22504465
chr14 22504479
chr14 22504510
chr14 22504547
chr14 22504552
chr14 22504556
chr14 22504639
chr14 22504641
chr14 22505082
chr14 22505148
chr14 22505158
chr14 22505310
chr14 22506671
chr14 22506677
chr14 22506702
chr14 22506742
chr14 22506933
chr14 22507293
chr14 22507677
chr14 22509973
chr14 22509996
chr14 22510179
chr14 22510265
chr14 22510635
chr14 22510677
chr14 22511070
chr14 22511508
chr14 22512253
chr14 22517902
chr14 22520447
chr14 22520458
chr14 22520602
chr14 22520605
chr14 22520979
chr14 22520986
chr14 22520996
chr14 22521176
chr14 22522425
chr14 22522759
chr14 22523092
chr14 22523099
chr14 22524605
chr14 22530590
chr14 22531191
chr14 22531544
chr14 22531589
chr14 22531730
chr14 22531840
chr14 22531967
chr14 22536447
chr14 22536488
chr14 22536508
chr14 22544680
chr14 22544689
chr14 22544882
chr14 22550038
chr14 22550223
chr14 22550252
chr14 22550332
chr14 22550482
chr14 22550533
chr14 22550560
chr14 22550598
chr14 22550621
chr14 22550641
chr14 22550646
chr14 22550701
chr14 22550703
chr14 22555562
chr14 22555709
chr14 22555982
chr14 22556058
chr14 22556103
chr14 22556124
chr14 22556192
chr14 22556214
chr14 22556221
chr14 22556247
chr14 22556249
chr14 22556252
chr14 22557349
chr14 22557362
chr14 22557369
chr14 22557373
chr14 22557379
chr14 22557388
chr14 22557397
chr14 22557436
chr14 22557454
chr14 22558381
chr14 22558411
chr14 22558416
chr14 22558459
chr14 22558504
chr14 22558527
chr14 22558544
chr14 22558546
chr14 22560974
chr14 22560985
chr14 22561095
chr14 22561112
chr14 22561142
chr14 22561146
chr14 22561245
chr14 22561317
chr14 22561553
chr14 22561595
chr14 22561646
chr14 22561701
chr14 22561788
chr14 22561947
chr14 22562110
chr14 22562177
chr14 22566395
chr14 22566403
chr14 22566411
chr14 22566420
chr14 22566427
chr14 22566437
chr14 22566478
chr14 22566553
chr14 22566580
chr14 22567101
chr14 22567209
chr14 22567718
chr14 22567882
chr14 22568315
chr14 22568455
chr14 22570092
chr14 22570189
chr14 22570218
chr14 22570277
chr14 22570288
chr14 22570373
chr14 22570537
chr14 22570609
chr14 22570647
chr14 22583174
chr14 22583300
chr14 22583423
chr14 22583611
chr14 22583691
chr14 22583716
chr14 22588545
chr14 22588553
chr14 22588676
chr14 22588716
chr14 22588721
chr14 22588759
chr14 22588765
chr14 22598208
chr14 22598210
chr14 22598216
chr14 22598231
chr14 22598233
chr14 22598241
chr14 22598259
chr14 22598266
chr14 22598273
chr14 22598279
chr14 22598312
chr14 22598426
chr14 22598445
chr14 22598452
chr14 22598461
chr14 22598474
chr14 22598508
chr14 22598535
chr14 22598537
chr14 22598541
chr14 22598545
chr14 22598552
chr14 22598581
chr14 22598583
chr14 22598643
chr14 22598662
chr14 22598664
chr14 22598670
chr14 22598687
chr14 22598693
chr14 22598698
chr14 22598715
chr14 22598722
chr14 22598750
chr14 22598754
chr14 22598794
chr14 22598796
chr14 22598818
chr14 22598843
chr14 22598850
chr14 22598857
chr14 22598863
chr14 22598898
chr14 22704110
chr14 22704160
chr14 22704170
chr14 22704492
chr14 22713206
chr14 22713214
chr14 22713241
chr14 22713244
chr14 22713246
chr14 22713252
chr14 22713269
chr14 22713276
chr14 22713284
chr14 22713295
chr14 22713308
chr14 22713328
chr14 22713338
chr14 22713340
chr14 22713344
chr14 22766646
chr14 22766668
chr14 22766674
chr14 22766694
chr14 22766706
chr14 22767516
chr14 22830252
chr14 22830260
chr14 22830309
chr14 22830319
chr14 22830347
chr14 22830380
chr14 22830428
chr14 22830650
chr14 22853404
chr14 22853448
chr14 22919130
chr14 22919140
chr14 22919152
chr14 22919178
chr14 22919184
chr14 22919197
chr14 22919224
chr14 22919226
chr14 22919233
chr14 22919294
chr14 22919309
chr14 22919356
chr14 22919370
chr14 22919403
chr14 22919410
chr14 22919419
chr14 22919431
chr14 22919468
chr14 22919470
chr14 22919487
chr14 22919494
chr14 22919503
chr14 22919530
chr14 22919540
chr14 22919560
chr14 22919563
chr14 22919567
chr14 22919595
chr14 22919598
chr14 22919609
chr14 22919613
chr14 22919628
chr14 22919637
chr14 22919647
chr14 22919668
chr14 22928437
chr14 22928523
chr14 22928536
chr14 22928541
chr14 22928580
chr14 22928582
chr14 22928623
chr14 22928625
chr14 22928938
chr14 22929001
chr14 22929003
chr14 22929092
chr14 22929104
chr14 22929155
chr14 22929178
chr14 22929202
chr14 22929857
chr14 22929881
chr14 22929918
chr14 22929959
chr14 22930125
chr14 22930338
chr14 22930364
chr14 22930381
chr14 22930387
chr14 22930390
chr14 22930410
chr14 22930486
chr14 22930538
chr14 22930549
chr14 22930578
chr14 22930605
chr14 22930625
chr14 22956487
chr14 22956516
chr14 22956688
chr14 22956700
chr14 22956752
chr14 22956774
chr14 22956783
chr14 22956786
chr14 22956809
chr14 22956829
chr14 22956832
chr14 22956835
chr14 22956842
chr14 22956853
chr14 22956891
chr14 22956895
chr14 22956949
chr14 22956955
chr14 22956964
chr14 22956973
chr14 22956988
chr14 22957006
chr14 22957010
chr14 22957012
chr14 22957015
chr14 22957023
chr14 22957033
chr14 22957037
chr14 22957042
chr14 22957046
chr14 22957064
chr14 22957071
chr14 22957094
chr14 22957111
chr14 22957129
chr14 22957131
chr14 22957134
chr14 22957149
chr14 22957161
chr14 22957166
chr14 22957172
chr14 22957182
chr14 22957189
chr14 22957192
chr14 22957198
chr14 22957200
chr14 22957214
chr14 22957225
chr14 22957233
chr14 22957247
chr14 23006347
chr14 23006419
chr14 23006425
chr14 23006444
chr14 23006462
chr14 23006559
chr14 23006633
chr14 23006641
chr14 23006714
chr14 23006720
chr14 23006744
chr14 23006753
chr14 23006784
chr14 23009066
chr14 23009327
chr14 23009676
chr14 23009682
chr14 23009720
chr14 23009761
chr14 23009788
chr14 23009878
chr14 23009884
chr14 23009894
chr14 23010102
chr14 23010109
chr14 23010127
chr14 23010151
chr14 23010153
chr14 23010160
chr14 23010165
chr14 23010175
chr14 23010185
chr14 23010189
chr14 23010197
chr14 23010206
chr14 23010210
chr14 23010212
chr14 23010216
chr14 23010218
chr14 23010223
chr14 23010228
chr14 23010232
chr14 23010242
chr14 23010244
chr14 23010247
chr14 23010249
chr14 23010253
chr14 23010258
chr14 23010267
chr14 23010279
chr14 23010298
chr14 23010301
chr14 23010309
chr14 23010322
chr14 23010375
chr14 23010448
chr14 23010455
chr14 23010527
chr14 23010541
chr14 23010570
chr14 23010592
chr14 23010610
chr14 23028695
chr14 23028936
chr14 23028949
chr14 23034719
chr14 23034753
chr14 23034755
chr14 23034811
chr14 23034824
chr14 23034833
chr14 23034835
chr14 23034846
chr14 23034852
chr14 23034866
chr14 23034876
chr14 23034916
chr14 23034934
chr14 23034941
chr14 23034946
chr14 23034949
chr14 23034981
chr14 23035013
chr14 23035038
chr14 23035186
chr14 23035197
chr14 23035214
chr14 23035233
chr14 23035267
chr14 23070723
chr14 23070848
chr14 23070888
chr14 23071031
chr14 23071038
chr14 23071070
chr14 23071085
chr14 23071088
chr14 23071297
chr14 23071330
chr14 23071375
chr14 23071413
chr14 23071426
chr14 23071436
chr14 23071442
chr14 23071515
chr14 23071520
chr14 23071526
chr14 23071534
chr14 23071683
chr14 23094341
chr14 23094375
chr14 23096149
chr14 23096202
chr14 23096238
chr14 23096242
chr14 23096244
chr14 23096254
chr14 23096282
chr14 23096287
chr14 23096291
chr14 23182692
chr14 23182742
chr14 23182744
chr14 23182767
chr14 23182794
chr14 23182818
chr14 23182827
chr14 23182839
chr14 23182848
chr14 23182881
chr14 23182892
chr14 23182963
chr14 23182969
chr14 23183005
chr14 23183015
chr14 23183069
chr14 23183087
chr14 23183110
chr14 23183112
chr14 23183205
chr14 23183211
chr14 23183401
chr14 23183467
chr14 23183520
chr14 23183533
chr14 23183561
chr14 23285197
chr14 23285344
chr14 23285414
chr14 23285913
chr14 23285925
chr14 23285929
chr14 23285932
chr14 23285945
chr14 23285957
chr14 23286018
chr14 23286022
chr14 23286027
chr14 23286237
chr14 23286246
chr14 23286269
chr14 23286301
chr14 23286360
chr14 23286363
chr14 23286371
chr14 23469847
chr14 23469865
chr14 23469875
chr14 23469902
chr14 23469916
chr14 23469931
chr14 23469948
chr14 23469976
chr14 23470021
chr14 23470056
chr14 23470071
chr14 23470113
chr14 23551237
chr14 23551249
chr14 23551254
chr14 23551391
chr14 23551393
chr14 23551398
chr14 23551414
chr14 23551436
chr14 23551640
chr14 23551644
chr14 23551707
chr14 23551721
chr14 23551748
chr14 23551780
chr14 23551784
chr14 23551811
chr14 23551816
chr14 23551820
chr14 23551823
chr14 23551825
chr14 23551828
chr14 23551835
chr14 23567581
chr14 23568114
chr14 23568455
chr14 23577812
chr14 23577848
chr14 23577878
chr14 23577886
chr14 23577934
chr14 23577945
chr14 23577979
chr14 23610209
chr14 23610240
chr14 23610859
chr14 23610871
chr14 23630947
chr14 23631777
chr14 23735212
chr14 23735374
chr14 23735828
chr14 23969492
chr14 23969531
chr14 23969568
chr14 23969580
chr14 23969585
chr14 23969597
chr14 23969632
chr14 23969775
chr14 23969789
chr14 23969792
chr14 23969795
chr14 23969806
chr14 23969809
chr14 23969815
chr14 24006621
chr14 24006660
chr14 24006697
chr14 24006709
chr14 24006714
chr14 24006726
chr14 24006761
chr14 24006829
chr14 24006835
chr14 24006863
chr14 24007042
chr14 24007044
chr14 24007056
chr14 24007071
chr14 24007077
chr14 24007083
chr14 24007098
chr14 24007104
chr14 24007112
chr14 24007115
chr14 24007125
chr14 24007129
chr14 24007144
chr14 24007160
chr14 24007174
chr14 24007186
chr14 24007189
chr14 24007209
chr14 24007224
chr14 24007240
chr14 24007269
chr14 24007280
chr14 24007292
chr14 24007297
chr14 24007323
chr14 24007332
chr14 24007345
chr14 24007350
chr14 24007365
chr14 24007419
chr14 24007440
chr14 24007478
chr14 24007491
chr14 24013781
chr14 24014017
chr14 24014028
chr14 24014154
chr14 24036519
chr14 24036534
chr14 24036547
chr14 24036552
chr14 24036566
chr14 24036576
chr14 24036579
chr14 24036586
chr14 24036613
chr14 24036623
chr14 24036643
chr14 24036689
chr14 24036731
chr14 24095056
chr14 24095081
chr14 24095158
chr14 24095178
chr14 24095187
chr14 24095229
chr14 24095279
chr14 24095344
chr14 24095438
chr14 24095480
chr14 24108807
chr14 24108870
chr14 24115352
chr14 24115602
chr14 24115604
chr14 24115645
chr14 24115658
chr14 24115676
chr14 24115679
chr14 24115745
chr14 24115846
chr14 24145938
chr14 24146002
chr14 24146021
chr14 24146069
chr14 24146187
chr14 24146260
chr14 24161196
chr14 24161264
chr14 24161725
chr14 24161777
chr14 24161808
chr14 24215540
chr14 24215563
chr14 24215568
chr14 24215591
chr14 24215624
chr14 24215628
chr14 24215639
chr14 24215648
chr14 24215681
chr14 24215707
chr14 24215751
chr14 24215762
chr14 24215766
chr14 24215771
chr14 24215801
chr14 24215834
chr14 24215851
chr14 24215892
chr14 24215909
chr14 24215941
chr14 24215948
chr14 24215950
chr14 24215960
chr14 24215965
chr14 24215974
chr14 24215976
chr14 24215999
chr14 24216016
chr14 24216025
chr14 24216066
chr14 24216075
chr14 24216078
chr14 24216085
chr14 24216090
chr14 24231727
chr14 24231746
chr14 24231810
chr14 24231828
chr14 24231834
chr14 24231841
chr14 24231892
chr14 24231916
chr14 24231930
chr14 24231955
chr14 24231963
chr14 24231979
chr14 24231988
chr14 24232053
chr14 24232074
chr14 24232594
chr14 24232600
chr14 24232604
chr14 24232637
chr14 24232660
chr14 24232686
chr14 24232694
chr14 24232697
chr14 24232700
chr14 24232713
chr14 24232716
chr14 24232730
chr14 24232733
chr14 24232756
chr14 24232775
chr14 24232785
chr14 24232864
chr14 24232888
chr14 24232895
chr14 24232898
chr14 24232912
chr14 24232974
chr14 24233066
chr14 24233074
chr14 24233084
chr14 24233113
chr14 24233124
chr14 24233143
chr14 24233314
chr14 24233332
chr14 24233378
chr14 24233384
chr14 24233432
chr14 24271192
chr14 24271200
chr14 24271215
chr14 24271231
chr14 24271244
chr14 24271298
chr14 24271320
chr14 24271338
chr14 24271359
chr14 24271364
chr14 24271368
chr14 24271378
chr14 24271380
chr14 24271385
chr14 24271398
chr14 24271430
chr14 24271437
chr14 24271441
chr14 24271448
chr14 24271455
chr14 24271465
chr14 24271472
chr14 24271474
chr14 24271478
chr14 24271490
chr14 24271503
chr14 24271545
chr14 24271557
chr14 24271560
chr14 24271565
chr14 24271570
chr14 24272118
chr14 24310834
chr14 24310840
chr14 24310858
chr14 24310865
chr14 24310868
chr14 24310871
chr14 24310873
chr14 24310888
chr14 24310891
chr14 24310914
chr14 24310927
chr14 24310939
chr14 24310951
chr14 24310961
chr14 24310967
chr14 24310969
chr14 24310982
chr14 24310988
chr14 24311000
chr14 24311019
chr14 24311027
chr14 24311037
chr14 24311050
chr14 24311055
chr14 24311061
chr14 24311068
chr14 24311079
chr14 24311082
chr14 24311095
chr14 24311108
chr14 24311120
chr14 24311123
chr14 24311128
chr14 24311132
chr14 24311135
chr14 24311142
chr14 24311160
chr14 24311162
chr14 24311182
chr14 24311185
chr14 24311188
chr14 24311195
chr14 24311198
chr14 24311201
chr14 24311228
chr14 24311234
chr14 24311246
chr14 24311258
chr14 24311270
chr14 24311275
chr14 24311283
chr14 24311289
chr14 24311294
chr14 24311298
chr14 24311309
chr14 24311313
chr14 24311318
chr14 24311323
chr14 24311325
chr14 24311334
chr14 24311345
chr14 24311351
chr14 24311363
chr14 24311387
chr14 24311443
chr14 24311453
chr14 24311459
chr14 24311467
chr14 24311470
chr14 24311472
chr14 24311476
chr14 24311485
chr14 24311510
chr14 24311518
chr14 24368348
chr14 24368358
chr14 24368391
chr14 24368414
chr14 24368421
chr14 24368423
chr14 24368488
chr14 24368520
chr14 24368554
chr14 24368564
chr14 24368574
chr14 24368584
chr14 24368604
chr14 24368630
chr14 24368667
chr14 24368670
chr14 24368677
chr14 24368686
chr14 24368708
chr14 24368712
chr14 24368721
chr14 24368740
chr14 24368743
chr14 24368766
chr14 24368785
chr14 24368790
chr14 24368802
chr14 24368806
chr14 24368814
chr14 24368818
chr14 24430533
chr14 24430545
chr14 24430627
chr14 24430749
chr14 24430754
chr14 24430756
chr14 24430767
chr14 24430774
chr14 24430783
chr14 24430803
chr14 24430827
chr14 24430838
chr14 24430850
chr14 24430858
chr14 24430870
chr14 24430916
chr14 24430937
chr14 24430972
chr14 24430987
chr14 24431003
chr14 24441757
chr14 24441764
chr14 24441982
chr14 24442983
chr14 24442992
chr14 24443066
chr14 24443110
chr14 24443140
chr14 24443164
chr14 24443191
chr14 24481067
chr14 24673634
chr14 24673661
chr14 24673746
chr14 24673788
chr14 24673810
chr14 24673831
chr14 24673845
chr14 24674027
chr14 24674134
chr14 24674218
chr14 24674305
chr14 24674369
chr14 24674523
chr14 24674736
chr14 25132421
chr14 25132450
chr14 25132785
chr14 25132795
chr14 25132824
chr14 25132830
chr14 25132835
chr14 25132866
chr14 25132897
chr14 25132917
chr14 25132941
chr14 25132962
chr14 25132968
chr14 25233920
chr14 25301190
chr14 25301846
chr14 25583953
chr14 25786078
chr14 25786375
chr14 25786413
chr14 25787528
chr14 26199327
chr14 26199372
chr14 26199600
chr14 26199616
chr14 26199905
chr14 26205567
chr14 26205715
chr14 26205997
chr14 26206008
chr14 26206110
chr14 26424721
chr14 26424899
chr14 26433251
chr14 26433316
chr14 26433366
chr14 26433438
chr14 26433505
chr14 26434314
chr14 26434587
chr14 26434971
chr14 26435162
chr14 26435282
chr14 27309161
chr14 27349855
chr14 27349913
chr14 27349952
chr14 27350345
chr14 27353580
chr14 27353696
chr14 27353709
chr14 27481133
chr14 27481382
chr14 27671979
chr14 27672219
chr14 27672231
chr14 27672237
chr14 27672465
chr14 27672480
chr14 27676631
chr14 27676695
chr14 27676921
chr14 27824716
chr14 27824901
chr14 27825048
chr14 27825879
chr14 27826206
chr14 27826229
chr14 27826299
chr14 27826364
chr14 28159378
chr14 28159500
chr14 28185543
chr14 28187070
chr14 28191171
chr14 28191217
chr14 28191256
chr14 28191631
chr14 28191724
chr14 28275080
chr14 28275239
chr14 28275530
chr14 28275738
chr14 28316761
chr14 28425080
chr14 28609403
chr14 28609414
chr14 28609422
chr14 28609738
chr14 28610150
chr14 28710280
chr14 28754236
chr14 28754310
chr14 28754422
chr14 28754914
chr14 28754941
chr14 28755178
chr14 28755269
chr14 28755322
chr14 28755329
chr14 28755441
chr14 28755521
chr14 28755532
chr14 28755552
chr14 28755571
chr14 28755574
chr14 28755587
chr14 28755626
chr14 28755706
chr14 28755734
chr14 28755843
chr14 28755871
chr14 28755966
chr14 28756016
chr14 28756261
chr14 28756341
chr14 28756368
chr14 28756375
chr14 28757576
chr14 28757686
chr14 28757829
chr14 28757838
chr14 28757943
chr14 28757962
chr14 28757992
chr14 28758173
chr14 28758176
chr14 28758256
chr14 28758308
chr14 28758461
chr14 28758564
chr14 28758569
chr14 28758587
chr14 28762446
chr14 28762506
chr14 28762616
chr14 28762669
chr14 28762705
chr14 28762809
chr14 28763052
chr14 28763104
chr14 28763276
chr14 28763385
chr14 28763742
chr14 28763842
chr14 28763883
chr14 28763988
chr14 28764488
chr14 28764552
chr14 28764626
chr14 28764652
chr14 28764660
chr14 28765015
chr14 28765076
chr14 28768863
chr14 28768917
chr14 28769045
chr14 28769099
chr14 28769175
chr14 28769387
chr14 28769525
chr14 28769534
chr14 28769602
chr14 28770150
chr14 28770525
chr14 28770581
chr14 28771485
chr14 28771698
chr14 28771786
chr14 28771937
chr14 28771941
chr14 28771982
chr14 28772471
chr14 28772738
chr14 28772834
chr14 28772967
chr14 28773060
chr14 28773214
chr14 28773316
chr14 28775545
chr14 28775617
chr14 28775629
chr14 28775635
chr14 28775647
chr14 28775660
chr14 28775819
chr14 28776138
chr14 28776813
chr14 28776926
chr14 28776963
chr14 28777547
chr14 28777588
chr14 28777595
chr14 28777802
chr14 28777824
chr14 28778499
chr14 28778520
chr14 28778522
chr14 28778566
chr14 28778570
chr14 28778640
chr14 28778908
chr14 28778960
chr14 28779959
chr14 28780462
chr14 28781203
chr14 28781210
chr14 28781216
chr14 28781230
chr14 28781706
chr14 28781805
chr14 28782337
chr14 28782503
chr14 28782847
chr14 28783255
chr14 28783401
chr14 28783484
chr14 28783698
chr14 28783916
chr14 28783926
chr14 28783928
chr14 28784169
chr14 28784193
chr14 28784207
chr14 28784218
chr14 28784424
chr14 28784435
chr14 28784441
chr14 28784519
chr14 28784639
chr14 28784666
chr14 28784721
chr14 28784740
chr14 28828493
chr14 28870372
chr14 28870452
chr14 28974318
chr14 29341589
chr14 29341696
chr14 29522894
chr14 29523297
chr14 29527117
chr14 29527912
chr14 29528179
chr14 29528623
chr14 29528742
chr14 29528746
chr14 30069913
chr14 30070185
chr14 30559874
chr14 30559895
chr14 30559905
chr14 30559923
chr14 30559938
chr14 30559996
chr14 30560009
chr14 30560274
chr14 30560297
chr14 30560499
chr14 30621749
chr14 30621760
chr14 30621768
chr14 30621806
chr14 30621900
chr14 30621910
chr14 30622108
chr14 30622133
chr14 30622145
chr14 30622168
chr14 30622186
chr14 30622220
chr14 30622828
chr14 30622844
chr14 30623087
chr14 31025174
chr14 31025235
chr14 31025321
chr14 31025388
chr14 31025408
chr14 31025410
chr14 31026849
chr14 31026979
chr14 31027000
chr14 31123984
chr14 31124251
chr14 31124390
chr14 31124398
chr14 31205999
chr14 31206098
chr14 31206106
chr14 31206145
chr14 31206157
chr14 31206540
chr14 31206682
chr14 31206688
chr14 31206692
chr14 31206770
chr14 31356785
chr14 31419569
chr14 31419751
chr14 31419794
chr14 31419797
chr14 31419799
chr14 31419806
chr14 31421056
chr14 31421265
chr14 31421268
chr14 31457055
chr14 31457067
chr14 31457083
chr14 31457093
chr14 31457107
chr14 31457119
chr14 31457137
chr14 31457139
chr14 31457159
chr14 31457168
chr14 31457170
chr14 31457174
chr14 31457179
chr14 31457182
chr14 31457205
chr14 31457209
chr14 31457217
chr14 31457225
chr14 31457227
chr14 31457237
chr14 31457242
chr14 31457246
chr14 31457249
chr14 31457259
chr14 31457269
chr14 31457277
chr14 31457298
chr14 31457300
chr14 31457303
chr14 31457312
chr14 31457320
chr14 31457332
chr14 31457336
chr14 31457358
chr14 31457362
chr14 31457377
chr14 31457406
chr14 31457409
chr14 31457411
chr14 31457415
chr14 31457438
chr14 31457453
chr14 31457456
chr14 31457458
chr14 31457464
chr14 31457473
chr14 31457478
chr14 31457485
chr14 31457488
chr14 31457499
chr14 31457502
chr14 31457519
chr14 31457533
chr14 31457541
chr14 31457553
chr14 31561434
chr14 31561436
chr14 32075793
chr14 32075802
chr14 32075861
chr14 32075886
chr14 32076007
chr14 32076037
chr14 32076071
chr14 32076078
chr14 32076088
chr14 32078292
chr14 32078320
chr14 32078335
chr14 32078355
chr14 32078385
chr14 32078398
chr14 32078467
chr14 32078489
chr14 32078570
chr14 32078617
chr14 32078624
chr14 32078689
chr14 32078703
chr14 32078778
chr14 32078815
chr14 32078864
chr14 32078872
chr14 32078912
chr14 32200421
chr14 32200486
chr14 32200660
chr14 32200784
chr14 32200849
chr14 32200854
chr14 32200862
chr14 32200962
chr14 32200988
chr14 32201109
chr14 32202331
chr14 32202336
chr14 32202346
chr14 32202375
chr14 32202383
chr14 32202475
chr14 32202489
chr14 32202536
chr14 32202676
chr14 32202740
chr14 32202753
chr14 32202905
chr14 32203008
chr14 32203023
chr14 32927530
chr14 32940743
chr14 33792381
chr14 33792387
chr14 33792648
chr14 33792678
chr14 33792811
chr14 33792838
chr14 33792841
chr14 33792880
chr14 33792891
chr14 33792893
chr14 33792898
chr14 33792901
chr14 33792911
chr14 33792916
chr14 33792952
chr14 33947243
chr14 33947247
chr14 34461495
chr14 34461499
chr14 34461779
chr14 34461783
chr14 34461794
chr14 34461820
chr14 34461845
chr14 34461865
chr14 34461882
chr14 34461899
chr14 34461925
chr14 34461927
chr14 34538838
chr14 34538896
chr14 34539036
chr14 34539238
chr14 34539804
chr14 34539815
chr14 34539825
chr14 34539831
chr14 34539836
chr14 34539842
chr14 34539887
chr14 34539895
chr14 34540764
chr14 34540836
chr14 34542349
chr14 34542361
chr14 34542394
chr14 34542398
chr14 34542405
chr14 34542425
chr14 34542439
chr14 34542450
chr14 34542483
chr14 34542491
chr14 34542515
chr14 34542539
chr14 34542547
chr14 34542648
chr14 34542656
chr14 34542662
chr14 34542680
chr14 34542742
chr14 34542744
chr14 34542775
chr14 34543046
chr14 34543077
chr14 34543081
chr14 34545441
chr14 34545463
chr14 34545473
chr14 34545480
chr14 34545489
chr14 34545879
chr14 34546326
chr14 34628971
chr14 34629047
chr14 34629080
chr14 34629083
chr14 34629212
chr14 34629414
chr14 34629489
chr14 34629501
chr14 34629515
chr14 34629535
chr14 34629548
chr14 34629578
chr14 34629594
chr14 34629606
chr14 34629623
chr14 34629637
chr14 34629642
chr14 34629644
chr14 34629672
chr14 34629679
chr14 34629682
chr14 34629697
chr14 34666235
chr14 34666329
chr14 34700263
chr14 34700482
chr14 34742598
chr14 34875420
chr14 34875461
chr14 34875507
chr14 34875567
chr14 34875636
chr14 34875660
chr14 34875926
chr14 34891444
chr14 34930644
chr14 34930869
chr14 34931035
chr14 34931100
chr14 34931181
chr14 34931328
chr14 34981377
chr14 34981405
chr14 34981408
chr14 34981430
chr14 34981486
chr14 34981510
chr14 34981515
chr14 34981566
chr14 34981586
chr14 34981633
chr14 34981735
chr14 34983534
chr14 34983584
chr14 34983595
chr14 34983606
chr14 35045693
chr14 35045705
chr14 35045712
chr14 35045728
chr14 35045744
chr14 35045750
chr14 35121619
chr14 35121631
chr14 35122835
chr14 35122872
chr14 35122910
chr14 35122926
chr14 35122931
chr14 35123009
chr14 35123016
chr14 35123019
chr14 35123032
chr14 35123148
chr14 35123159
chr14 35123162
chr14 35123270
chr14 35123280
chr14 35123334
chr14 35123351
chr14 35123421
chr14 35133872
chr14 35156264
chr14 35204176
chr14 35204690
chr14 35286381
chr14 35286410
chr14 35286499
chr14 35286548
chr14 35287010
chr14 35287247
chr14 35287454
chr14 35287628
chr14 35287659
chr14 35291991
chr14 35292090
chr14 35292121
chr14 35292150
chr14 35292195
chr14 35292200
chr14 35292214
chr14 35292242
chr14 35292248
chr14 35292269
chr14 35292298
chr14 35292530
chr14 35292569
chr14 35292604
chr14 35292615
chr14 35292623
chr14 35292625
chr14 35292630
chr14 35292987
chr14 35293087
chr14 35293098
chr14 35293353
chr14 35293361
chr14 35293454
chr14 35293490
chr14 35293793
chr14 35293817
chr14 35293826
chr14 35293919
chr14 35294105
chr14 35294107
chr14 35294113
chr14 35294121
chr14 35294130
chr14 35294137
chr14 35294189
chr14 35294197
chr14 35294228
chr14 35294250
chr14 35294282
chr14 35294310
chr14 35294319
chr14 35294638
chr14 35314499
chr14 35315059
chr14 35356899
chr14 35402751
chr14 35402812
chr14 35402852
chr14 35403101
chr14 35403115
chr14 35403187
chr14 35403219
chr14 35403269
chr14 35403278
chr14 35403364
chr14 35403414
chr14 35403430
chr14 35406780
chr14 35416262
chr14 35416311
chr14 35416440
chr14 35416540
chr14 35416786
chr14 35416856
chr14 35416890
chr14 35417048
chr14 35417093
chr14 35417098
chr14 35422491
chr14 35422543
chr14 35422567
chr14 35422593
chr14 35422616
chr14 35532912
chr14 35533206
chr14 35533232
chr14 35533235
chr14 35533273
chr14 35808238
chr14 35808268
chr14 35808438
chr14 35808915
chr14 35808960
chr14 35809026
chr14 35809028
chr14 35809045
chr14 35809065
chr14 35809078
chr14 35809088
chr14 35809093
chr14 35809104
chr14 35809352
chr14 35809378
chr14 35809401
chr14 35809413
chr14 35809478
chr14 35809608
chr14 35825732
chr14 35825868
chr14 36221740
chr14 36271158
chr14 36271339
chr14 36271967
chr14 36272036
chr14 36272097
chr14 36272178
chr14 36272257
chr14 36272282
chr14 36272284
chr14 36272292
chr14 36272345
chr14 36272352
chr14 36272354
chr14 36272363
chr14 36272371
chr14 36272739
chr14 36319622
chr14 36319652
chr14 36319763
chr14 36319780
chr14 36319834
chr14 36319873
chr14 36319885
chr14 36319901
chr14 36319963
chr14 36319975
chr14 36320055
chr14 36320057
chr14 36320059
chr14 36320135
chr14 36320201
chr14 36320207
chr14 36320264
chr14 36320276
chr14 36410853
chr14 36411142
chr14 36411188
chr14 36441106
chr14 36441256
chr14 36441775
chr14 36441837
chr14 36446096
chr14 36446497
chr14 36446688
chr14 36494699
chr14 36494743
chr14 36502334
chr14 36502465
chr14 36502496
chr14 36502617
chr14 36503190
chr14 36503517
chr14 36503570
chr14 36503614
chr14 36503662
chr14 36503684
chr14 36503693
chr14 36509390
chr14 36509411
chr14 36509428
chr14 36509469
chr14 36510975
chr14 36511117
chr14 36511132
chr14 36511158
chr14 36511180
chr14 36511226
chr14 36512118
chr14 36512134
chr14 36512151
chr14 36512161
chr14 36512184
chr14 36512303
chr14 36512496
chr14 36515500
chr14 36515579
chr14 36515743
chr14 36515784
chr14 36515858
chr14 36515875
chr14 36516149
chr14 36516271
chr14 36516347
chr14 36516503
chr14 36516506
chr14 36585508
chr14 36585510
chr14 36585544
chr14 36585749
chr14 36586052
chr14 36586142
chr14 36586531
chr14 36587209
chr14 36587253
chr14 36587946
chr14 36588258
chr14 36588420
chr14 36588433
chr14 36588454
chr14 36588474
chr14 36588736
chr14 36588942
chr14 36588994
chr14 36589031
chr14 36589051
chr14 36589092
chr14 36589129
chr14 36589152
chr14 36589373
chr14 36589395
chr14 36589404
chr14 36589458
chr14 36589729
chr14 36649000
chr14 36649071
chr14 36649142
chr14 36649194
chr14 36649663
chr14 36649839
chr14 36650007
chr14 36650040
chr14 36650183
chr14 36650282
chr14 36650664
chr14 36651501
chr14 36651677
chr14 36652055
chr14 36652470
chr14 36652481
chr14 36653396
chr14 36653441
chr14 36664363
chr14 36664371
chr14 36664379
chr14 36664479
chr14 36664509
chr14 36664528
chr14 36664535
chr14 36664590
chr14 36665049
chr14 36665896
chr14 36667853
chr14 36667869
chr14 36667915
chr14 36667930
chr14 36668996
chr14 36669173
chr14 36669386
chr14 36669969
chr14 36670840
chr14 36671077
chr14 36671240
chr14 36671354
chr14 36671500
chr14 36677115
chr14 36677353
chr14 36942038
chr14 37173128
chr14 37173142
chr14 37195314
chr14 37195438
chr14 37195764
chr14 37549373
chr14 37549419
chr14 37586074
chr14 37586080
chr14 37586177
chr14 37586215
chr14 37586632
chr14 37586675
chr14 37586789
chr14 37587051
chr14 37587223
chr14 37587339
chr14 37587587
chr14 37587606
chr14 37587815
chr14 37587821
chr14 37589362
chr14 37589412
chr14 37589434
chr14 37589442
chr14 37589453
chr14 37589513
chr14 37589550
chr14 37589925
chr14 37589946
chr14 37590044
chr14 37590232
chr14 37590297
chr14 37590351
chr14 37590603
chr14 37590674
chr14 37590935
chr14 37591122
chr14 37593662
chr14 37594031
chr14 37594055
chr14 37594131
chr14 37594133
chr14 37594171
chr14 37731170
chr14 37731425
chr14 37731466
chr14 37731664
chr14 37733899
chr14 37770866
chr14 37770899
chr14 37770932
chr14 37773906
chr14 38173722
chr14 38256814
chr14 38256984
chr14 38257002
chr14 38284845
chr14 38284887
chr14 38414207
chr14 38414351
chr14 38415433
chr14 38549764
chr14 38726708
chr14 38839927
chr14 38840228
chr14 38840324
chr14 38840436
chr14 38919991
chr14 38920207
chr14 38920393
chr14 38920406
chr14 39015367
chr14 39097232
chr14 39097243
chr14 39102634
chr14 39102640
chr14 39102717
chr14 39102772
chr14 39102781
chr14 39102789
chr14 39102834
chr14 39102842
chr14 39113831
chr14 39113894
chr14 39114072
chr14 39114086
chr14 39114123
chr14 39114125
chr14 39114129
chr14 39114486
chr14 39114496
chr14 39114537
chr14 39114551
chr14 39114566
chr14 39114605
chr14 39114611
chr14 39114626
chr14 39114636
chr14 39114759
chr14 39114807
chr14 39114809
chr14 39114832
chr14 39115005
chr14 39115023
chr14 39169527
chr14 39169716
chr14 39169761
chr14 39169774
chr14 39169778
chr14 39169815
chr14 39169827
chr14 39169840
chr14 39170423
chr14 39170430
chr14 39176026
chr14 39176130
chr14 39176253
chr14 39266445
chr14 39266477
chr14 39266533
chr14 39266547
chr14 39266560
chr14 39266599
chr14 39266604
chr14 39266630
chr14 39268268
chr14 39268346
chr14 39268587
chr14 39268645
chr14 39269053
chr14 39269108
chr14 39269150
chr14 39430763
chr14 39430812
chr14 39430897
chr14 39430904
chr14 39430908
chr14 39430917
chr14 39430921
chr14 39431044
chr14 39431063
chr14 39431114
chr14 39431180
chr14 39431244
chr14 39431274
chr14 39431294
chr14 39587664
chr14 39587843
chr14 39628652
chr14 39628772
chr14 39641204
chr14 40215772
chr14 40453163
chr14 40453406
chr14 40453687
chr14 40453696
chr14 40454197
chr14 40810974
chr14 40811272
chr14 40811370
chr14 41151728
chr14 41173445
chr14 41173662
chr14 41214030
chr14 41214068
chr14 41214164
chr14 41309158
chr14 41309247
chr14 41309344
chr14 41348229
chr14 41348276
chr14 41602565
chr14 41603286
chr14 41603655
chr14 41603969
chr14 41604265
chr14 41604276
chr14 41604380
chr14 41604471
chr14 41604491
chr14 41604588
chr14 41604799
chr14 41604813
chr14 41604856
chr14 41604870
chr14 41604954
chr14 41604978
chr14 41605018
chr14 41605042
chr14 41605095
chr14 41610211
chr14 41610220
chr14 41610270
chr14 41610272
chr14 41610430
chr14 41610454
chr14 41610524
chr14 41610619
chr14 41610859
chr14 41677281
chr14 41826604
chr14 41827519
chr14 41827675
chr14 41828158
chr14 41828281
chr14 41828529
chr14 41829470
chr14 42046643
chr14 42047131
chr14 42047152
chr14 42047271
chr14 42047622
chr14 42442612
chr14 42442703
chr14 42442722
chr14 42442743
chr14 42443129
chr14 42745499
chr14 42745628
chr14 42748769
chr14 42959949
chr14 42960022
chr14 43058829
chr14 43059004
chr14 43059435
chr14 43104408
chr14 43104552
chr14 43104929
chr14 43368611
chr14 43525823
chr14 43596637
chr14 43813777
chr14 43813890
chr14 43813977
chr14 43926753
chr14 44386818
chr14 44388140
chr14 44598329
chr14 44598529
chr14 44598589
chr14 44598596
chr14 44598768
chr14 44599069
chr14 44600221
chr14 44630971
chr14 44631056
chr14 44726386
chr14 44960226
chr14 44960246
chr14 44960611
chr14 44960757
chr14 45084981
chr14 45085076
chr14 45085110
chr14 45085181
chr14 45136529
chr14 45136628
chr14 45136748
chr14 45136939
chr14 45251775
chr14 45251894
chr14 45251938
chr14 45252811
chr14 45252996
chr14 45252998
chr14 45253012
chr14 45253019
chr14 45253021
chr14 45253075
chr14 45253080
chr14 45712539
chr14 45713161
chr14 45769350
chr14 45810289
chr14 45888018
chr14 45888023
chr14 45888059
chr14 45888185
chr14 45888281
chr14 46386393
chr14 46386894
chr14 46387150
chr14 46541024
chr14 46541345
chr14 46552610
chr14 46552815
chr14 46821322
chr14 46842510
chr14 46842609
chr14 46847631
chr14 46847739
chr14 46847791
chr14 46847858
chr14 47015359
chr14 47016566
chr14 47016828
chr14 47016861
chr14 47016927
chr14 47017497
chr14 47017572
chr14 47121463
chr14 47156944
chr14 47157123
chr14 47157197
chr14 47935594
chr14 47935597
chr14 47936308
chr14 48289195
chr14 48297197
chr14 48298102
chr14 48298502
chr14 48299329
chr14 48299973
chr14 48806677
chr14 48806701
chr14 48806855
chr14 48806965
chr14 48807611
chr14 49038390
chr14 49038862
chr14 49585240
chr14 49585324
chr14 49585330
chr14 49585352
chr14 49585358
chr14 49585394
chr14 49585436
chr14 49585438
chr14 49585440
chr14 49585472
chr14 49585477
chr14 49585494
chr14 49585515
chr14 49585531
chr14 49585539
chr14 49587068
chr14 49587076
chr14 49587111
chr14 49587341
chr14 49600259
chr14 49600307
chr14 49600323
chr14 49600369
chr14 49622631
chr14 49622998
chr14 49631577
chr14 49631601
chr14 49631604
chr14 49632049
chr14 49632052
chr14 49632087
chr14 49687739
chr14 49687919
chr14 49687933
chr14 49687940
chr14 49693402
chr14 49693405
chr14 49693450
chr14 49693452
chr14 49693465
chr14 49693468
chr14 49693473
chr14 49693476
chr14 49693505
chr14 49693511
chr14 49693530
chr14 49693560
chr14 49693589
chr14 49693591
chr14 49693618
chr14 49693636
chr14 49693642
chr14 49693645
chr14 49853763
chr14 49853769
chr14 49854090
chr14 49854360
chr14 49862429
chr14 49863232
chr14 49863259
chr14 49863354
chr14 49863379
chr14 49863383
chr14 49863423
chr14 49863436
chr14 49863463
chr14 49863514
chr14 49863566
chr14 49863583
chr14 49863672
chr14 49863681
chr14 49863699
chr14 49863770
chr14 49864107
chr14 49864213
chr14 49868033
chr14 49868038
chr14 49868040
chr14 49868050
chr14 49868057
chr14 49868090
chr14 49868139
chr14 49868142
chr14 49868145
chr14 49868151
chr14 49868154
chr14 49868164
chr14 49868173
chr14 49868176
chr14 49868192
chr14 49868197
chr14 49868208
chr14 49868213
chr14 49868224
chr14 49868244
chr14 49868248
chr14 49868255
chr14 49868261
chr14 49868315
chr14 49868321
chr14 49868324
chr14 49868327
chr14 49868332
chr14 49868334
chr14 49868366
chr14 49868381
chr14 49868389
chr14 49868406
chr14 49868424
chr14 49868434
chr14 49868437
chr14 49868441
chr14 49868474
chr14 49868481
chr14 49868489
chr14 49868525
chr14 49868528
chr14 49868559
chr14 49868594
chr14 49868598
chr14 49868610
chr14 49868635
chr14 49868646
chr14 49868659
chr14 49868703
chr14 49868817
chr14 49868872
chr14 49868918
chr14 49868931
chr14 49868948
chr14 49897063
chr14 49897075
chr14 49897097
chr14 49897109
chr14 49897228
chr14 49897479
chr14 49898231
chr14 49899252
chr14 49899256
chr14 49899288
chr14 49899341
chr14 49899347
chr14 49899380
chr14 49899388
chr14 49899420
chr14 49899522
chr14 49899661
chr14 49899715
chr14 49899811
chr14 49971401
chr14 49971406
chr14 49971433
chr14 49971637
chr14 49971651
chr14 49971750
chr14 49972058
chr14 49972372
chr14 49972416
chr14 49972441
chr14 49972475
chr14 49972623
chr14 49972688
chr14 49972876
chr14 49972991
chr14 49973025
chr14 50000632
chr14 50000637
chr14 50000649
chr14 50000718
chr14 50000752
chr14 50000808
chr14 50000878
chr14 50000911
chr14 50000934
chr14 50001223
chr14 50001300
chr14 50001328
chr14 50001333
chr14 50001338
chr14 50001344
chr14 50001350
chr14 50001356
chr14 50001378
chr14 50001387
chr14 50001391
chr14 50001462
chr14 50001523
chr14 50001542
chr14 50001808
chr14 50002174
chr14 50044130
chr14 50044139
chr14 50044388
chr14 50044559
chr14 50044868
chr14 50044893
chr14 50061227
chr14 50061263
chr14 50061294
chr14 50061348
chr14 50061407
chr14 50061518
chr14 50061692
chr14 50061751
chr14 50061881
chr14 50061923
chr14 50061948
chr14 50062052
chr14 50062235
chr14 50062303
chr14 50062314
chr14 50062371
chr14 50062496
chr14 50062638
chr14 50062645
chr14 50064970
chr14 50065302
chr14 50096134
chr14 50096438
chr14 50096484
chr14 50186849
chr14 50230791
chr14 50230837
chr14 50230882
chr14 50230899
chr14 50321091
chr14 50321102
chr14 50321184
chr14 50321211
chr14 50321253
chr14 50321262
chr14 50321443
chr14 50321495
chr14 50321526
chr14 50321805
chr14 50363164
chr14 50363187
chr14 50363193
chr14 50363196
chr14 50363221
chr14 50363223
chr14 50363283
chr14 50363497
chr14 50363720
chr14 50363762
chr14 50363770
chr14 50364031
chr14 50406174
chr14 50521666
chr14 50521857
chr14 50560736
chr14 50560743
chr14 50560751
chr14 50560767
chr14 50560769
chr14 50560777
chr14 50560780
chr14 50560783
chr14 50560787
chr14 50560790
chr14 50560794
chr14 50560797
chr14 50560799
chr14 50560815
chr14 50560820
chr14 50560822
chr14 50560825
chr14 50560832
chr14 50560836
chr14 50560840
chr14 50560851
chr14 50600015
chr14 50667624
chr14 50739832
chr14 50740006
chr14 50741661
chr14 50741679
chr14 50741707
chr14 50786426
chr14 50813423
chr14 50816430
chr14 50821369
chr14 50860081
chr14 50860089
chr14 50860115
chr14 50860173
chr14 50860199
chr14 50860239
chr14 50860315
chr14 50860326
chr14 50860357
chr14 50860370
chr14 50860774
chr14 50871833
chr14 50875295
chr14 50875319
chr14 50967936
chr14 50984574
chr14 51056002
chr14 51056116
chr14 51057005
chr14 51092218
chr14 51242624
chr14 51242640
chr14 51242701
chr14 51242733
chr14 51242763
chr14 51242807
chr14 51242931
chr14 51243562
chr14 51243678
chr14 51367846
chr14 51458205
chr14 51758062
chr14 51758079
chr14 51758108
chr14 51758192
chr14 51847462
chr14 51847497
chr14 51847660
chr14 51847681
chr14 51847767
chr14 51847824
chr14 51860522
chr14 51860560
chr14 51860581
chr14 51861540
chr14 51861584
chr14 51861586
chr14 51861808
chr14 51862073
chr14 51862127
chr14 51862344
chr14 51862439
chr14 51862674
chr14 51862677
chr14 51862767
chr14 51863227
chr14 51905720
chr14 51905759
chr14 51905906
chr14 51905938
chr14 51906034
chr14 51979257
chr14 51979276
chr14 51979304
chr14 51979315
chr14 51979317
chr14 51979324
chr14 51979354
chr14 51989435
chr14 51989473
chr14 51989476
chr14 51989483
chr14 51989496
chr14 51989503
chr14 51989510
chr14 51989513
chr14 51989521
chr14 51989526
chr14 51989534
chr14 51989542
chr14 51989550
chr14 51989553
chr14 51989555
chr14 51989558
chr14 51989561
chr14 51989570
chr14 51989577
chr14 51989587
chr14 51989601
chr14 51989605
chr14 51989612
chr14 51989625
chr14 51989632
chr14 51990351
chr14 51990392
chr14 51990563
chr14 51990727
chr14 52055219
chr14 52131495
chr14 52131749
chr14 52131851
chr14 52131854
chr14 52328715
chr14 52329045
chr14 52329529
chr14 52352349
chr14 52352424
chr14 52352629
chr14 52352656
chr14 52352668
chr14 52401018
chr14 52413921
chr14 52413929
chr14 52414132
chr14 52414236
chr14 52414258
chr14 52553468
chr14 52553487
chr14 52553491
chr14 52553495
chr14 52553560
chr14 52553587
chr14 52553598
chr14 52553607
chr14 52553614
chr14 52553621
chr14 52553625
chr14 52553631
chr14 52553633
chr14 52553639
chr14 52553642
chr14 52553655
chr14 52553668
chr14 52553674
chr14 52553688
chr14 52553695
chr14 52553753
chr14 52554029
chr14 52554067
chr14 52554120
chr14 52554141
chr14 52554145
chr14 52554239
chr14 52554249
chr14 52694550
chr14 52694703
chr14 52706779
chr14 52707052
chr14 52707084
chr14 52707094
chr14 52707115
chr14 52707141
chr14 52707148
chr14 52707153
chr14 52707165
chr14 52707169
chr14 52707173
chr14 52707189
chr14 52707208
chr14 52707224
chr14 52707242
chr14 52707256
chr14 52707285
chr14 52707288
chr14 52707292
chr14 52707341
chr14 52707346
chr14 52707377
chr14 52707380
chr14 52707386
chr14 52707393
chr14 52707433
chr14 52707445
chr14 52707475
chr14 52707502
chr14 52707517
chr14 52707520
chr14 52707572
chr14 52707623
chr14 52707644
chr14 52707689
chr14 52707706
chr14 52707713
chr14 52707717
chr14 52707719
chr14 52707764
chr14 52707776
chr14 52707958
chr14 52708003
chr14 52708015
chr14 52708087
chr14 52708226
chr14 52708245
chr14 52708250
chr14 52730954
chr14 52730960
chr14 52741582
chr14 52741678
chr14 52741728
chr14 52741861
chr14 52742331
chr14 52742374
chr14 52742395
chr14 52895117
chr14 52895201
chr14 52949365
chr14 52949404
chr14 52949684
chr14 53109065
chr14 53109078
chr14 53109117
chr14 53109539
chr14 53109645
chr14 53126942
chr14 53126962
chr14 53127070
chr14 53127274
chr14 53151693
chr14 53151834
chr14 53217579
chr14 53217583
chr14 53217666
chr14 53217695
chr14 53217697
chr14 53217726
chr14 53217729
chr14 53217738
chr14 53217752
chr14 53217775
chr14 53217780
chr14 53217783
chr14 53217789
chr14 53217792
chr14 53217808
chr14 53217816
chr14 53217825
chr14 53217833
chr14 53217843
chr14 53217845
chr14 53217862
chr14 53217868
chr14 53217877
chr14 53217946
chr14 53217954
chr14 53217990
chr14 53218007
chr14 53218010
chr14 53924604
chr14 54175449
chr14 54175460
chr14 54220821
chr14 54220912
chr14 54220965
chr14 54298564
chr14 54298594
chr14 54329049
chr14 54441789
chr14 54441917
chr14 54441956
chr14 54442078
chr14 54489041
chr14 54489043
chr14 54489052
chr14 54489057
chr14 54489062
chr14 54509244
chr14 54509331
chr14 54509416
chr14 54509493
chr14 54509500
chr14 54509594
chr14 54509597
chr14 54509625
chr14 54509634
chr14 54509638
chr14 54509967
chr14 54509982
chr14 54509997
chr14 54510000
chr14 54510013
chr14 54510015
chr14 54510037
chr14 54510046
chr14 54510087
chr14 54510095
chr14 54510102
chr14 54510116
chr14 54510118
chr14 54510121
chr14 54510138
chr14 54510232
chr14 54510243
chr14 54510262
chr14 54510271
chr14 54510276
chr14 54510300
chr14 54510335
chr14 54510410
chr14 54510416
chr14 54510481
chr14 54510562
chr14 54564366
chr14 54564406
chr14 54564601
chr14 54564660
chr14 54564666
chr14 54564711
chr14 54564722
chr14 54564731
chr14 54564793
chr14 54564895
chr14 54564897
chr14 54627407
chr14 54627602
chr14 54627654
chr14 54627728
chr14 54627819
chr14 54628033
chr14 54628067
chr14 54628192
chr14 54730407
chr14 54730449
chr14 54730498
chr14 54730535
chr14 54731075
chr14 54731122
chr14 54881299
chr14 54881465
chr14 54881516
chr14 54881611
chr14 54881623
chr14 54881671
chr14 54881963
chr14 54881991
chr14 54882056
chr14 54882147
chr14 54882151
chr14 54901045
chr14 54901082
chr14 54901178
chr14 54901230
chr14 54901260
chr14 54901307
chr14 55026484
chr14 55026511
chr14 55026526
chr14 55026548
chr14 55026553
chr14 55026617
chr14 55026688
chr14 55027641
chr14 55027676
chr14 55027692
chr14 55027734
chr14 55027797
chr14 55027811
chr14 55028076
chr14 55028127
chr14 55028207
chr14 55028210
chr14 55028221
chr14 55028242
chr14 55028282
chr14 55028371
chr14 55051832
chr14 55051845
chr14 55051861
chr14 55051868
chr14 55051870
chr14 55051874
chr14 55051876
chr14 55051884
chr14 55102271
chr14 55102316
chr14 55102350
chr14 55102384
chr14 55102484
chr14 55102507
chr14 55102519
chr14 55191868
chr14 55213276
chr14 55270878
chr14 55270892
chr14 55270911
chr14 55271094
chr14 55271136
chr14 55271223
chr14 55272345
chr14 55272350
chr14 55272452
chr14 55297929
chr14 55333053
chr14 55333911
chr14 55333927
chr14 55374121
chr14 55374133
chr14 55374356
chr14 55374758
chr14 55374784
chr14 55374833
chr14 55386358
chr14 55411023
chr14 55411080
chr14 55411230
chr14 55411304
chr14 55411752
chr14 55411764
chr14 55411771
chr14 55412081
chr14 55412144
chr14 55412155
chr14 55581377
chr14 55581390
chr14 55581422
chr14 55581507
chr14 55864580
chr14 56184826
chr14 56184981
chr14 56185300
chr14 56580443
chr14 56670947
chr14 56671161
chr14 56671175
chr14 56672480
chr14 56672732
chr14 56673470
chr14 56673588
chr14 56673747
chr14 56796297
chr14 56805833
chr14 56805876
chr14 56806140
chr14 56806159
chr14 56806208
chr14 56806245
chr14 56806289
chr14 56806349
chr14 56806490
chr14 56806558
chr14 56806589
chr14 56806800
chr14 56806949
chr14 56806988
chr14 56807004
chr14 56807254
chr14 56807302
chr14 56807376
chr14 56807419
chr14 56813369
chr14 56813462
chr14 56813692
chr14 56813806
chr14 56813853
chr14 56813967
chr14 56814065
chr14 56814112
chr14 56814436
chr14 56814803
chr14 56815116
chr14 56815146
chr14 56815225
chr14 56815247
chr14 56815708
chr14 56815952
chr14 56815968
chr14 56815997
chr14 56816039
chr14 56816066
chr14 56816169
chr14 56816207
chr14 56816278
chr14 56816298
chr14 56816339
chr14 56816430
chr14 56837039
chr14 56837134
chr14 56855386
chr14 56855772
chr14 56855935
chr14 56855999
chr14 56856037
chr14 56856155
chr14 56856241
chr14 56856271
chr14 56856302
chr14 56856343
chr14 56993909
chr14 57067031
chr14 57067041
chr14 57067044
chr14 57067051
chr14 57067056
chr14 57067073
chr14 57067089
chr14 57067095
chr14 57067114
chr14 57067247
chr14 57067382
chr14 57067524
chr14 57067777
chr14 57068419
chr14 57267663
chr14 57267737
chr14 57267746
chr14 57267779
chr14 57267783
chr14 57267903
chr14 57267912
chr14 57267949
chr14 57267960
chr14 57268037
chr14 57268165
chr14 57268185
chr14 57269319
chr14 57269324
chr14 57269347
chr14 57269352
chr14 57269374
chr14 57269432
chr14 57269461
chr14 57269479
chr14 57269489
chr14 57269526
chr14 57269605
chr14 57269647
chr14 57269684
chr14 57269744
chr14 57269831
chr14 57269839
chr14 57269871
chr14 57269878
chr14 57269894
chr14 57269901
chr14 58109417
chr14 58171536
chr14 58171676
chr14 58171992
chr14 58172206
chr14 58200528
chr14 58200531
chr14 58200534
chr14 58200904
chr14 58239509
chr14 58239544
chr14 58239710
chr14 58239719
chr14 58239735
chr14 58239760
chr14 58239863
chr14 58239893
chr14 58239895
chr14 58239902
chr14 58239911
chr14 58239919
chr14 58239950
chr14 58239963
chr14 58239967
chr14 58239976
chr14 58240033
chr14 58240035
chr14 58240064
chr14 58240077
chr14 58240103
chr14 58240176
chr14 58240301
chr14 58240324
chr14 58240375
chr14 58240377
chr14 58240443
chr14 58240471
chr14 58240499
chr14 58240613
chr14 58240714
chr14 58240718
chr14 58240720
chr14 58245445
chr14 58245509
chr14 58245537
chr14 58245556
chr14 58245562
chr14 58245665
chr14 58245839
chr14 58246178
chr14 58275376
chr14 58296387
chr14 58296470
chr14 58296478
chr14 58296497
chr14 58296611
chr14 58296640
chr14 58296697
chr14 58296881
chr14 58297008
chr14 58299744
chr14 58299751
chr14 58299804
chr14 58299810
chr14 58299821
chr14 58299883
chr14 58299890
chr14 58299892
chr14 58299925
chr14 58299982
chr14 58300034
chr14 58300102
chr14 58300210
chr14 58300222
chr14 58300244
chr14 58330937
chr14 58331082
chr14 58331112
chr14 58331177
chr14 58331218
chr14 58331246
chr14 58331392
chr14 58331564
chr14 58428044
chr14 58428152
chr14 58428228
chr14 58428328
chr14 58428398
chr14 58428418
chr14 58428434
chr14 58428460
chr14 58428540
chr14 58428592
chr14 58428652
chr14 58428763
chr14 58718295
chr14 58718748
chr14 58718953
chr14 58719012
chr14 58795194
chr14 58795261
chr14 59029215
chr14 59029787
chr14 59030140
chr14 59030238
chr14 59172122
chr14 59172295
chr14 59187420
chr14 59187490
chr14 59187562
chr14 59187679
chr14 59187684
chr14 59187810
chr14 59187841
chr14 59187843
chr14 59187883
chr14 59408090
chr14 59408795
chr14 59444353
chr14 59485205
chr14 59576402
chr14 59576419
chr14 59576454
chr14 59576485
chr14 59576525
chr14 59576540
chr14 59576553
chr14 59576571
chr14 59576588
chr14 59576600
chr14 59576604
chr14 59576611
chr14 59576641
chr14 59576646
chr14 59576650
chr14 59576652
chr14 59576656
chr14 59576712
chr14 59576719
chr14 59576736
chr14 59576742
chr14 59868177
chr14 59868204
chr14 59918462
chr14 59918688
chr14 59918782
chr14 59918991
chr14 59919073
chr14 59919174
chr14 59919218
chr14 59919262
chr14 59919277
chr14 59919292
chr14 59919312
chr14 59919327
chr14 59919332
chr14 59919341
chr14 59919499
chr14 59919505
chr14 59919520
chr14 59919554
chr14 59919558
chr14 59919566
chr14 59919568
chr14 59919571
chr14 60093444
chr14 60093474
chr14 60164606
chr14 60164676
chr14 60164748
chr14 60164790
chr14 60164800
chr14 60164822
chr14 60164859
chr14 60165680
chr14 60165713
chr14 60165814
chr14 60166153
chr14 60247985
chr14 60248013
chr14 60248035
chr14 60248051
chr14 60248092
chr14 60248121
chr14 60248340
chr14 60248367
chr14 60331165
chr14 60331201
chr14 60331261
chr14 60331280
chr14 60331284
chr14 60331286
chr14 60331288
chr14 60331294
chr14 60331369
chr14 60331474
chr14 60331500
chr14 60331544
chr14 60331557
chr14 60331696
chr14 60331708
chr14 60331713
chr14 60331730
chr14 60331739
chr14 60331755
chr14 60331844
chr14 60331915
chr14 60331939
chr14 60331947
chr14 60332126
chr14 60486180
chr14 60486190
chr14 60486201
chr14 60486203
chr14 60486213
chr14 60486215
chr14 60486227
chr14 60486760
chr14 60487016
chr14 60487033
chr14 60487062
chr14 60487246
chr14 60487492
chr14 60487740
chr14 60487826
chr14 60487856
chr14 60487871
chr14 60487900
chr14 60505437
chr14 60505529
chr14 60505675
chr14 60505905
chr14 60505960
chr14 60506008
chr14 60506111
chr14 60511988
chr14 60512000
chr14 60512074
chr14 60512112
chr14 60512134
chr14 60512177
chr14 60512595
chr14 60512648
chr14 60512688
chr14 60512739
chr14 60513032
chr14 60513091
chr14 60513750
chr14 60514402
chr14 60514455
chr14 60514500
chr14 60514503
chr14 60514524
chr14 60514536
chr14 60514570
chr14 60514591
chr14 60514633
chr14 60514715
chr14 60638393
chr14 60638450
chr14 60638478
chr14 60638528
chr14 60639666
chr14 60639980
chr14 60640554
chr14 60640626
chr14 60641010
chr14 60641051
chr14 60644309
chr14 60644421
chr14 60644840
chr14 60645370
chr14 60645599
chr14 60645963
chr14 60650547
chr14 60650553
chr14 60650559
chr14 60650884
chr14 60651648
chr14 60651653
chr14 60658476
chr14 60658539
chr14 60658630
chr14 60682050
chr14 60682203
chr14 60723811
chr14 60723832
chr14 60723835
chr14 60723838
chr14 60723843
chr14 60723847
chr14 60723850
chr14 60723853
chr14 60723856
chr14 60723876
chr14 60723888
chr14 60723894
chr14 60723898
chr14 60723900
chr14 60723903
chr14 60723910
chr14 60723937
chr14 60723955
chr14 60723958
chr14 60723960
chr14 60723967
chr14 60723977
chr14 60723982
chr14 60723997
chr14 60724002
chr14 60734376
chr14 60734471
chr14 60734572
chr14 60734679
chr14 60734695
chr14 60734700
chr14 60734714
chr14 60734719
chr14 60734740
chr14 60734742
chr14 60735046
chr14 60735089
chr14 60735115
chr14 60735124
chr14 60735128
chr14 60735151
chr14 60735214
chr14 60735259
chr14 60735272
chr14 60735324
chr14 60753523
chr14 60753587
chr14 60753620
chr14 60753874
chr14 60753995
chr14 60754017
chr14 60754049
chr14 60971390
chr14 60981643
chr14 60981661
chr14 60981729
chr14 60981767
chr14 60981823
chr14 60981861
chr14 60981896
chr14 60981908
chr14 60981942
chr14 60981992
chr14 61189240
chr14 61189313
chr14 61189391
chr14 61189416
chr14 61189589
chr14 61269396
chr14 61269425
chr14 61269546
chr14 61269563
chr14 61269611
chr14 61269701
chr14 61269755
chr14 61269783
chr14 61269807
chr14 61269831
chr14 61269836
chr14 61269841
chr14 61269846
chr14 61269862
chr14 61269875
chr14 61269887
chr14 61269895
chr14 61269898
chr14 61323216
chr14 61323228
chr14 61323310
chr14 61323319
chr14 61323378
chr14 61323444
chr14 61323616
chr14 61323703
chr14 61323900
chr14 61323995
chr14 61324103
chr14 61324141
chr14 61324217
chr14 61326936
chr14 61327039
chr14 61327058
chr14 61327636
chr14 61327972
chr14 61327976
chr14 61327978
chr14 61327988
chr14 61328016
chr14 61328021
chr14 61328046
chr14 61328166
chr14 61328174
chr14 61328181
chr14 61328198
chr14 61328206
chr14 61328214
chr14 61328219
chr14 61328226
chr14 61328243
chr14 61328431
chr14 61328524
chr14 61328644
chr14 61328709
chr14 61328711
chr14 61328725
chr14 61331001
chr14 61332691
chr14 61332749
chr14 61332769
chr14 61332820
chr14 61332825
chr14 61332878
chr14 61332925
chr14 61332959
chr14 61333053
chr14 61333070
chr14 61333223
chr14 61343549
chr14 61343883
chr14 61343978
chr14 61343990
chr14 61355708
chr14 61355773
chr14 61385322
chr14 61385334
chr14 61385422
chr14 61385523
chr14 61385537
chr14 61385576
chr14 61452496
chr14 61452530
chr14 61452560
chr14 61452891
chr14 61452896
chr14 61453117
chr14 61471812
chr14 61471909
chr14 61471974
chr14 61472084
chr14 61472096
chr14 61472102
chr14 61472109
chr14 61472174
chr14 61472485
chr14 61472614
chr14 61472636
chr14 61473013
chr14 61473227
chr14 61473230
chr14 61525128
chr14 61578949
chr14 61578964
chr14 61662187
chr14 61662206
chr14 61662272
chr14 61662340
chr14 61662490
chr14 61671169
chr14 61671188
chr14 61671304
chr14 61695224
chr14 61695227
chr14 61695240
chr14 61695246
chr14 61695252
chr14 61695255
chr14 61695262
chr14 61695286
chr14 61695307
chr14 61695310
chr14 61695333
chr14 61695339
chr14 61695342
chr14 61695346
chr14 61695359
chr14 61695368
chr14 61695388
chr14 61695396
chr14 61695402
chr14 61695404
chr14 61695406
chr14 61695409
chr14 61695422
chr14 61695426
chr14 61695430
chr14 61695432
chr14 61695438
chr14 61695456
chr14 61695458
chr14 61695460
chr14 61695464
chr14 61695468
chr14 61695470
chr14 61695476
chr14 61697530
chr14 61697813
chr14 61697866
chr14 61697981
chr14 61698035
chr14 61698686
chr14 61698965
chr14 61699054
chr14 61699194
chr14 61699215
chr14 61750598
chr14 61750689
chr14 61750716
chr14 61750760
chr14 61750822
chr14 61750909
chr14 61750924
chr14 61750931
chr14 61750948
chr14 61750981
chr14 61751008
chr14 61751014
chr14 61751088
chr14 61751404
chr14 61751450
chr14 61751456
chr14 61751477
chr14 61751493
chr14 61867018
chr14 61867313
chr14 61867399
chr14 61867419
chr14 61867472
chr14 61867526
chr14 62472010
chr14 63044234
chr14 63044374
chr14 63044455
chr14 63084260
chr14 63084495
chr14 63383499
chr14 63383832
chr14 63383944
chr14 63477915
chr14 63478185
chr14 63478238
chr14 63484577
chr14 63510817
chr14 63542128
chr14 63542172
chr14 63542188
chr14 63542198
chr14 63542226
chr14 63542239
chr14 63542245
chr14 63542271
chr14 63542290
chr14 63633582
chr14 63642826
chr14 63650438
chr14 63650676
chr14 63650702
chr14 63759535
chr14 63759541
chr14 63759676
chr14 63759790
chr14 63864241
chr14 63864512
chr14 63864891
chr14 63865094
chr14 63959024
chr14 64294648
chr14 64337509
chr14 64337562
chr14 64337932
chr14 64337934
chr14 64337964
chr14 64338011
chr14 64338014
chr14 64338039
chr14 64338068
chr14 64338074
chr14 64338085
chr14 64338095
chr14 64338127
chr14 64338129
chr14 64338279
chr14 64339104
chr14 64388941
chr14 64388983
chr14 64389036
chr14 64389103
chr14 64389134
chr14 64389313
chr14 64389414
chr14 64501672
chr14 64501902
chr14 64501923
chr14 64501943
chr14 64502002
chr14 64502025
chr14 64502129
chr14 64502179
chr14 64505725
chr14 64505757
chr14 64505791
chr14 64505802
chr14 64505824
chr14 64505859
chr14 64505900
chr14 64505918
chr14 64505936
chr14 64506018
chr14 64506254
chr14 64506258
chr14 64506270
chr14 64506298
chr14 64506303
chr14 64506316
chr14 64506330
chr14 64506353
chr14 64506393
chr14 64506401
chr14 64506405
chr14 64506447
chr14 64506464
chr14 64506481
chr14 64506489
chr14 64506520
chr14 64506619
chr14 64506655
chr14 64506765
chr14 64506984
chr14 64507004
chr14 64507349
chr14 64507511
chr14 64510553
chr14 64511163
chr14 64511214
chr14 64511283
chr14 64549991
chr14 64550004
chr14 64550012
chr14 64671661
chr14 64914155
chr14 64983850
chr14 64983883
chr14 64983896
chr14 64983902
chr14 64983970
chr14 64984003
chr14 65098696
chr14 65098780
chr14 65101026
chr14 65101086
chr14 65101120
chr14 65101127
chr14 65170880
chr14 65170887
chr14 65170896
chr14 65170928
chr14 65170957
chr14 65170996
chr14 65171041
chr14 65171087
chr14 65171089
chr14 65171092
chr14 65171100
chr14 65171105
chr14 65171120
chr14 65171131
chr14 65171192
chr14 65171347
chr14 65171442
chr14 65180071
chr14 65180109
chr14 65180244
chr14 65206076
chr14 65206134
chr14 65206227
chr14 65206255
chr14 65206284
chr14 65206317
chr14 65206345
chr14 65206532
chr14 65206928
chr14 65206943
chr14 65321446
chr14 65321531
chr14 65321560
chr14 65411319
chr14 65411378
chr14 65411610
chr14 65411613
chr14 65411640
chr14 65411701
chr14 65411712
chr14 65411719
chr14 65411769
chr14 65411785
chr14 65411801
chr14 65411806
chr14 65411819
chr14 65411821
chr14 65413882
chr14 65413933
chr14 65413978
chr14 65414042
chr14 65414166
chr14 65414209
chr14 65414295
chr14 65414298
chr14 65414688
chr14 65414896
chr14 65847193
chr14 65847216
chr14 65847283
chr14 65847375
chr14 65847593
chr14 65847650
chr14 65927901
chr14 65927985
chr14 65928060
chr14 66359057
chr14 66359450
chr14 66359499
chr14 67242004
chr14 67242016
chr14 67242098
chr14 67242134
chr14 67242157
chr14 67242233
chr14 67242247
chr14 67242346
chr14 67242417
chr14 67242549
chr14 67242625
chr14 67361054
chr14 67361064
chr14 67361152
chr14 67361240
chr14 67361413
chr14 67488394
chr14 67488471
chr14 67488508
chr14 67488526
chr14 67488533
chr14 67488554
chr14 67488585
chr14 67488596
chr14 67488705
chr14 67488756
chr14 67488768
chr14 67593658
chr14 67599605
chr14 67599652
chr14 67599702
chr14 67599704
chr14 67599746
chr14 67599749
chr14 67599751
chr14 67599783
chr14 67599801
chr14 67599843
chr14 67599868
chr14 67599876
chr14 67599889
chr14 67599899
chr14 67599930
chr14 67599942
chr14 67599948
chr14 67599979
chr14 67599993
chr14 67599997
chr14 67599999
chr14 67600010
chr14 67600026
chr14 67600044
chr14 67600051
chr14 67600063
chr14 67600077
chr14 67600084
chr14 67600088
chr14 67600093
chr14 67600100
chr14 67600124
chr14 67600132
chr14 67600145
chr14 67600148
chr14 67600156
chr14 67600163
chr14 67600167
chr14 67619478
chr14 67669292
chr14 67674778
chr14 67674780
chr14 67674787
chr14 67674797
chr14 67674803
chr14 67674819
chr14 67674824
chr14 67694834
chr14 67694879
chr14 67695514
chr14 67695641
chr14 67695683
chr14 67695710
chr14 67695719
chr14 67695730
chr14 67695743
chr14 67695750
chr14 67695753
chr14 67695778
chr14 67695795
chr14 67695803
chr14 67695860
chr14 67695868
chr14 67695874
chr14 67695880
chr14 67739953
chr14 67816709
chr14 67816714
chr14 67816725
chr14 67816750
chr14 67816778
chr14 67816807
chr14 67816810
chr14 67816835
chr14 67816839
chr14 67816930
chr14 67816958
chr14 67816960
chr14 67816971
chr14 67820157
chr14 67820162
chr14 67820222
chr14 67820238
chr14 67820251
chr14 67820257
chr14 68182576
chr14 68182712
chr14 68182745
chr14 68182789
chr14 68182799
chr14 68210792
chr14 68210821
chr14 68210830
chr14 68210956
chr14 68283510
chr14 68283959
chr14 68283974
chr14 68283997
chr14 68628957
chr14 68628962
chr14 68628970
chr14 68628982
chr14 68628986
chr14 68663798
chr14 68664025
chr14 68685673
chr14 68685707
chr14 68685754
chr14 68685832
chr14 68711968
chr14 68712151
chr14 68734749
chr14 68734773
chr14 68779792
chr14 68779889
chr14 68780042
chr14 68780058
chr14 68780143
chr14 68780171
chr14 68780221
chr14 68780498
chr14 68780650
chr14 68780709
chr14 68781018
chr14 68781039
chr14 68781230
chr14 68787566
chr14 68787675
chr14 68787707
chr14 68787767
chr14 68787770
chr14 68787909
chr14 68788182
chr14 68788229
chr14 68788303
chr14 68788354
chr14 68788468
chr14 68788493
chr14 68788538
chr14 68788778
chr14 68788782
chr14 68788851
chr14 68789001
chr14 68789035
chr14 68789060
chr14 68789073
chr14 68789091
chr14 68789102
chr14 68789116
chr14 68789227
chr14 68789573
chr14 68789593
chr14 68789650
chr14 68789700
chr14 68789711
chr14 68789728
chr14 68789742
chr14 68789907
chr14 68789910
chr14 68789919
chr14 68789960
chr14 68789966
chr14 68789973
chr14 68789984
chr14 68789991
chr14 68790002
chr14 68790005
chr14 68790015
chr14 68790035
chr14 68790042
chr14 68790057
chr14 68790074
chr14 68790085
chr14 68790104
chr14 68790116
chr14 68790138
chr14 68790156
chr14 68790209
chr14 68790228
chr14 68790234
chr14 68790260
chr14 68790264
chr14 68790274
chr14 68790284
chr14 68790290
chr14 68790296
chr14 68790305
chr14 68790307
chr14 68790318
chr14 68790398
chr14 68790577
chr14 68790581
chr14 68790611
chr14 68790681
chr14 68790859
chr14 68790866
chr14 68790872
chr14 68790878
chr14 68790882
chr14 68790884
chr14 68790928
chr14 68791151
chr14 68791211
chr14 68814985
chr14 68815120
chr14 68844416
chr14 68844468
chr14 68844479
chr14 68862942
chr14 68863423
chr14 68863427
chr14 68978042
chr14 69191411
chr14 69191423
chr14 69191430
chr14 69191440
chr14 69191455
chr14 69191471
chr14 69191479
chr14 69191491
chr14 69191506
chr14 69191516
chr14 69191518
chr14 69191524
chr14 69191528
chr14 69191550
chr14 69191558
chr14 69191571
chr14 69191581
chr14 69191611
chr14 69191614
chr14 69191637
chr14 69191639
chr14 69191677
chr14 69191684
chr14 69191698
chr14 69191704
chr14 69397104
chr14 69397288
chr14 69397312
chr14 69398709
chr14 69398730
chr14 69398733
chr14 69398739
chr14 69398751
chr14 69398755
chr14 69398779
chr14 69398837
chr14 69398876
chr14 69535495
chr14 69535498
chr14 69584853
chr14 69584863
chr14 69585052
chr14 69585177
chr14 69612523
chr14 69612565
chr14 69612626
chr14 69612665
chr14 69612723
chr14 69612747
chr14 69612893
chr14 69612927
chr14 69613286
chr14 69613480
chr14 69613547
chr14 69615712
chr14 69615846
chr14 69615935
chr14 69615995
chr14 69616121
chr14 69616539
chr14 69625215
chr14 69625442
chr14 69625451
chr14 69625512
chr14 69625523
chr14 69625557
chr14 69625584
chr14 69883418
chr14 70254585
chr14 70254596
chr14 70254605
chr14 70254620
chr14 70254683
chr14 70254689
chr14 70254694
chr14 70254705
chr14 70289178
chr14 70289270
chr14 70289278
chr14 70289290
chr14 70289300
chr14 70359246
chr14 70359248
chr14 70359252
chr14 70359255
chr14 70359267
chr14 70359272
chr14 70359313
chr14 70359329
chr14 70359332
chr14 70359390
chr14 70359393
chr14 70359412
chr14 70359493
chr14 70359539
chr14 70359556
chr14 70359565
chr14 70359573
chr14 70359575
chr14 70359604
chr14 70359677
chr14 70359717
chr14 70416358
chr14 70416462
chr14 70416490
chr14 70416514
chr14 70416538
chr14 70416572
chr14 70416721
chr14 70416767
chr14 70416772
chr14 70416779
chr14 70416804
chr14 70416809
chr14 70416825
chr14 70416891
chr14 70599831
chr14 70599866
chr14 70600101
chr14 70600128
chr14 70600132
chr14 70600148
chr14 70600193
chr14 70600200
chr14 70600202
chr14 70600618
chr14 70600643
chr14 70600649
chr14 70600671
chr14 70600682
chr14 70600695
chr14 70600698
chr14 70600707
chr14 70600723
chr14 70600741
chr14 70600748
chr14 70600760
chr14 70600765
chr14 70600795
chr14 70600814
chr14 70600816
chr14 70600824
chr14 70600831
chr14 70600840
chr14 70600842
chr14 70600849
chr14 70600856
chr14 70600901
chr14 70600906
chr14 70600970
chr14 70600978
chr14 70601035
chr14 70601042
chr14 70601075
chr14 70601085
chr14 70601153
chr14 70601186
chr14 70640322
chr14 70640596
chr14 70640724
chr14 70640809
chr14 70640827
chr14 70640976
chr14 70641017
chr14 70641026
chr14 70641044
chr14 70641143
chr14 70641214
chr14 70641218
chr14 70641222
chr14 70641230
chr14 70655702
chr14 70655920
chr14 70655947
chr14 70818170
chr14 70818188
chr14 70818233
chr14 70822184
chr14 70822199
chr14 70822235
chr14 70822237
chr14 70822239
chr14 70822262
chr14 70822266
chr14 70822268
chr14 70822272
chr14 70822282
chr14 70822366
chr14 70822370
chr14 70822377
chr14 70822395
chr14 70822411
chr14 70822421
chr14 70822431
chr14 70822441
chr14 70822467
chr14 70822498
chr14 70822509
chr14 70822589
chr14 70822593
chr14 70822612
chr14 70887292
chr14 70908665
chr14 70908671
chr14 70908677
chr14 70908684
chr14 70908718
chr14 70908729
chr14 70908827
chr14 70908832
chr14 70908887
chr14 70908918
chr14 70908931
chr14 70909096
chr14 70909231
chr14 70909358
chr14 70909447
chr14 70981507
chr14 70981530
chr14 70981784
chr14 70981799
chr14 70981882
chr14 70982419
chr14 71319859
chr14 71319869
chr14 71319941
chr14 71320076
chr14 71320094
chr14 71322038
chr14 71322090
chr14 71322121
chr14 71322166
chr14 71322408
chr14 71322427
chr14 71322533
chr14 71322883
chr14 71478672
chr14 71554520
chr14 71554928
chr14 71555045
chr14 71555330
chr14 71555731
chr14 71566160
chr14 71566383
chr14 71566443
chr14 72128569
chr14 72128708
chr14 72183308
chr14 72476651
chr14 72476744
chr14 72476753
chr14 72476782
chr14 72476832
chr14 72476877
chr14 72477006
chr14 72477064
chr14 72518688
chr14 72518709
chr14 72518954
chr14 72519014
chr14 72519063
chr14 72594249
chr14 72594253
chr14 72594318
chr14 72594340
chr14 72594358
chr14 72594607
chr14 72594625
chr14 72594648
chr14 72594668
chr14 72594769
chr14 72594800
chr14 72594838
chr14 72706932
chr14 72894672
chr14 72894688
chr14 72894703
chr14 73026869
chr14 73026871
chr14 73026879
chr14 73026890
chr14 73026904
chr14 73026907
chr14 73026909
chr14 73026914
chr14 73027398
chr14 73136520
chr14 73136547
chr14 73136552
chr14 73136554
chr14 73136557
chr14 73136563
chr14 73136568
chr14 73136571
chr14 73136579
chr14 73136587
chr14 73136601
chr14 73136621
chr14 73136623
chr14 73136633
chr14 73136637
chr14 73136639
chr14 73136650
chr14 73136664
chr14 73136668
chr14 73136673
chr14 73136675
chr14 73318154
chr14 73455430
chr14 73457556
chr14 73457566
chr14 73457951
chr14 73644923
chr14 73644937
chr14 73644943
chr14 73644958
chr14 73644961
chr14 73644967
chr14 73644996
chr14 73644998
chr14 73645033
chr14 73645036
chr14 73645055
chr14 73645060
chr14 73645062
chr14 73645140
chr14 73645151
chr14 73645161
chr14 73645186
chr14 73645191
chr14 73645209
chr14 73645231
chr14 73645246
chr14 73645294
chr14 73645322
chr14 73645404
chr14 73645407
chr14 73645451
chr14 73645468
chr14 73645508
chr14 73696441
chr14 73696703
chr14 73712150
chr14 73712152
chr14 73712210
chr14 73712271
chr14 73712273
chr14 73712312
chr14 73712323
chr14 73712370
chr14 73712385
chr14 73712391
chr14 73712398
chr14 73712654
chr14 73712706
chr14 73712726
chr14 73712736
chr14 73712751
chr14 73712771
chr14 73712840
chr14 73712869
chr14 73712922
chr14 73712944
chr14 73712958
chr14 73712971
[truncated: 1,693,369 more chars]
