# Supplementary material for: Integration of small RNAs from plasma and cerebrospinal fluid for classification of multiple sclerosis
Source: Front Genet. 2022 Nov 17;13:1042483. doi: 10.3389/fgene.2022.1042483 (PMC9713411; doi:10.3389/fgene.2022.1042483)
Supplement: Supplementary file 9 [file DataSheet6.zip › Supplementary_Information6_CSF_cells_SmallSeq.txt]

3trna10-MetCAT_1 NA trna
3trna12-ValAAC_1 NA trna
3trna128-GlyGCC_1 NA trna
3trna26-CysGCA_1 NA trna
3trna27-LeuTAG_1 NA trna
3trna4-TyrGTA_1 NA trna
3trna47-AsnGTT_1 NA trna
3trna8-HisGTG_1 NA trna
3trna9-IleAAT_2 NA trna
ENST00000216181.8 MYH9 protein_coding
ENST00000242351.8 ZC3HAV1 protein_coding
ENST00000251691.4 ARFGEF3 protein_coding
ENST00000257336.4 BIVM protein_coding
ENST00000262719.8 PHLPP1 protein_coding
ENST00000262878.4 SAMHD1 protein_coding
ENST00000262901.4 SIM1 protein_coding
ENST00000264360.6 PCDH10 protein_coding
ENST00000271588.7 HMCN1 protein_coding
ENST00000276708.7 GSDMC protein_coding
ENST00000277942.6 NPFFR1 protein_coding
ENST00000281923.3 MGAT5 protein_coding
ENST00000284384.6 PRKCA nonsense_mediated_decay
ENST00000287814.4 TIMP4 protein_coding
ENST00000294981.7 MAPKAPK2 protein_coding
ENST00000295874.13 PTPRG protein_coding
ENST00000299633.6 HDGFL3 protein_coding
ENST00000305447.4 GRM5 protein_coding
ENST00000306010.7 MGMT protein_coding
ENST00000307145.3 KLF13 protein_coding
ENST00000308942.4 SIPA1L2 protein_coding
ENST00000310085.5 CCDC96 protein_coding
ENST00000312349.4 FNDC9 protein_coding
ENST00000313064.2 LINC00471 lncRNA
ENST00000315357.9 DAZ3 protein_coding
ENST00000315765.9 HEPHL1 protein_coding
ENST00000319074.5 C14orf119 protein_coding
ENST00000319397.6 ETS1 protein_coding
ENST00000321990.4 ATAD5 protein_coding
ENST00000325233.3 C8orf34 protein_coding
ENST00000328252.3 PAPPA protein_coding
ENST00000328299.3 ST6GALNAC3 protein_coding
ENST00000329335.3 RP1L1 processed_transcript
ENST00000329378.7 KIAA0825 protein_coding
ENST00000333681.4 BCL2 protein_coding
ENST00000334062.7 RASA3 protein_coding
ENST00000335891.5 DCAF1 protein_coding
ENST00000339209.7 PHF10 protein_coding
ENST00000342505.4 JAK1 protein_coding
ENST00000345136.6 PLEC protein_coding
ENST00000347310.8 IL23R protein_coding
ENST00000348120.5 RGS7 protein_coding
ENST00000351898.9 SLC4A4 protein_coding
ENST00000354069.6 PID1 protein_coding
ENST00000354897.3 CELF2 protein_coding
ENST00000355327.6 THSD4 protein_coding
ENST00000355946.5 SH3PXD2A protein_coding
ENST00000356956.4 IGF2R protein_coding
ENST00000359015.4 MAP3K5 protein_coding
ENST00000359872.6 ASIC2 protein_coding
ENST00000360064.7 NA NA
ENST00000360256.7 F8 protein_coding
ENST00000360270.6 MSN protein_coding
ENST00000360359.4 ANKS1A protein_coding
ENST00000360995.7 AEBP2 protein_coding
ENST00000361227.2 MT-ND3 protein_coding
ENST00000361335.1 MT-ND4L protein_coding
ENST00000361381.2 MT-ND4 protein_coding
ENST00000361390.2 MT-ND1 protein_coding
ENST00000361421.1 TOX protein_coding
ENST00000361441.4 APOBEC3C protein_coding
ENST00000361453.3 MT-ND2 protein_coding
ENST00000361477.6 ASTN2 protein_coding
ENST00000361567.2 MT-ND5 protein_coding
ENST00000361624.2 MT-CO1 protein_coding
ENST00000361727.6 CNTNAP2 protein_coding
ENST00000361739.1 MT-CO2 protein_coding
ENST00000361789.2 MT-CYB protein_coding
ENST00000361899.2 MT-ATP6 protein_coding
ENST00000362079.2 MT-CO3 protein_coding
ENST00000362330.2 Y_RNA misc_RNA
ENST00000362375.1 Y_RNA misc_RNA
ENST00000362396.1 SNORA60 snoRNA
ENST00000362400.1 RNA5S12 rRNA
ENST00000362412.1  snoRNA
ENST00000362415.1 Y_RNA misc_RNA
ENST00000362416.1 RNU6-1094P snRNA
ENST00000362464.1 RNA5S11 rRNA
ENST00000362467.1 RNA5S3 rRNA
ENST00000362477.1 RNU5E-1 snRNA
ENST00000362482.1 RNA5S1 rRNA
ENST00000362484.1 RNA5SP273 rRNA_pseudogene
ENST00000362507.1 RNU5F-1 snRNA
ENST00000362512.1 RNU12 snRNA
ENST00000362526.1 RNA5S5 rRNA
ENST00000362540.1 Y_RNA misc_RNA
ENST00000362545.1 RNA5SP370 rRNA_pseudogene
ENST00000362554.1 Y_RNA misc_RNA
ENST00000362566.1 SNORD9 snoRNA
ENST00000362607.1 SNORA31 snoRNA
ENST00000362610.1 RNA5SP389 rRNA_pseudogene
ENST00000362645.1 Y_RNA misc_RNA
ENST00000362653.1 RNA5SP226 rRNA_pseudogene
ENST00000362692.1 RNU6-37P snRNA
ENST00000362694.1 RNA5SP502 rRNA_pseudogene
ENST00000362698.1 RNU5A-1 snRNA
ENST00000362704.1 SNORD18C snoRNA
ENST00000362710.1 Y_RNA misc_RNA
ENST00000362739.1 RNA5SP124 rRNA_pseudogene
ENST00000362750.1 RNA5SP258 rRNA_pseudogene
ENST00000362761.1 SNORD33 snoRNA
ENST00000362803.1 SNORD16 snoRNA
ENST00000362805.1  snoRNA
ENST00000362874.1 SNORD36A snoRNA
ENST00000362883.1 SNORD104 snoRNA
ENST00000362901.1 RNA5SP426 rRNA_pseudogene
ENST00000362967.1 NA NA
ENST00000362969.1 RNA5SP150 rRNA
ENST00000362973.1 RNA5SP358 rRNA_pseudogene
ENST00000363004.1 RNA5SP452 rRNA_pseudogene
ENST00000363030.1 NA NA
ENST00000363040.1 RNA5S10 rRNA
ENST00000363046.1 RMRP ribozyme
ENST00000363062.1 RNU1-18P snRNA
ENST00000363079.2 Y_RNA misc_RNA
ENST00000363091.1 SNORD1B snoRNA
ENST00000363120.1 VTRNA1-1 misc_RNA
ENST00000363124.1 RNA5SP145 rRNA_pseudogene
ENST00000363156.1 U8 snoRNA
ENST00000363166.1 RNA5SP65 rRNA_pseudogene
ENST00000363188.1 RNA5SP218 rRNA_pseudogene
ENST00000363194.1 RNY4P9 misc_RNA
ENST00000363214.1 SNORD68 snoRNA
ENST00000363217.1 SNORA73B snoRNA
ENST00000363220.1 Y_RNA misc_RNA
ENST00000363282.1 RNU6-216P snRNA
ENST00000363286.1 RNU5B-1 snRNA
ENST00000363294.1 Y_RNA misc_RNA
ENST00000363299.1 RNU5D-1 snRNA
ENST00000363312.1 Telomerase-vert misc_RNA
ENST00000363315.1 SNORD1C snoRNA
ENST00000363331.1 Y_RNA misc_RNA
ENST00000363341.1 RNY4P27 misc_RNA
ENST00000363389.1 SNORD35A snoRNA
ENST00000363405.1 RNA5SP199 rRNA_pseudogene
ENST00000363408.1 RNA5SP352 rRNA_pseudogene
ENST00000363421.1 Y_RNA misc_RNA
ENST00000363439.1 Y_RNA misc_RNA
ENST00000363444.1 Y_RNA misc_RNA
ENST00000363450.1 SNORA63 snoRNA
ENST00000363473.1 RNA5S8 rRNA
ENST00000363484.1 SNORA71D snoRNA
ENST00000363500.1 RNA5S17 rRNA
ENST00000363511.1 RNA5S4 rRNA
ENST00000363524.1 SNORA38B snoRNA
ENST00000363538.1 RNA5SP74 rRNA_pseudogene
ENST00000363552.1  snoRNA
ENST00000363564.1 RNA5-8SP2 rRNA_pseudogene
ENST00000363593.1 SNORD118 snoRNA
ENST00000363626.1 U8 snoRNA
ENST00000363656.1 RNY4P14 misc_RNA
ENST00000363660.1 SNORD35B snoRNA
ENST00000363664.1 SNORA33 snoRNA
ENST00000363667.1 RNY4P6 misc_RNA
ENST00000363688.1 RNA5SP429 rRNA_pseudogene
ENST00000363745.1 Y_RNA misc_RNA
ENST00000363753.1 SNORD18A snoRNA
ENST00000363754.1 RNA5S6 rRNA
ENST00000363781.1 Y_RNA misc_RNA
ENST00000363804.1 RN7SKP160 misc_RNA
ENST00000363836.1  snoRNA
ENST00000363871.1 RNA5SP161 rRNA_pseudogene
ENST00000363915.1 SNORD8 snoRNA
ENST00000363922.1 SNORA80A snoRNA
ENST00000363925.1 RNU4-1 snRNA
ENST00000363961.1 SNORD36B snoRNA
ENST00000363964.1 Y_RNA misc_RNA
ENST00000363981.1 SNORD27 snoRNA
ENST00000364009.1 SNORD14E snoRNA
ENST00000364043.1 SNORD46 snoRNA
ENST00000364113.1 SNORA3A snoRNA
ENST00000364139.1  snoRNA
ENST00000364161.1 Y_RNA misc_RNA
ENST00000364165.1 RNA5SP469 rRNA_pseudogene
ENST00000364171.1 RNA5SP242 rRNA_pseudogene
ENST00000364189.1 RNA5SP336 rRNA_pseudogene
ENST00000364201.1 Y_RNA misc_RNA
ENST00000364226.1 RNA5SP387 rRNA_pseudogene
ENST00000364228.1 RNY1 misc_RNA
ENST00000364234.1 RNU6-11P snRNA
ENST00000364294.1 RNU4-36P snRNA
ENST00000364315.1 RNA5SP202 rRNA_pseudogene
ENST00000364329.1  snoRNA
ENST00000364331.1 RN7SKP118 misc_RNA
ENST00000364338.1 Y_RNA misc_RNA
ENST00000364357.1 NA NA
ENST00000364409.1 Y_RNA misc_RNA
ENST00000364432.1 SNORA65 snoRNA
ENST00000364451.1 RNA5S9 rRNA
ENST00000364473.1 Y_RNA misc_RNA
ENST00000364485.1 RNA5S14 rRNA
ENST00000364486.1 RNA5SP500 rRNA_pseudogene
ENST00000364507.1 RNY4P23 misc_RNA
ENST00000364533.1 SNORD14B snoRNA
ENST00000364535.1 Y_RNA misc_RNA
ENST00000364543.1 RNA5SP141 rRNA_pseudogene
ENST00000364545.1 RNA5SP204 rRNA_pseudogene
ENST00000364569.1 RNU4-67P snRNA
ENST00000364596.1 Y_RNA misc_RNA
ENST00000364600.1 RNY4P7 misc_RNA
ENST00000364613.1 Y_RNA misc_RNA
ENST00000364617.1 SNORD45B snoRNA
ENST00000364659.1 Y_RNA misc_RNA
ENST00000364678.1 Y_RNA misc_RNA
ENST00000364685.1 Y_RNA misc_RNA
ENST00000364718.1 RNA5S2 rRNA
ENST00000364722.1  snoRNA
ENST00000364725.1 RNA5SP132 rRNA_pseudogene
ENST00000364729.1 SNORA71A snoRNA
ENST00000364784.1 RNU6-7 snRNA
ENST00000364805.1 SNORD32A snoRNA
ENST00000364849.1 SNORD87 snoRNA
ENST00000364853.2 Y_RNA misc_RNA
ENST00000364884.1 SNORD52 snoRNA
ENST00000364902.1 SNORA5C snoRNA
ENST00000364908.1 Y_RNA misc_RNA
ENST00000364915.1 SNORD117 snoRNA
ENST00000364930.1 Y_RNA misc_RNA
ENST00000364935.1 RNU6-1180P snRNA
ENST00000364938.1 SNORA73A snoRNA
ENST00000364950.1 Y_RNA misc_RNA
ENST00000364952.1 RNA5SP149 rRNA_pseudogene
ENST00000364953.1 SNORD48 snoRNA
ENST00000364968.1 SNORD1A snoRNA
ENST00000364991.1 RNA5SP298 rRNA_pseudogene
ENST00000364995.1 SNORD50B snoRNA
ENST00000365012.1  snoRNA
ENST00000365031.1 RN7SKP48 misc_RNA
ENST00000365050.1 RNA5SP442 rRNA_pseudogene
ENST00000365055.1 RNA5S15 rRNA
ENST00000365068.1 Y_RNA misc_RNA
ENST00000365096.1 RNA5-8SP4 rRNA_pseudogene
ENST00000365128.1 SNORA23 snoRNA
ENST00000365161.1 SNORD38A snoRNA
ENST00000365184.1 RNA5SP152 rRNA_pseudogene
ENST00000365186.1 RNA5SP19 rRNA_pseudogene
ENST00000365223.1 SNORD58C snoRNA
ENST00000365274.1 Y_RNA misc_RNA
ENST00000365281.1 RNY4P28 misc_RNA
ENST00000365304.1 RNA5-8SP5 rRNA_pseudogene
ENST00000365328.1 7SK misc_RNA
ENST00000365382.1 SNORD14C snoRNA
ENST00000365387.1 RNA5S16 rRNA
ENST00000365394.1 RNA5SP77 rRNA_pseudogene
ENST00000365403.1 Y_RNA misc_RNA
ENST00000365430.1 RNU6-487P snRNA
ENST00000365436.1 Y_RNA misc_RNA
ENST00000365444.1 SNORD6 snoRNA
ENST00000365465.1  snoRNA
ENST00000365467.1 RNU6-8 snRNA
ENST00000365484.1 RNY3 misc_RNA
ENST00000365530.1 SNORD82 snoRNA
ENST00000365541.1 RNA5SP259 rRNA_pseudogene
ENST00000365571.2 RNY4P10 misc_RNA
ENST00000365602.1 RNA5SP248 rRNA_pseudogene
ENST00000365607.2 SNORD25 snoRNA
ENST00000365633.1 SNORD34 snoRNA
ENST00000365651.1 RNA5S7 rRNA
ENST00000365656.1 RNA5S13 rRNA
ENST00000365668.1 RNU4-2 snRNA
ENST00000366892.4 PRKN protein_coding
ENST00000367268.4 SYT2 protein_coding
ENST00000367421.4 CFHR2 protein_coding
ENST00000367526.7 UTRN protein_coding
ENST00000367545.6 UTRN protein_coding
ENST00000367589.3 XPR1 protein_coding
ENST00000368491.6 CEP85L protein_coding
ENST00000368553.4 NUP210L protein_coding
ENST00000369448.3 TENT5C protein_coding
ENST00000369705.3 ME1 protein_coding
ENST00000370192.6 DPYD protein_coding
ENST00000370392.4 KCNQ5 protein_coding
ENST00000370618.6 NA NA
ENST00000370626.3 AVPI1 protein_coding
ENST00000371941.3 PREX1 protein_coding
ENST00000372486.4 NTMT1 protein_coding
ENST00000372582.4 IL1RAPL2 protein_coding
ENST00000372801.4 STK4 protein_coding
ENST00000373054.5 NA NA
ENST00000373381.7 CSMD2 protein_coding
ENST00000374170.4 ARHGAP22 protein_coding
ENST00000374998.3 MGAT5B processed_transcript
ENST00000376131.7 FGF14 protein_coding
ENST00000377067.6 GPC5 protein_coding
ENST00000377315.4 CACNB2 protein_coding
ENST00000377666.5 NA NA
ENST00000377669.5 KLF12 protein_coding
ENST00000378024.7 AHNAK protein_coding
ENST00000378539.5 PLXNA4 protein_coding
ENST00000378610.1 CDKAL1 protein_coding
ENST00000378818.2 TP53I13 protein_coding
ENST00000378993.4 IL1RAPL1 protein_coding
ENST00000379162.7 PDK3 protein_coding
ENST00000379561.5 FOXO1 protein_coding
ENST00000379715.8 EEF1E1 protein_coding
ENST00000381196.7 PTPRD protein_coding
ENST00000381652.3 JAK2 protein_coding
ENST00000382296.4 DAZ4 protein_coding
ENST00000382433.4 DAZ2 protein_coding
ENST00000382438.5 NKX3-2 protein_coding
ENST00000382496.8 SEMA5A protein_coding
ENST00000383858.1 RNVU1-7 snRNA
ENST00000383861.1 RNU1-28P snRNA
ENST00000383869.1 RNU1-27P snRNA
ENST00000383870.1 SNORA57 snoRNA
ENST00000383873.1 RNU6-25P snRNA
ENST00000383874.1 RNU6-431P snRNA
ENST00000383875.1 SNORD58A snoRNA
ENST00000383884.1 SNORD24 snoRNA
ENST00000383893.1 SNORD45C snoRNA
ENST00000383898.1 RNU6-1 snRNA
ENST00000383903.1 SNORD60 snoRNA
ENST00000383906.1 SNORA80B snoRNA
ENST00000383925.1 RNU1-1 snRNA
ENST00000383948.1 RNU6-32P snRNA
ENST00000383953.1 SNORD21 snoRNA
ENST00000383975.1 RNU1-11P snRNA
ENST00000384010.1 RNVU1-18 snRNA
ENST00000384033.1 SNORA6 snoRNA
ENST00000384045.1 RNU6-44P snRNA
ENST00000384048.1 SNORD37 snoRNA
ENST00000384072.1 SNORA32 snoRNA
ENST00000384081.1 Y_RNA misc_RNA
ENST00000384084.1 SNORA10 snoRNA
ENST00000384095.1 Y_RNA misc_RNA
ENST00000384113.1 Y_RNA misc_RNA
ENST00000384123.1 Y_RNA misc_RNA
ENST00000384147.1 SNORD26 snoRNA
ENST00000384155.1 RNA5SP87 rRNA_pseudogene
ENST00000384170.1 SNORA9B snoRNA
ENST00000384173.1 RNU6-98P snRNA
ENST00000384181.1 RNU1-136P snRNA
ENST00000384198.1 Y_RNA misc_RNA
ENST00000384205.1 RNU6-4P snRNA
ENST00000384214.1 SNORD15A snoRNA
ENST00000384215.1 SNORA9 snoRNA
ENST00000384220.1 SNORA20B snoRNA
ENST00000384221.1 SNORA36A snoRNA
ENST00000384229.1 SNORD49A snoRNA
ENST00000384238.1 RNU6-5P snRNA
ENST00000384245.1 RNU6-17P snRNA
ENST00000384248.1 RNU6-13P snRNA
ENST00000384251.1 Y_RNA misc_RNA
ENST00000384252.1 SNORD61 snoRNA
ENST00000384262.1 SNORD63 snoRNA
ENST00000384274.1 SNORD116-2 snoRNA
ENST00000384278.1 RNU1-2 snRNA
ENST00000384281.1 SNORA54 snoRNA
ENST00000384289.1 SNORA36C snoRNA
ENST00000384290.1 Y_RNA misc_RNA
ENST00000384304.1 SNORD59A snoRNA
ENST00000384314.1 RNU6-3P snRNA
ENST00000384320.2 SNORD51 snoRNA
ENST00000384339.1 SNORA72 snoRNA
ENST00000384342.2 SNORA16A snoRNA
ENST00000384356.1 SNORA72 snoRNA
ENST00000384360.1 SNORA7B snoRNA
ENST00000384384.1 SNORA25 snoRNA
ENST00000384390.1 SNORD14D snoRNA
ENST00000384416.1 SNORA18 snoRNA
ENST00000384423.1 SNORA67 snoRNA
ENST00000384432.1 Y_RNA misc_RNA
ENST00000384437.1 SNORA68 snoRNA
ENST00000384446.1 RNU1-67P snRNA
ENST00000384460.1 Y_RNA misc_RNA
ENST00000384476.1 RNVU1-15 snRNA
ENST00000384478.1 Y_RNA misc_RNA
ENST00000384499.1 RNVU1-2 snRNA
ENST00000384512.1 SNORD45A snoRNA
ENST00000384527.1 RNU6-18P snRNA
ENST00000384528.1 Y_RNA misc_RNA
ENST00000384550.1 SNORD20 snoRNA
ENST00000384561.1 RNU6-30P snRNA
ENST00000384567.1 SNORD7 snoRNA
ENST00000384581.1 SNORA61 snoRNA
ENST00000384582.1 RNU6-429P snRNA
ENST00000384584.1 SNORA44 snoRNA
ENST00000384592.1 RNU1-89P snRNA
ENST00000384604.1 RNU6-12P snRNA
ENST00000384610.1 RNVU1-1 snRNA
ENST00000384613.1 RNU6-225P snRNA
ENST00000384619.1 RNVU1-17 snRNA
ENST00000384627.1 RNU6-2 snRNA
ENST00000384630.1 RNU6-14P snRNA
ENST00000384659.1 RNU1-4 snRNA
ENST00000384662.1 SNORA20 snoRNA
ENST00000384665.1 Y_RNA misc_RNA
ENST00000384674.1 SNORA64 snoRNA
ENST00000384693.1 SNORD30 snoRNA
ENST00000384706.1 SNORD28 snoRNA
ENST00000384714.1 SNORD15B snoRNA
ENST00000384741.1 RNU6-41P snRNA
ENST00000384744.1 SNORA80E snoRNA
ENST00000384756.1 SNORD22 snoRNA
ENST00000384763.1 Y_RNA misc_RNA
ENST00000384765.1 SNORA7A snoRNA
ENST00000384766.1 Y_RNA misc_RNA
ENST00000384769.1 SNORD102 snoRNA
ENST00000384770.1 RNVU1-14 snRNA
ENST00000384776.1 RNU6-9 snRNA
ENST00000384782.1 RNU1-3 snRNA
ENST00000384792.1 SNORA66 snoRNA
ENST00000385197.1 MIR33A miRNA
ENST00000386037.1 SNORD94 snoRNA
ENST00000386062.1 SNORD73A snoRNA
ENST00000386347.1 MT-TL1 Mt_tRNA
ENST00000386683.1 SNORD64 snoRNA
ENST00000386745.1 SNORD83B snoRNA
ENST00000386747.1 SNORD83A snoRNA
ENST00000386847.1 SNORA48 snoRNA
ENST00000386910.1 SNORD105 snoRNA
ENST00000386967.1 SNORD41 snoRNA
ENST00000387069.1 RNU11 snRNA
ENST00000387314.1 MT-TF Mt_tRNA
ENST00000387342.1 MT-TV Mt_tRNA
ENST00000387347.2 MT-RNR2 Mt_rRNA
ENST00000387365.1 MT-TI Mt_tRNA
ENST00000387372.1 MT-TQ Mt_tRNA
ENST00000387377.1 MT-TM Mt_tRNA
ENST00000387382.1 MT-TW Mt_tRNA
ENST00000387392.1 MT-TA Mt_tRNA
ENST00000387400.1 MT-TN Mt_tRNA
ENST00000387405.1 MT-TC Mt_tRNA
ENST00000387409.1 MT-TY Mt_tRNA
ENST00000387416.2 MT-TS1 Mt_tRNA
ENST00000387419.1 MT-TD Mt_tRNA
ENST00000387421.1 MT-TK Mt_tRNA
ENST00000387429.1 MT-TG Mt_tRNA
ENST00000387439.1 MT-TR Mt_tRNA
ENST00000387441.1 MT-TH Mt_tRNA
ENST00000387449.1 MT-TS2 Mt_tRNA
ENST00000387456.1 MT-TL2 Mt_tRNA
ENST00000387459.1 MT-TE Mt_tRNA
ENST00000387460.2 MT-TT Mt_tRNA
ENST00000387461.2 MT-TP Mt_tRNA
ENST00000388940.7 SCFD2 protein_coding
ENST00000389680.2 MT-RNR1 Mt_rRNA
ENST00000390136.2 NA NA
ENST00000390237.2 IGKC IG_C_gene
ENST00000390542.5 IGHG1 IG_C_gene
ENST00000390833.1 SNORD67 snoRNA
ENST00000390842.1 U8 snoRNA
ENST00000390856.1 SNORD66 snoRNA
ENST00000390930.1 SNORD17 snoRNA
ENST00000390981.1 SNORD89 snoRNA
ENST00000391004.1 Y_RNA misc_RNA
ENST00000391023.1 Y_RNA misc_RNA
ENST00000391040.1  snoRNA
ENST00000391079.1 SNORD65 snoRNA
ENST00000391094.1 RNA5SP323 rRNA_pseudogene
ENST00000391100.1 SNORA74B snoRNA
ENST00000391107.1 RNY4P18 misc_RNA
ENST00000391131.1 RNA5SP252 rRNA_pseudogene
ENST00000391141.1 SNORA53 snoRNA
ENST00000391145.1 SNORD90 snoRNA
ENST00000391146.1 Y_RNA misc_RNA
ENST00000391150.1 SNORD69 snoRNA
ENST00000391162.1 SNORA12 snoRNA
ENST00000391185.2 SNORA17A snoRNA
ENST00000391232.1 SNORD70 snoRNA
ENST00000391305.1 SNORA3B snoRNA
ENST00000392870.2 GRK5 protein_coding
ENST00000395183.5 ARHGAP24 protein_coding
ENST00000395720.2 ANKDD1A protein_coding
ENST00000397311.4 JARID2 protein_coding
ENST00000401376.3 MIR941-4 miRNA
ENST00000401467.5 PSG8 protein_coding
ENST00000402465.6  nonsense_mediated_decay
ENST00000405772.4 CBLB protein_coding
ENST00000406453.3 SLC29A4 protein_coding
ENST00000406733.1 TBC1D22A protein_coding
ENST00000407524.1  lncRNA
ENST00000408061.1 SNORD88C snoRNA
ENST00000408189.1 SNORD110 snoRNA
ENST00000408314.1 SNORD88A snoRNA
ENST00000408493.2 SNORA81 snoRNA
ENST00000408573.1 SNORD100 snoRNA
ENST00000408587.1 SNORD111B snoRNA
ENST00000408612.1 SNORD99 snoRNA
ENST00000408716.1 SNORA77 snoRNA
ENST00000408813.1 SNORD93 snoRNA
ENST00000408876.1 SNORD23 snoRNA
ENST00000408984.6 WWOX protein_coding
ENST00000409853.4 FCHSD2 protein_coding
ENST00000409884.4 LRRTM4 protein_coding
ENST00000410344.1 RNU2-33P snRNA
ENST00000410361.1 RNU2-36P snRNA
ENST00000410396.1 RNU2-2P snRNA
ENST00000410413.1 SNORD19C snoRNA
ENST00000410433.1 SNORD12B snoRNA
ENST00000410451.1 RNA5SP203 rRNA_pseudogene
ENST00000410482.1 RNU2-59P snRNA
ENST00000410508.1 RNU2-26P snRNA
ENST00000410535.1 Y_RNA misc_RNA
ENST00000410577.1 Y_RNA misc_RNA
ENST00000410669.1 Y_RNA misc_RNA
ENST00000410694.1 RNU2-48P snRNA
ENST00000410695.1 RNU2-37P snRNA
ENST00000410766.1 Y_RNA misc_RNA
ENST00000410794.1 RNU2-7P snRNA
ENST00000410818.1 RNU4-46P snRNA
ENST00000410874.1 RNA5SP225 rRNA_pseudogene
ENST00000410920.1 Y_RNA misc_RNA
ENST00000411039.1 RNA5SP222 rRNA_pseudogene
ENST00000411069.1 RNU2-61P snRNA
ENST00000411222.1 Y_RNA misc_RNA
ENST00000411288.1 Y_RNA misc_RNA
ENST00000411292.1 SNORD71 snoRNA
ENST00000411317.1 NA NA
ENST00000411975.4 ABCA13 protein_coding
ENST00000413522.1 SNORD56 snoRNA
ENST00000414075.4 GAS5 lncRNA
ENST00000414273.1 MTCO1P12 unprocessed_pseudogene
ENST00000414300.1 LINC01885 lncRNA
ENST00000415845.1 STAT5B protein_coding
ENST00000416494.5 FAM234B nonsense_mediated_decay
ENST00000416718.2 MTCO3P12 unprocessed_pseudogene
ENST00000416754.1 RUNX1 protein_coding
ENST00000416836.4 PLCB4 protein_coding
ENST00000417208.1 SMOC2 protein_coding
ENST00000417523.4 TRRAP protein_coding
ENST00000417537.1 NAMPT protein_coding
ENST00000418236.4 ARHGAP26 protein_coding
ENST00000419002.5 COLEC11 processed_transcript
ENST00000419035.1 EPCAM-DT lncRNA
ENST00000419706.5 BTBD9 protein_coding
ENST00000419932.1 NA NA
ENST00000419940.4 TGFA protein_coding
ENST00000420084.1  unprocessed_pseudogene
ENST00000420316.5 EGFR protein_coding
ENST00000420922.5 FTCDNL1 protein_coding
ENST00000421035.2 UTRN protein_coding
ENST00000421581.1  lncRNA
ENST00000421768.1 LARGE1 nonsense_mediated_decay
ENST00000421865.2 LAMA2 protein_coding
ENST00000423686.1 MRPS31P5 transcribed_unprocessed_pseudogene
ENST00000425290.1  lncRNA
ENST00000425668.1 PSG8-AS1 lncRNA
ENST00000425771.4 GAS5 lncRNA
ENST00000426221.4 SCML4 nonsense_mediated_decay
ENST00000426329.5 CARM1P1 transcribed_unprocessed_pseudogene
ENST00000426867.1 SNORD62B snoRNA
ENST00000426956.1 SOAT1 protein_coding
ENST00000427025.5 NHSL1 protein_coding
ENST00000427426.1 MTCO2P12 unprocessed_pseudogene
ENST00000427444.1 HFM1 protein_coding
ENST00000427802.2 FSTL5 protein_coding
ENST00000428085.1 MFSD9 nonsense_mediated_decay
ENST00000428514.1 SNORD62A snoRNA
ENST00000428762.4 RELN protein_coding
ENST00000428929.4 CAMKMT protein_coding
ENST00000429656.1  unprocessed_pseudogene
ENST00000431432.1  lncRNA
ENST00000431824.2 IGF2BP1 protein_coding
ENST00000433211.5 CTNNA3 protein_coding
ENST00000433442.1 UST-AS2 lncRNA
ENST00000434214.1 TMEM38B protein_coding
ENST00000434796.4 GAS5 retained_intron
ENST00000435576.2 TRABD2B processed_transcript
ENST00000435946.1  lncRNA
ENST00000435962.5 TC2N protein_coding
ENST00000436459.2 EEF1A1P5 processed_pseudogene
ENST00000436949.4 SEMA3A protein_coding
ENST00000437857.2 CCDC181 retained_intron
ENST00000438509.1 CNN3-DT lncRNA
ENST00000438647.3 RAPGEF1 protein_coding
ENST00000439189.1 RPL13AP5 processed_pseudogene
ENST00000439232.2 SNORA71B snoRNA
ENST00000439830.4 ANKRD28 nonsense_mediated_decay
ENST00000440200.4  processed_transcript
ENST00000441315.1 ABCB5 nonsense_mediated_decay
ENST00000442430.1 PIM2 protein_coding
ENST00000443726.2 BCL11B protein_coding
ENST00000444357.4 BMS1P17 processed_transcript
ENST00000444770.1  lncRNA
ENST00000445072.1 LINC01035 lncRNA
ENST00000445125.2  processed_pseudogene
ENST00000446523.4 PDIA3 nonsense_mediated_decay
ENST00000446749.1 ZNF385D nonsense_mediated_decay
ENST00000446781.3 KIF5C-AS1 lncRNA
ENST00000447585.1 OFD1P5Y unprocessed_pseudogene
ENST00000448188.1 SNORD57 snoRNA
ENST00000448671.1 LINC02641 lncRNA
ENST00000448947.2 C6orf223 lncRNA
ENST00000449842.1 LINC01344 lncRNA
ENST00000450123.5 BCL6 protein_coding
ENST00000451853.1 VDAC1P12 processed_pseudogene
ENST00000453141.4 HDLBP protein_coding
ENST00000453902.1 LINC01456 lncRNA
ENST00000456159.1 MET protein_coding
ENST00000456197.1 TRRAP protein_coding
ENST00000456327.1 SILC1 lncRNA
ENST00000457242.1 LPP protein_coding
ENST00000457407.1  lncRNA
ENST00000457478.1 LINC01250 lncRNA
ENST00000457540.1 MTND2P28 unprocessed_pseudogene
ENST00000458220.1 GAS5 retained_intron
ENST00000458748.1 SCARNA2 scaRNA
ENST00000458770.1 SNORD105B snoRNA
ENST00000458797.1 SCARNA7 scaRNA
ENST00000458838.1 SNORD121B snoRNA
ENST00000458892.1 SNORD127 snoRNA
ENST00000458893.1 SNORD42B snoRNA
ENST00000459006.1 Y_RNA misc_RNA
ENST00000459091.1 Y_RNA misc_RNA
ENST00000459124.2 SNORD11 snoRNA
ENST00000459155.1 SCARNA12 snoRNA
ENST00000459159.1 SNORD54 snoRNA
ENST00000459163.1 SNORD2 snoRNA
ENST00000459174.1 SNORD4A snoRNA
ENST00000459187.1 SNORD97 snoRNA
ENST00000459254.1 RNY4P25 misc_RNA
ENST00000459255.1 SCARNA10 snoRNA
ENST00000459274.1 RNU1-88P snRNA
ENST00000459299.1 SNORD13 snoRNA
ENST00000459342.1 SNORD5 snoRNA
ENST00000459433.1 SNORD107 snoRNA
ENST00000459503.1 RNA5SP103 rRNA_pseudogene
ENST00000459579.1 SNORD10 snoRNA
ENST00000459584.1 SNORD42A snoRNA
ENST00000459623.1 SNORD19B snoRNA
ENST00000459725.1 RPL13AP20 processed_pseudogene
ENST00000459747.1 MBNL1 protein_coding
ENST00000459864.1 PLD5 protein_coding
ENST00000460085.1 ATP6V1E1 processed_transcript
ENST00000460805.4 FOXP1 retained_intron
ENST00000461520.4 USP54 processed_transcript
ENST00000463006.4 NA NA
ENST00000463397.3 RN7SL674P misc_RNA
ENST00000463705.4 CHRNA4 processed_transcript
ENST00000463879.1 ANKRD44 retained_intron
ENST00000464554.4 DIS3L2 retained_intron
ENST00000464816.1 NEPRO retained_intron
ENST00000465467.1 EPS15 nonsense_mediated_decay
ENST00000465614.1 LMO2 retained_intron
ENST00000466531.4 BCL2L14 processed_transcript
ENST00000466540.2 DNAH12 protein_coding
ENST00000466840.4 ERCC6L2 processed_transcript
ENST00000466977.1 MTO1 retained_intron
ENST00000467655.1 CEP97 nonsense_mediated_decay
ENST00000467673.4 MACF1 retained_intron
ENST00000467883.3 RN7SL128P misc_RNA
ENST00000468200.2 C12orf40 nonsense_mediated_decay
ENST00000469117.4 ARHGAP15 processed_transcript
ENST00000469129.1 SMC1A retained_intron
ENST00000469481.1 STAG2 processed_transcript
ENST00000469524.1 EIF4E3 protein_coding
ENST00000470531.4 CHD3 nonsense_mediated_decay
ENST00000470729.4 ANKRD30BL processed_transcript
ENST00000471086.3 RN7SL396P misc_RNA
ENST00000471727.2 APLF processed_transcript
ENST00000471894.1 PUM1 retained_intron
ENST00000472020.1 EXOC4 processed_transcript
ENST00000472022.1 KLF12 retained_intron
ENST00000472043.1 ZNF684 processed_transcript
ENST00000472700.5 KCNAB2 protein_coding
ENST00000473776.1 WEE2-AS1 retained_intron
ENST00000474177.1 PLD5 processed_transcript
ENST00000474384.2 SNRPB nonsense_mediated_decay
ENST00000474521.1 FGFR3 retained_intron
ENST00000474522.4 ZFAND3 protein_coding
ENST00000475638.5 COG5 processed_transcript
ENST00000476300.1 RPL13A retained_intron
ENST00000478223.2 SKI processed_transcript
ENST00000478671.5 FAM178B processed_transcript
ENST00000479173.1 OSBPL10 processed_transcript
ENST00000479428.3 RN7SL546P misc_RNA
ENST00000479979.1 CD247 processed_transcript
ENST00000480117.1 PPM1L processed_transcript
ENST00000480707.1 MALRD1 processed_transcript
ENST00000481115.2 PKP4 nonsense_mediated_decay
ENST00000481402.4 AKAP4 processed_transcript
ENST00000481762.4 ZNF767P processed_transcript
ENST00000481801.4 MGAT5 processed_transcript
ENST00000483264.1 CCAR1 processed_transcript
ENST00000484130.1 RPL13AP25 processed_pseudogene
ENST00000484842.1 OPHN1 processed_transcript
ENST00000485431.1 PIM2 processed_transcript
ENST00000487470.1 CHRM3 processed_transcript
ENST00000487696.1 CAMK1D retained_intron
ENST00000488123.2 NA NA
ENST00000488281.1 RPL13AP2 processed_pseudogene
ENST00000488467.4 FHIT protein_coding
ENST00000488535.2 ABCA2 nonsense_mediated_decay
ENST00000488742.4 GCNT2 processed_transcript
ENST00000488831.4 ZC4H2 processed_transcript
ENST00000489103.4 HIVEP3 processed_transcript
ENST00000490232.3 RN7SL2 misc_RNA
ENST00000490952.1 FHIT retained_intron
ENST00000491787.6 PBX3 protein_coding
ENST00000492335.4 CHRM3 processed_transcript
ENST00000492378.1 GOT2 retained_intron
ENST00000492542.1 SORBS1 protein_coding
ENST00000492782.4 IKZF1 protein_coding
ENST00000493613.4 NUDCD3 processed_transcript
ENST00000494482.1 PARD3B processed_transcript
ENST00000494580.1 CTNNA3 protein_coding
ENST00000494948.1 KIAA0319L protein_coding
ENST00000495623.1  processed_pseudogene
ENST00000496220.1 LINC01994 lncRNA
ENST00000496393.2 NVL processed_transcript
ENST00000497395.4 ABI3BP protein_coding
ENST00000497402.1 WARS2 processed_transcript
ENST00000497526.1 NT5DC4 processed_transcript
ENST00000498070.4 PPP1R12B processed_transcript
ENST00000498517.4 ARHGEF3 processed_transcript
ENST00000498739.1 PRKCB protein_coding
ENST00000499481.2  lncRNA
ENST00000501122.2 NEAT1 lncRNA
ENST00000502699.4 GRID2 nonsense_mediated_decay
ENST00000503396.4 PDS5A protein_coding
ENST00000503743.4 KAZN protein_coding
ENST00000504012.1 LINC01340 lncRNA
ENST00000504256.4 ANAPC4 retained_intron
ENST00000504293.4 RPS23 retained_intron
ENST00000505181.4 NA NA
ENST00000505383.1 ARL15 retained_intron
ENST00000505509.1 MARCHF11 processed_transcript
ENST00000505645.1  lncRNA
ENST00000505687.4 GRID2 processed_transcript
ENST00000506480.4  lncRNA
ENST00000507023.1 AGA-DT lncRNA
ENST00000507373.1 SH3TC2-DT lncRNA
ENST00000507458.2 SMN2 nonsense_mediated_decay
ENST00000507747.1  protein_coding
ENST00000507863.1 MARCHF6 processed_transcript
ENST00000508066.1 ARAP2 retained_intron
ENST00000508575.1 MROH2B retained_intron
ENST00000508755.1 ANAPC13 retained_intron
ENST00000508772.4 THAP9-AS1 lncRNA
ENST00000508832.2 MALAT1 lncRNA
ENST00000509012.4 TENM3-AS1 lncRNA
ENST00000509247.1 RAI14 processed_transcript
ENST00000509667.4 PLPP1 nonsense_mediated_decay
ENST00000509729.3  unprocessed_pseudogene
ENST00000510013.1 PCBD2 processed_transcript
ENST00000510379.1 ARHGAP10 retained_intron
ENST00000510391.1  lncRNA
ENST00000510463.1 DKK2 protein_coding
ENST00000510534.1 DKK2 retained_intron
ENST00000510685.1 FSTL4 protein_coding
ENST00000510737.1 USP53 processed_transcript
ENST00000511037.1 MTND5P11 processed_pseudogene
ENST00000511199.1 SORCS2 processed_transcript
ENST00000511380.1 ANK2 protein_coding
ENST00000511919.4 LINC01091 lncRNA
ENST00000512381.1 CCND3 processed_transcript
ENST00000513021.1 LRBA processed_transcript
ENST00000513314.1 DHFR retained_intron
ENST00000513779.1  lncRNA
ENST00000514057.1 MTATP6P1 unprocessed_pseudogene
ENST00000514133.1 SGCB nonsense_mediated_decay
ENST00000514240.1  lncRNA
ENST00000514552.4 PDE4D protein_coding
ENST00000514588.1 CCND3 protein_coding
ENST00000515010.4 FYB1 protein_coding
ENST00000515896.1 RNA5-8SP6 rRNA_pseudogene
ENST00000515932.1 RNU4ATAC13P snRNA
ENST00000515939.1 RNU4ATAC11P snRNA
ENST00000515961.1 RNA5SP486 rRNA_pseudogene
ENST00000515981.1 SCARNA16 scaRNA
ENST00000515982.1 SCARNA6 scaRNA
ENST00000516014.2 RNA5SP162 rRNA_pseudogene
ENST00000516111.1 RNA5SP216 rRNA_pseudogene
ENST00000516192.1 RNA5SP303 rRNA_pseudogene
ENST00000516201.1 SCARNA5 scaRNA
ENST00000516225.1 RNY4P37 misc_RNA
ENST00000516327.1  snoRNA
ENST00000516330.1  scaRNA
ENST00000516362.1 Y_RNA misc_RNA
ENST00000516404.1 SNORA74D snoRNA
ENST00000516441.1 Y_RNA misc_RNA
ENST00000516507.1 RNY4 misc_RNA
ENST00000516508.1 Y_RNA misc_RNA
ENST00000516659.1 RNU2-57P snRNA
ENST00000516672.1 SCARNA13 scaRNA
ENST00000516678.1 RNY4P20 misc_RNA
ENST00000516733.1 SNORD36C snoRNA
ENST00000516775.1 NA NA
ENST00000516814.1 RNA5SP481 rRNA_pseudogene
ENST00000516827.1 RNU6-826P snRNA
ENST00000516846.1 Y_RNA misc_RNA
ENST00000516869.1 RPPH1 ribozyme
ENST00000516881.1 SCARNA15 scaRNA
ENST00000516967.1 RNU4ATAC10P snRNA
ENST00000517026.1 SCARNA21 scaRNA
ENST00000517041.1 RNU1-117P snRNA
ENST00000517057.1 RNA5SP243 rRNA_pseudogene
ENST00000517097.1 SCARNA3 scaRNA
ENST00000517146.1 RNU4ATAC9P snRNA
ENST00000517226.1 RNU4ATAC5P snRNA
ENST00000517242.1 SNORA31B snoRNA
ENST00000517285.1 SNORD36 snoRNA
ENST00000517711.4  lncRNA
ENST00000517913.4 SGCD protein_coding
ENST00000518549.1 CPA6 retained_intron
ENST00000518634.1 EIF3E processed_transcript
ENST00000518820.1 ADGRB1 retained_intron
ENST00000518928.1 TSNARE1 processed_transcript
ENST00000519689.1  lncRNA
ENST00000520064.2 LARP4 protein_coding
ENST00000520668.1 CDH12 processed_transcript
ENST00000520819.4  lncRNA
ENST00000522153.1 CD74 retained_intron
ENST00000522537.4 MOK protein_coding
ENST00000522917.4 FER1L6 protein_coding
ENST00000523278.4 UBE2W protein_coding
ENST00000524106.1 THAP8 processed_transcript
ENST00000524114.4 PINX1 protein_coding
ENST00000524120.4 MOK processed_transcript
ENST00000524176.2 MYBL1 protein_coding
ENST00000524202.4 PTK2 nonsense_mediated_decay
ENST00000524235.4 ZFPM2 processed_transcript
ENST00000524717.4 MAML2 protein_coding
ENST00000525997.1 PUM1 protein_coding
ENST00000527088.1 DLG2 protein_coding
ENST00000527767.6 FLI1 protein_coding
ENST00000528206.1 ASRGL1 protein_coding
ENST00000528688.4 TENM4 processed_transcript
ENST00000529666.1 AAMDC nonsense_mediated_decay
ENST00000529961.1  lncRNA
ENST00000529979.4 IRAG1-AS1 lncRNA
ENST00000530260.4 DLG2 processed_transcript
ENST00000530307.1 SLCO5A1 protein_coding
ENST00000530669.1 PUM1 nonsense_mediated_decay
ENST00000530858.4 GRM5P1 transcribed_unprocessed_pseudogene
ENST00000531305.1 ALG9-IT1 lncRNA
ENST00000531901.4 EYA4 protein_coding
ENST00000532159.1 PDHX retained_intron
ENST00000532451.1 SORL1 processed_transcript
ENST00000533112.4 MYO18A protein_coding
ENST00000533459.1  lncRNA
ENST00000534317.1 PDE3B processed_transcript
ENST00000534336.1 MALAT1 lncRNA
ENST00000535943.1 INTS4 protein_coding
ENST00000536684.2 MTRNR2L8 protein_coding
ENST00000536795.1 CCND2 retained_intron
ENST00000537116.4 ACSF3 processed_transcript
ENST00000538081.4 RASSF8 processed_transcript
ENST00000540040.2 MTRNR2L1 protein_coding
ENST00000540091.1 SPPL3 protein_coding
ENST00000540815.2 LGR5 protein_coding
ENST00000542675.1 PDE3A retained_intron
ENST00000543021.4 NUP37 processed_transcript
ENST00000543500.2 MTRNR2L3 protein_coding
ENST00000544824.2 MTRNR2L7 protein_coding
ENST00000544868.2 MALAT1 lncRNA
ENST00000544932.1 NA NA
ENST00000545000.1 CWC27 processed_transcript
ENST00000545075.2 MTRNR2L10 protein_coding
ENST00000545609.2 PLEKHA8P1 processed_transcript
ENST00000545829.1 PRB2 processed_transcript
ENST00000545920.1 SNHG1 lncRNA
ENST00000546190.4 ADGRB3 protein_coding
ENST00000546689.1 CHST11 protein_coding
ENST00000548647.1 ATP5F1B processed_transcript
ENST00000548930.4 CERS5 processed_transcript
ENST00000549016.1 CHST11 protein_coding
ENST00000549165.1 GNPTAB protein_coding
ENST00000550103.2 EFCAB11 processed_transcript
ENST00000550724.1 HECTD4 nonsense_mediated_decay
ENST00000551015.1 NUBPL processed_transcript
ENST00000551082.2  lncRNA
ENST00000551229.2  lncRNA
ENST00000551486.1 LIMA1 retained_intron
ENST00000551938.1 SNHG14 lncRNA
ENST00000552277.3 LINC01619 lncRNA
ENST00000553371.1 LGMN protein_coding
ENST00000553547.4 AKAP6 protein_coding
ENST00000553827.1 LINC02307 lncRNA
ENST00000554243.1 MTCO1P2 unprocessed_pseudogene
ENST00000554318.2  lncRNA
ENST00000554403.1 ZFHX2-AS1 retained_intron
ENST00000554814.1  lncRNA
ENST00000554926.1  lncRNA
ENST00000555015.4 SRP54-AS1 processed_transcript
ENST00000555083.4 GABRG3 protein_coding
ENST00000555476.4 C14orf39 protein_coding
ENST00000555692.4 FERMT2 protein_coding
ENST00000555855.4 FOXN3 protein_coding
ENST00000556196.4 MYO5A nonsense_mediated_decay
ENST00000556810.4 TMEM260 protein_coding
ENST00000557430.1 SLC35F4 processed_transcript
ENST00000558209.1  lncRNA
ENST00000558607.1  lncRNA
ENST00000558680.4 ZNF609 processed_transcript
ENST00000558829.1 ATP8B4 protein_coding
ENST00000560036.1 WDR72 protein_coding
ENST00000562611.1 GSG1L nonsense_mediated_decay
ENST00000563376.4 PHKB protein_coding
ENST00000565066.4 ABHD2 protein_coding
ENST00000569523.1 PLCG2 processed_transcript
ENST00000570149.1 RPL13 retained_intron
ENST00000571722.3 SNORD3B-2 snoRNA
ENST00000573177.1 DLGAP1-AS2 lncRNA
ENST00000574245.1  lncRNA
ENST00000574371.1 MTCO1P40 processed_pseudogene
ENST00000574597.1 ALDH3A2 processed_transcript
ENST00000577363.1 IL6ST processed_transcript
ENST00000577597.4 MAP3K3 nonsense_mediated_decay
ENST00000577708.1  miRNA
ENST00000577887.1 SNORD53B snoRNA
ENST00000578063.4 PRKCA nonsense_mediated_decay
ENST00000578179.1 SNORA77B snoRNA
ENST00000578189.1 NOTCH2NLC protein_coding
ENST00000578207.4 NA NA
ENST00000578934.1 Y_RNA misc_RNA
ENST00000579879.1 SNORD95 snoRNA
ENST00000579969.1 SNORD53 snoRNA
ENST00000580524.1  lncRNA
ENST00000580533.1 SNORD3C snoRNA
ENST00000580972.1 RNU4ATAC snRNA
ENST00000581392.2 RN7SL49P misc_RNA
ENST00000581419.1 SKAP1 nonsense_mediated_decay
ENST00000581458.2 RN7SL5P misc_RNA
ENST00000581525.1 SNORD55 snoRNA
ENST00000582401.4 TXNIP protein_coding
ENST00000582514.1 RAI1 processed_transcript
ENST00000582913.4 PIEZO2 nonsense_mediated_decay
ENST00000583222.1 PIK3R5 processed_transcript
ENST00000583861.1 SNORD43 snoRNA
ENST00000584058.2 RN7SL4P misc_RNA
ENST00000584275.1 SNORD84 snoRNA
ENST00000584296.1 WIPF2 protein_coding
ENST00000584471.4 PITPNC1 protein_coding
ENST00000584858.2 C8orf34-AS1 lncRNA
ENST00000584923.1 SNORD3A snoRNA
ENST00000585078.1 SNORD92 snoRNA
ENST00000585886.4 TNPO2 non_stop_decay
ENST00000586594.1 RAB27B processed_transcript
ENST00000586825.1 TXNL4A nonsense_mediated_decay
ENST00000587305.1 LINC02210-CRHR1 processed_transcript
ENST00000587591.4 C18orf25 protein_coding
ENST00000589020.1 SSC5D protein_coding
ENST00000589056.4 PIK3C3 protein_coding
ENST00000590399.1  lncRNA
ENST00000591219.4 EPS8L1 retained_intron
ENST00000592308.1 ZNF229 protein_coding
ENST00000592396.1 SAFB retained_intron
ENST00000593495.2 NOTCH2NLB protein_coding
ENST00000593817.1 LRMDA processed_transcript
ENST00000594671.4 DPP9 protein_coding
ENST00000596638.1 SIN3B protein_coding
ENST00000597024.1 DPP9 processed_transcript
ENST00000597748.4 ZNF415 protein_coding
ENST00000598139.4 PAQR9-AS1 lncRNA
ENST00000600213.3 MTRNR2L12 protein_coding
ENST00000601079.4 MIR663AHG lncRNA
ENST00000601860.4  lncRNA
ENST00000602198.4 TEX101 protein_coding
ENST00000602877.1 ANXA8 retained_intron
ENST00000603274.1  unprocessed_pseudogene
ENST00000604646.1 MTRNR2L11 protein_coding
ENST00000604952.1 MTRNR2L6 protein_coding
ENST00000605806.1 RNVU1-31 snRNA
ENST00000606526.1 SNORD14A snoRNA
ENST00000606577.1 SNORD96A snoRNA
ENST00000606623.1 RNU6-6P snRNA
ENST00000606950.1 NA NA
ENST00000607313.1 SNORD58B snoRNA
ENST00000607318.1 RNA5SP357 rRNA_pseudogene
ENST00000607330.1 MEIS3 processed_transcript
ENST00000607874.1 BCORL1 protein_coding
ENST00000608459.2 SNORD91B snoRNA
ENST00000608521.4 MIR663AHG lncRNA
ENST00000609620.2 SNORD91A snoRNA
ENST00000610229.1  lncRNA
ENST00000610442.1  nonsense_mediated_decay
ENST00000610452.1 COL15A1 protein_coding
ENST00000610460.1 5_8S_rRNA rRNA
ENST00000610481.1 MALAT1 lncRNA
ENST00000610674.1 RN7SL3 misc_RNA
ENST00000610809.1  lncRNA
ENST00000610976.1 RNVU1-28 snRNA
ENST00000611049.3 GRID2 protein_coding
ENST00000611066.1  miRNA
ENST00000611197.1 C5orf67 lncRNA
ENST00000611300.1  sRNA
ENST00000611393.1 NA NA
ENST00000611544.1 U2 snRNA
ENST00000612268.1 NA NA
ENST00000612313.1 PDE4DIPP4 processed_transcript
ENST00000612463.1 RNA5-8SN2 rRNA
ENST00000612665.1 RNA5SP440 rRNA_pseudogene
ENST00000612732.1 5_8S_rRNA rRNA
ENST00000612822.1 NA NA
ENST00000613023.1 RNVU1-19 snRNA
ENST00000613119.1 U2 snRNA
ENST00000613359.1 RNA5-8SN3 rRNA
ENST00000613778.1 U2 snRNA
ENST00000613956.1 U2 snRNA
ENST00000614151.1 NA NA
ENST00000614365.1 5_8S_rRNA rRNA
ENST00000614492.1  miRNA
ENST00000615294.1 NA NA
ENST00000615427.1 U2 snRNA
ENST00000615825.1 MME protein_coding
ENST00000615833.1 LINC01378 lncRNA
ENST00000615842.1 RNVU1-29 snRNA
ENST00000615892.3 PPP1R18 protein_coding
ENST00000616345.1 U2 snRNA
ENST00000616535.1 U2 snRNA
ENST00000616778.3 NA NA
ENST00000616860.1 NA NA
ENST00000617236.1 NA NA
ENST00000617238.1 NA NA
ENST00000617489.1 MALAT1 lncRNA
ENST00000617626.1 RNVU1-2A snRNA
ENST00000617785.1 U2 snRNA
ENST00000617791.1 MALAT1 lncRNA
ENST00000617878.1 PDE4DIPP7 processed_transcript
ENST00000618424.3 NA NA
ENST00000618602.1 U2 snRNA
ENST00000618664.1 RNU2-1 snRNA
ENST00000618786.1 RN7SL1 misc_RNA
ENST00000618808.3 NA NA
ENST00000618925.1 MALAT1 lncRNA
ENST00000618951.1 NA NA
ENST00000619029.1 NA NA
ENST00000619178.1 SNORD3D snoRNA
ENST00000619225.1 U2 snRNA
ENST00000619465.1 U2 snRNA
ENST00000619471.1 RNA5-8SN1 rRNA
ENST00000619938.1 DUXAP9 processed_transcript
ENST00000620268.1 U2 snRNA
ENST00000620308.1 LUZP2 protein_coding
ENST00000620353.1 ANXA8L1 retained_intron
ENST00000620355.1 NA NA
ENST00000620465.3 MALAT1 lncRNA
ENST00000620651.3 MRTFA protein_coding
ENST00000620725.1 NA NA
ENST00000620902.1 MALAT1 lncRNA
ENST00000621010.1 PPEF2 protein_coding
ENST00000621667.1 MIR941-5 miRNA
ENST00000622018.3 HPCAL1 protein_coding
ENST00000622285.1 RNVU1-27 snRNA
ENST00000622846.1 NA NA
ENST00000622893.1 NA NA
ENST00000623213.1 DOCK1 protein_coding
ENST00000623664.1  lncRNA
ENST00000623860.1  lncRNA
ENST00000624419.1 NOTCH2NLR protein_coding
ENST00000624585.1 DUXAP10 processed_transcript
ENST00000625012.1  processed_transcript
ENST00000625402.1 SCARNA4 scaRNA
ENST00000625598.1  lncRNA
ENST00000625943.1 SNORD38B snoRNA
ENST00000626530.1 NA NA
ENST00000626886.1 SNORA17B snoRNA
ENST00000626963.1 NA NA
ENST00000627092.1 NA NA
ENST00000627435.1 NA NA
ENST00000627640.1 NA NA
ENST00000627981.1  lncRNA
ENST00000628388.1 Y_RNA misc_RNA
ENST00000628590.1  snoRNA
ENST00000628689.1 TCF4 nonsense_mediated_decay
ENST00000628694.1 NA NA
ENST00000629536.1 SNORA50A snoRNA
ENST00000629629.1  snoRNA
ENST00000629705.1 NA NA
ENST00000629789.1 NA NA
ENST00000629969.1  lncRNA
ENST00000631162.1 NA NA
ENST00000631211.1  lncRNA
ENST00000631292.1 NA NA
MIMAT0000062_2 NA miRNA
MIMAT0000063 NA miRNA
MIMAT0000064 NA miRNA
MIMAT0000065 NA miRNA
MIMAT0000066 NA miRNA
MIMAT0000067_1 NA miRNA
MIMAT0000068 NA miRNA
MIMAT0000069_1 NA miRNA
MIMAT0000070 NA miRNA
MIMAT0000071 NA miRNA
MIMAT0000072 NA miRNA
MIMAT0000073 NA miRNA
MIMAT0000074_1 NA miRNA
MIMAT0000075 NA miRNA
MIMAT0000076 NA miRNA
MIMAT0000077 NA miRNA
MIMAT0000078 NA miRNA
MIMAT0000080_1 NA miRNA
MIMAT0000081 NA miRNA
MIMAT0000082_1 NA miRNA
MIMAT0000083 NA miRNA
MIMAT0000084 NA miRNA
MIMAT0000085 NA miRNA
MIMAT0000086 NA miRNA
MIMAT0000087 NA miRNA
MIMAT0000088 NA miRNA
MIMAT0000089 NA miRNA
MIMAT0000090 NA miRNA
MIMAT0000092_1 NA miRNA
MIMAT0000093 NA miRNA
MIMAT0000094 NA miRNA
MIMAT0000095 NA miRNA
MIMAT0000096 NA miRNA
MIMAT0000097 NA miRNA
MIMAT0000098 NA miRNA
MIMAT0000099_1 NA miRNA
MIMAT0000100_1 NA miRNA
MIMAT0000101_1 NA miRNA
MIMAT0000104 NA miRNA
MIMAT0000222 NA miRNA
MIMAT0000226_1 NA miRNA
MIMAT0000227 NA miRNA
MIMAT0000231_1 NA miRNA
MIMAT0000232_1 NA miRNA
MIMAT0000243 NA miRNA
MIMAT0000244_1 NA miRNA
MIMAT0000245 NA miRNA
MIMAT0000252_2 NA miRNA
MIMAT0000253 NA miRNA
MIMAT0000254 NA miRNA
MIMAT0000256_1 NA miRNA
MIMAT0000257_1 NA miRNA
MIMAT0000258 NA miRNA
MIMAT0000259 NA miRNA
MIMAT0000261 NA miRNA
MIMAT0000263 NA miRNA
MIMAT0000265 NA miRNA
MIMAT0000267 NA miRNA
MIMAT0000270 NA miRNA
MIMAT0000278 NA miRNA
MIMAT0000279 NA miRNA
MIMAT0000280 NA miRNA
MIMAT0000318 NA miRNA
MIMAT0000414 NA miRNA
MIMAT0000415 NA miRNA
MIMAT0000416_1 NA miRNA
MIMAT0000417 NA miRNA
MIMAT0000418 NA miRNA
MIMAT0000419 NA miRNA
MIMAT0000420 NA miRNA
MIMAT0000422_2 NA miRNA
MIMAT0000423_1 NA miRNA
MIMAT0000424_1 NA miRNA
MIMAT0000425 NA miRNA
MIMAT0000426 NA miRNA
MIMAT0000431 NA miRNA
MIMAT0000432 NA miRNA
MIMAT0000433 NA miRNA
MIMAT0000434 NA miRNA
MIMAT0000435 NA miRNA
MIMAT0000436 NA miRNA
MIMAT0000440 NA miRNA
MIMAT0000443 NA miRNA
MIMAT0000444 NA miRNA
MIMAT0000445 NA miRNA
MIMAT0000449 NA miRNA
MIMAT0000451 NA miRNA
MIMAT0000455 NA miRNA
MIMAT0000456 NA miRNA
MIMAT0000457 NA miRNA
MIMAT0000460_1 NA miRNA
MIMAT0000510 NA miRNA
MIMAT0000617 NA miRNA
MIMAT0000646 NA miRNA
MIMAT0000680 NA miRNA
MIMAT0000681 NA miRNA
MIMAT0000686 NA miRNA
MIMAT0000689 NA miRNA
MIMAT0000691 NA miRNA
MIMAT0000692 NA miRNA
MIMAT0000693 NA miRNA
MIMAT0000703 NA miRNA
MIMAT0000705 NA miRNA
MIMAT0000707 NA miRNA
MIMAT0000723 NA miRNA
MIMAT0000727 NA miRNA
MIMAT0000732 NA miRNA
MIMAT0000750 NA miRNA
MIMAT0000751 NA miRNA
MIMAT0000753 NA miRNA
MIMAT0000757 NA miRNA
MIMAT0000759 NA miRNA
MIMAT0000760 NA miRNA
MIMAT0000761 NA miRNA
MIMAT0000763 NA miRNA
MIMAT0000765 NA miRNA
MIMAT0000772 NA miRNA
MIMAT0001340 NA miRNA
MIMAT0001341 NA miRNA
MIMAT0001343 NA miRNA
MIMAT0001412 NA miRNA
MIMAT0001545_1 NA miRNA
MIMAT0001631 NA miRNA
MIMAT0002174 NA miRNA
MIMAT0002177_1 NA miRNA
MIMAT0002807 NA miRNA
MIMAT0002809 NA miRNA
MIMAT0002821 NA miRNA
MIMAT0002871 NA miRNA
MIMAT0002872 NA miRNA
MIMAT0002876 NA miRNA
MIMAT0002888 NA miRNA
MIMAT0003218 NA miRNA
MIMAT0003239 NA miRNA
MIMAT0003249 NA miRNA
MIMAT0003294 NA miRNA
MIMAT0003297 NA miRNA
MIMAT0003322 NA miRNA
MIMAT0003338 NA miRNA
MIMAT0003340 NA miRNA
MIMAT0003393 NA miRNA
MIMAT0003880 NA miRNA
MIMAT0003885 NA miRNA
MIMAT0003886 NA miRNA
MIMAT0003887 NA miRNA
MIMAT0004484 NA miRNA
MIMAT0004494 NA miRNA
MIMAT0004496 NA miRNA
MIMAT0004498 NA miRNA
MIMAT0004500 NA miRNA
MIMAT0004502 NA miRNA
MIMAT0004505 NA miRNA
MIMAT0004507 NA miRNA
MIMAT0004514 NA miRNA
MIMAT0004518 NA miRNA
MIMAT0004551 NA miRNA
MIMAT0004558 NA miRNA
MIMAT0004563 NA miRNA
MIMAT0004568 NA miRNA
MIMAT0004570 NA miRNA
MIMAT0004586 NA miRNA
MIMAT0004590 NA miRNA
MIMAT0004594 NA miRNA
MIMAT0004597 NA miRNA
MIMAT0004600 NA miRNA
MIMAT0004601 NA miRNA
MIMAT0004602 NA miRNA
MIMAT0004610 NA miRNA
MIMAT0004614 NA miRNA
MIMAT0004672 NA miRNA
MIMAT0004673 NA miRNA
MIMAT0004680 NA miRNA
MIMAT0004682 NA miRNA
MIMAT0004692 NA miRNA
MIMAT0004694 NA miRNA
MIMAT0004697 NA miRNA
MIMAT0004700 NA miRNA
MIMAT0004702 NA miRNA
MIMAT0004703 NA miRNA
MIMAT0004748 NA miRNA
MIMAT0004762_1 NA miRNA
MIMAT0004766 NA miRNA
MIMAT0004773 NA miRNA
MIMAT0004774 NA miRNA
MIMAT0004775 NA miRNA
MIMAT0004776 NA miRNA
MIMAT0004799 NA miRNA
MIMAT0004800_1 NA miRNA
MIMAT0004801 NA miRNA
MIMAT0004810 NA miRNA
MIMAT0004819 NA miRNA
MIMAT0004909 NA miRNA
MIMAT0004911 NA miRNA
MIMAT0004945 NA miRNA
MIMAT0004949 NA miRNA
MIMAT0004955 NA miRNA
MIMAT0004984_4 NA miRNA
MIMAT0004985 NA miRNA
MIMAT0005792_1 NA miRNA
MIMAT0005793_1 NA miRNA
MIMAT0005796 NA miRNA
MIMAT0005797 NA miRNA
MIMAT0005800 NA miRNA
MIMAT0005825 NA miRNA
MIMAT0005867 NA miRNA
MIMAT0005881 NA miRNA
MIMAT0005948 NA miRNA
MIMAT0005949 NA miRNA
MIMAT0005951 NA miRNA
MIMAT0006764_1 NA miRNA
MIMAT0007881 NA miRNA
MIMAT0007885 NA miRNA
MIMAT0007887 NA miRNA
MIMAT0010133 NA miRNA
MIMAT0010214 NA miRNA
MIMAT0016925 NA miRNA
MIMAT0017986 NA miRNA
MIMAT0017994 NA miRNA
MIMAT0018115_1 NA miRNA
MIMAT0019856 NA miRNA
MIMAT0020924 NA miRNA
MIMAT0022272 NA miRNA
MIMAT0022709 NA miRNA
MIMAT0023712 NA miRNA
MIMAT0029782_1 NA miRNA
MIMAT0032110 NA miRNA
P-cel-miR-358-5p NA NA
RNA5-8S5_ShortStack NA NA
rRNA45S NA NA
trna1-ArgCCG_1 NA trna
trna1-AsnGTT_1 NA trna
trna1-GlnCTG_1 NA trna
trna1-GlyCCC_1 NA trna
trna1-HisGTG_1 NA trna
trna1-LeuAAG_1 NA trna
trna1-LysTTT_1 NA trna
trna1-SeC(e)TCA_1 NA trna
trna10-AlaCGC_1 NA trna
trna10-AspGTC_1 NA trna
trna10-GluCTC_1 NA trna
trna10-GlyTCC_1 NA trna
trna10-LysCTT_1 NA trna
trna10-MetCAT_1 NA trna
trna10-SerGCT_1 NA trna
trna10-ValCAC_1 NA trna
trna100-LeuCAA_1 NA trna
trna100-PheGAA_1 NA trna
trna101-AlaAGC_1 NA trna
trna102-AlaAGC_1 NA trna
trna102-GluTTC_1 NA trna
trna104-AlaTGC_1 NA trna
trna106-HisGTG_1 NA trna
trna107-AlaTGC_1 NA trna
trna108-AlaAGC_1 NA trna
trna11-GluTTC_1 NA trna
trna11-IleAAT_1 NA trna
trna11-LysCTT_1 NA trna
trna11-LysTTT_1 NA trna
trna11-PheGAA_1 NA trna
trna11-ProAGG_1 NA trna
trna11-SerAGA_1 NA trna
trna110-AlaTGC_1 NA trna
trna110-GluTTC_1 NA trna
trna111-HisGTG_1 NA trna
trna112-GlnCTG_1 NA trna
trna113-AlaTGC_1 NA trna
trna114-ArgCCG_1 NA trna
trna115-ValAAC_1 NA trna
trna118-LysTTT_1 NA trna
trna119-AlaCGC_1 NA trna
trna12-ArgCCT_1 NA trna
trna12-AspGTC_1 NA trna
trna12-GluCTC_1 NA trna
trna12-ProAGG_1 NA trna
trna12-ProTGG_1 NA trna
trna12-TrpCCA_1 NA trna
trna12-ValAAC_1 NA trna
trna120-AlaAGC_1 NA trna
trna121-ThrCGT_1 NA trna
trna123-SerGCT_1 NA trna
trna124-ArgTCG_1 NA trna
trna127-CysGCA_1 NA trna
trna128-GlyGCC_1 NA trna
trna128-LysCTT_1 NA trna
trna129-MetCAT_1 NA trna
trna13-AlaCGC_1 NA trna
trna13-AlaTGC_1 NA trna
trna13-GlyCCC_1 NA trna
trna13-LysCTT_2 NA trna
trna13-LysCTT_3 NA trna
trna13-ThrTGT_1 NA trna
trna13-ValCAC_1 NA trna
trna130-GlnTTG_1 NA trna
trna130-ValCAC_1 NA trna
trna131-GlnCTG_1 NA trna
trna131-GlyCCC_1 NA trna
trna132-ValAAC_1 NA trna
trna133-GlyCCC_1 NA trna
trna133-ValCAC_1 NA trna
trna134-GluTTC_1 NA trna
trna135-ThrAGT_1 NA trna
trna136-ValAAC_1 NA trna
trna137-SerCGA_1 NA trna
trna137-Undet???_1 NA trna
trna139-ValAAC_1 NA trna
trna14-LysTTT_1 NA trna
trna14-ProTGG_1 NA trna
trna14-ThrCGT_1 NA trna
trna140-LeuCAA_1 NA trna
trna141-LeuCAA_1 NA trna
trna142-MetCAT_1 NA trna
trna143-LysTTT_1 NA trna
trna144-AspGTC_1 NA trna
trna145-SerAGA_1 NA trna
trna146-GlnCTG_1 NA trna
trna147-SerAGA_1 NA trna
trna148-SerTGA_1 NA trna
trna149-LysTTT_1 NA trna
trna15-CysGCA_1 NA trna
trna15-GlnCTG_2 NA trna
trna15-ThrCGT_1 NA trna
trna15-ValAAC_1 NA trna
trna150-MetCAT_1 NA trna
trna151-ThrCGT_1 NA trna
trna152-ValCAC_1 NA trna
trna157-ValCAC_1 NA trna
trna158-IleAAT_1 NA trna
trna16-GlnTTG_2 NA trna
trna16-HisGTG_1 NA trna
trna16-LeuAAG_1 NA trna
trna16-LeuAAG_2 NA trna
trna16-ValTAC_1 NA trna
trna166-AlaAGC_1 NA trna
trna167-ThrAGT_1 NA trna
trna168-TrpCCA_1 NA trna
trna169-MetCAT_1 NA trna
trna17-CysGCA_1 NA trna
trna17-GluTTC_1 NA trna
trna17-LeuCAG_1 NA trna
trna17-SupTTA_1 NA trna
trna17-ValTAC_1 NA trna
trna170-TrpCCA_1 NA trna
trna171-MetCAT_1 NA trna
trna172-SerTGA_1 NA trna
trna173-GlnTTG_1 NA trna
trna174-GlnTTG_1 NA trna
trna18-AlaTGC_1 NA trna
trna18-ArgCCT_1 NA trna
trna18-GlyGCC_1 NA trna
trna18-ValCAC_1 NA trna
trna19-ArgTCG_1 NA trna
trna19-GlnCTG_1 NA trna
trna19-GlyGCC_1 NA trna
trna19-GlyGCC_2 NA trna
trna19-LeuAAG_1 NA trna
trna2-ArgCCT_1 NA trna
trna2-GlyCCC_2 NA trna
trna2-GlyGCC_1 NA trna
trna2-GlyTCC_1 NA trna
trna2-GlyTCC_2 NA trna
trna2-LeuTAG_1 NA trna
trna2-LysCTT_1 NA trna
trna2-LysTTT_2 NA trna
trna2-MetCAT_1 NA trna
trna2-ProAGG_1 NA trna
trna2-SerCGA_1 NA trna
trna2-SerTGA_1 NA trna
trna2-TyrGTA_1 NA trna
trna2-ValAAC_1 NA trna
trna2-ValCAC_1 NA trna
trna20-GluTTC_1 NA trna
trna20-MetCAT_2 NA trna
trna20-ThrTGT_1 NA trna
trna21-ArgCCT_1 NA trna
trna21-CysGCA_1 NA trna
trna21-HisGTG_1 NA trna
trna21-ThrTGT_1 NA trna
trna22-AspGTC_1 NA trna
trna22-MetCAT_1 NA trna
trna22-ProAGG_1 NA trna
trna23-ArgCCG_1 NA trna
trna23-LysTTT_1 NA trna
trna23-ProAGG_1 NA trna
trna24-GlyGCC_1 NA trna
trna25-GluCTC_1 NA trna
trna25-GlyGCC_1 NA trna
trna26-AsnGTT_1 NA trna
trna26-CysGCA_1 NA trna
trna26-LeuCAG_1 NA trna
trna27-CysGCA_1 NA trna
trna27-GlyCCC_1 NA trna
trna27-LeuTAG_1 NA trna
trna28-CysGCA_1 NA trna
trna28-GlnCTG_1 NA trna
trna28-ProTGG_1 NA trna
trna29-ProAGG_1 NA trna
trna3-AlaAGC_1 NA trna
trna3-ArgCCT_1 NA trna
trna3-ArgTCG_1 NA trna
trna3-ArgTCT_1 NA trna
trna3-CysGCA_1 NA trna
trna3-CysGCA_2 NA trna
trna3-GlnCTG_1 NA trna
trna3-GluTTC_1 NA trna
trna3-GlyTCC_1 NA trna
trna3-LeuAAG_1 NA trna
trna3-ProTGG_1 NA trna
trna3-ProTGG_2 NA trna
trna3-ValCAC_2 NA trna
trna30-LysCTT_1 NA trna
trna30-ProCGG_1 NA trna
trna31-AsnGTT_1 NA trna
trna31-ProTGG_1 NA trna
trna31-SerGCT_1 NA trna
trna32-LysCTT_1 NA trna
trna32-MetCAT_1 NA trna
trna33-HisGTG_1 NA trna
trna33-ProAGG_1 NA trna
trna33-Undet???_1 NA trna
trna34-GlyCCC_1 NA trna
trna34-LeuCAG_1 NA trna
trna34-ThrAGT_1 NA trna
trna35-GlyGCC_1 NA trna
trna35-SerAGA_1 NA trna
trna35-SerCGA_1 NA trna
trna36-LeuCAG_1 NA trna
trna36-ThrAGT_1 NA trna
trna37-GlyGCC_1 NA trna
trna37-ProCGG_1 NA trna
trna37-ValAAC_1 NA trna
trna38-AspGTC_1 NA trna
trna38-LeuCAG_1 NA trna
trna39-GlyGCC_1 NA trna
trna39-TrpCCA_1 NA trna
trna4-ArgTCG_1 NA trna
trna4-ArgTCG_2 NA trna
trna4-AsnGTT_1 NA trna
trna4-AspGTC_1 NA trna
trna4-GluCTC_1 NA trna
trna4-GlyCCC_1 NA trna
trna4-LysCTT_1 NA trna
trna4-ThrAGT_1 NA trna
trna4-ThrTGT_1 NA trna
trna4-ValAAC_1 NA trna
trna4-ValTAC_1 NA trna
trna40-LeuCAG_1 NA trna
trna40-ThrAGT_1 NA trna
trna40-ValTAC_1 NA trna
trna41-GlyGCC_1 NA trna
trna41-SerCGA_1 NA trna
trna42-GlnCTG_1 NA trna
trna42-LeuCAG_1 NA trna
trna42-LeuTAG_1 NA trna
trna43-GlyGCC_1 NA trna
trna43-SerGCT_1 NA trna
trna44-SerAGA_1 NA trna
trna45-AspGTC_1 NA trna
trna45-GlyTCC_1 NA trna
trna46-SerAGA_1 NA trna
trna47-AsnGTT_1 NA trna
trna47-SerAGA_1 NA trna
trna48-AspGTC_1 NA trna
trna49-GlnCTG_1 NA trna
trna49-GluTTC_1 NA trna
trna5-AspGTC_1 NA trna
trna5-CysGCA_1 NA trna
trna5-GluTTC_1 NA trna
trna5-GluTTC_2 NA trna
trna5-GlyGCC_1 NA trna
trna5-IleTAT_1 NA trna
trna5-LysCTT_2 NA trna
trna5-LysTTT_1 NA trna
trna5-SerAGA_1 NA trna
trna5-ValAAC_1 NA trna
trna50-SerAGA_1 NA trna
trna51-SerTGA_1 NA trna
trna52-ProCGG_1 NA trna
trna54-LysTTT_1 NA trna
trna55-LysTTT_1 NA trna
trna56-ThrTGT_1 NA trna
trna58-LeuCAA_1 NA trna
trna59-GluCTC_1 NA trna
trna6-AlaAGC_1 NA trna
trna6-AspGTC_1 NA trna
trna6-LysCTT_1 NA trna
trna6-LysCTT_2 NA trna
trna6-ProCGG_1 NA trna
trna6-ProTGG_1 NA trna
trna6-TrpCCA_1 NA trna
trna6-TrpCCA_2 NA trna
trna6-ValCAC_1 NA trna
trna6-ValTAC_1 NA trna
trna61-MetCAT_1 NA trna
trna62-LysTTT_1 NA trna
trna62-SerGCT_1 NA trna
trna64-GlnTTG_1 NA trna
trna64-GluTTC_1 NA trna
trna65-AlaAGC_1 NA trna
trna65-ProAGG_1 NA trna
trna66-AlaTGC_1 NA trna
trna67-AlaAGC_1 NA trna
trna67-LeuCAG_1 NA trna
trna68-AlaAGC_1 NA trna
trna68-GlyGCC_1 NA trna
trna69-AspGTC_1 NA trna
trna7-CysGCA_1 NA trna
trna7-GlnCTG_1 NA trna
trna7-HisGTG_1 NA trna
trna7-LeuAAG_1 NA trna
trna7-LeuCAG_1 NA trna
trna7-LysCTT_1 NA trna
trna7-SerGCT_1 NA trna
trna70-AlaCGC_1 NA trna
trna70-GlyTCC_1 NA trna
trna71-GluCTC_1 NA trna
trna72-AspGTC_1 NA trna
trna73-ArgCCG_1 NA trna
trna73-GlyTCC_1 NA trna
trna74-GluCTC_1 NA trna
trna74-LeuCAA_1 NA trna
trna75-AspGTC_1 NA trna
trna75-MetCAT_1 NA trna
trna76-GlyTCC_1 NA trna
trna76-LysTTT_1 NA trna
trna77-GluCTC_1 NA trna
trna77-GluCTC_2 NA trna
trna78-AspGTC_1 NA trna
trna78-LeuAAG_1 NA trna
trna79-GlyTCC_1 NA trna
trna8-AlaTGC_1 NA trna
trna8-AlaTGC_2 NA trna
trna8-CysGCA_1 NA trna
trna8-HisGTG_1 NA trna
trna8-ProTGG_1 NA trna
trna8-SeC(e)TCA_1 NA trna
trna8-SerGCT_1 NA trna
trna8-ThrAGT_1 NA trna
trna80-GluCTC_1 NA trna
trna81-AspGTC_1 NA trna
trna82-GlyGCC_1 NA trna
trna82-GlyTCC_1 NA trna
trna83-LeuTAA_1 NA trna
trna84-GlnTTG_1 NA trna
trna84-GluTTC_1 NA trna
trna85-GluTTC_1 NA trna
trna85-ValCAC_1 NA trna
trna87-GluCTC_1 NA trna
trna88-ArgCCT_1 NA trna
trna9-AlaAGC_1 NA trna
trna9-ArgTCT_1 NA trna
trna9-HisGTG_1 NA trna
trna9-LysCTT_1 NA trna
trna9-ProAGG_1 NA trna
trna9-ProAGG_2 NA trna
trna9-ValCAC_1 NA trna
trna90-ValCAC_1 NA trna
trna91-GlyCCC_1 NA trna
trna92-PheGAA_1 NA trna
trna94-GluTTC_1 NA trna
trna96-ArgCCT_1 NA trna
trna98-LeuAAG_1 NA trna
trna98-ValCAC_1 NA trna
trna99-GlnCTG_1 NA trna
