# Supplementary material for: Integration of small RNAs from plasma and cerebrospinal fluid for classification of multiple sclerosis
Source: Front Genet. 2022 Nov 17;13:1042483. doi: 10.3389/fgene.2022.1042483 (PMC9713411; doi:10.3389/fgene.2022.1042483)
Supplement: Supplementary file 12 [file DataSheet5.zip › Supplementary_Information5_Plasma_MINTmap.txt]

tRF-16-08Q2B5D 3'-tRF
tRF-16-3KMB01B 3'-tRF
tRF-16-3VL8W1B 3'-tRF
tRF-16-884U1DD 3'-tRF
tRF-16-FPZD3KE i-tRF
tRF-16-JMRPFQD i-tRF
tRF-16-K8KDP1B 3'-tRF
tRF-16-K8QJP1B 3'-tRF
tRF-16-KQ3SW1B 3'-tRF
tRF-16-P5QK11D i-tRF
tRF-16-YRRHQFD 3'-tRF
tRF-16-ZDL9X1B 3'-tRF
tRF-17-08P2F52 3'-tRF
tRF-17-08Q2B52 3'-tRF
tRF-17-365K652 3'-tRF
tRF-17-4RRWRBJ 3'-tRF
tRF-17-863IP52 3'-tRF
tRF-17-8689SV2 3'-tRF
tRF-17-8RO86J2 3'-tRF
tRF-17-8S68L52 3'-tRF
tRF-17-8Y3HSV2 3'-tRF
tRF-17-BS68BFJ 3'-tRF
tRF-17-DF7UK8N i-tRF
tRF-17-EH6KK8N i-tRF
tRF-17-HR0VX6J 3'-tRF
tRF-17-K8Q2B52 3'-tRF
tRF-17-KSP1852 3'-tRF
tRF-17-KSPM852 3'-tRF
tRF-17-NU3IND2 3'-tRF
tRF-17-YOB0152 3'-tRF
tRF-17-YRRHQFJ 3'-tRF
tRF-18-07QSNHD2 3'-tRF
tRF-18-09FKRFD2 3'-tRF
tRF-18-0P583004 5'-tRF
tRF-18-0RSSX7D2 3'-tRF
tRF-18-1SS2PMX i-tRF
tRF-18-2J1Y0SDZ i-tRF
tRF-18-2VR0PSDZ i-tRF
tRF-18-4RRWRBD2 3'-tRF
tRF-18-890Y5FD2 3'-tRF
tRF-18-8R6546D2 3'-tRF
tRF-18-8R6Q46D2 3'-tRF
tRF-18-8S68BFD2 3'-tRF
tRF-18-BS68BFD2 3'-tRF
tRF-18-BS6PDFD2 3'-tRF
tRF-18-EH6KK80E i-tRF
tRF-18-H7PU4HD2 3'-tRF
tRF-18-HR07MSD2 3'-tRF
tRF-18-HR0VX6D2 3'-tRF
tRF-18-HRH7MSD2 3'-tRF
tRF-18-J9ZH0SDZ i-tRF
tRF-18-OB1690DV 5'-tRF
tRF-18-Q1Q89P04 5'-tRF
tRF-18-S5R83004 5'-tRF
tRF-18-S79PVOW 5'-tRF
tRF-18-SR681SD2 3'-tRF
tRF-18-YR66EFD2 3'-tRF
tRF-18-YRLHR0D2 3'-tRF
tRF-18-YRRHQFD2 3'-tRF
tRF-19-59KUMKEV 3'-tRF
tRF-19-B1RHODE2 3'-tRF
tRF-19-DRJRWMI2 3'-tRF
tRF-19-ERM492E2 3'-tRF
tRF-19-FMD0SR1Z i-tRF
tRF-19-HRRNWJE2 3'-tRF
tRF-19-IR3DR2I2 3'-tRF
tRF-19-IRMJ6VE2 3'-tRF
tRF-19-J9BBF3E2 3'-tRF
tRF-19-K0JNORIZ i-tRF
tRF-19-LNK8QJI1 3'-tRF
tRF-19-O9337K0V 3'-tRF
tRF-19-P5QK111Y i-tRF
tRF-19-PS5P4PJ4 5'-tRF
tRF-20-0DIJZ726 3'-tRF
tRF-20-593KMH26 3'-tRF
tRF-20-59KUMKF6 3'-tRF
tRF-20-5R3JH926 3'-tRF
tRF-20-5R8FMK26 3'-tRF
tRF-20-O9337KB6 3'-tRF
tRF-20-ODMJ6B26 3'-tRF
tRF-20-OMEMR326 3'-tRF
tRF-20-PS5P4PW3 5'-tRF
tRF-20-UIX1Q7O6 3'-tRF
tRF-20-WB8US565 3'-tRF
tRF-21-BOJ8N981B 3'-tRF
tRF-21-H3RUSMKVD i-tRF
tRF-21-LB3KMB01B 3'-tRF
tRF-21-LE2WMK81B 3'-tRF
tRF-21-LE308HP1B 3'-tRF
tRF-21-LIK898O1B 3'-tRF
tRF-21-LNK8QJP1B 3'-tRF
tRF-21-WB0Q37Q5D 3'-tRF
tRF-21-WB8647O5D 3'-tRF
tRF-21-WB8689SVD 3'-tRF
tRF-21-WB8US565D 3'-tRF
tRF-21-WD8S746DD 3'-tRF
tRF-21-WE8SPOX5D 3'-tRF
tRF-21-YDZDL9X1B 3'-tRF
tRF-22-8B8SOUPR2 3'-tRF
tRF-22-8EKSP1852 3'-tRF
tRF-22-N1EH6KK8N i-tRF
tRF-22-NONU3IND2 3'-tRF
tRF-22-NRDF7UK8N i-tRF
tRF-22-PS5P4PW3H 5'-tRF
tRF-22-Q1Q89P9L5 5'-tRF
tRF-22-VP941QKSJ i-tRF
tRF-22-W0K672052 3'-tRF
tRF-22-WB08Q2B52 3'-tRF
tRF-22-WB8647O52 3'-tRF
tRF-22-WB8689SV2 3'-tRF
tRF-22-WB86N7O52 3'-tRF
tRF-22-WB8HWKS52 3'-tRF
tRF-22-WB8US5652 3'-tRF
tRF-22-WD8S746D2 3'-tRF
tRF-22-WE8S68L52 3'-tRF
tRF-22-WE8SP6X52 3'-tRF
tRF-22-WE8SPOL52 3'-tRF
tRF-22-WE8SPOX52 3'-tRF
tRF-22-WEK879652 3'-tRF
tRF-22-WEKSPM852 3'-tRF
tRF-23-32VIJMRP9 i-tRF
tRF-23-392J1Y0SDZ i-tRF
tRF-23-3V2VR0PSDZ i-tRF
tRF-23-4DBQ6ZW6D2 3'-tRF
tRF-23-EXEY0VWUD2 3'-tRF
tRF-23-K8HJ83MLDS i-tRF
tRF-23-PS5P4PW3X 5'-tRF
tRF-23-SL735L8RDV i-tRF
tRF-23-ZKXU53K80E i-tRF
tRF-24-7SFRJ4O1E2 3'-tRF
tRF-24-7SHRMFWRE2 3'-tRF
tRF-24-7SIRMJ6VE2 3'-tRF
tRF-24-86J8WPMNEX 5'-tRF
tRF-24-BZBZOS4YE2 3'-tRF
tRF-24-K8HJ83MLH9 i-tRF
tRF-24-OUR8309N0Y 5'-tRF
tRF-24-PS5P4PW3ES 5'-tRF
tRF-24-RNLNKSEKH9 3'-tRF
tRF-25-2IUIX1Q7O6 3'-tRF
tRF-25-OUR8309NDJ 5'-tRF
tRF-25-PS5P4PW3FJ 5'-tRF
tRF-25-R3WE8RO86J 3'-tRF
tRF-25-RKIP4OI3FJ 5'-tRF
tRF-25-SX0DIJZ726 3'-tRF
tRF-26-3K7SIR3DR20 i-tRF
tRF-26-86J8WPMN1EE 5'-tRF
tRF-26-8DYDZDL9X1B 3'-tRF
tRF-26-MKYUYRLHR0D 3'-tRF
tRF-26-OB1690PQR3E 5'-tRF
tRF-26-PS5P4PW3FJB 5'-tRF
tRF-26-R3WE8RO86JD 3'-tRF
tRF-26-RNLMK8J7K1B 3'-tRF
tRF-27-3K7SIR3DR2M 3'-tRF
tRF-27-59WIZKXU5JJ i-tRF
tRF-27-5UB1ZZK0O52 3'-tRF
tRF-27-M3WD8S746D2 3'-tRF
tRF-27-M3WD8SS46D2 3'-tRF
tRF-27-M3WE8SSP6D2 3'-tRF
tRF-27-MKYUYRLHR0J 3'-tRF
tRF-27-Q1Q89P9L842 5'-tRF
tRF-28-08R959KUMK9 3'-tRF
tRF-28-3K7SIR3DR2DV 3'-tRF
tRF-28-3KYU4RRQRBD2 3'-tRF
tRF-28-3KYUYRR6RBD2 3'-tRF
tRF-28-86J8WPMN1E0J 5'-tRF
tRF-28-86V8WPMN1E0J 5'-tRF
tRF-28-F1R3WE8RO8DX i-tRF
tRF-28-K8YUBS68BFD2 3'-tRF
tRF-28-MKYUYRLHR0D2 3'-tRF
tRF-28-OSRNLNKSEKDS i-tRF
tRF-28-Z6EXEY0VWUD2 3'-tRF
tRF-29-08R959KUMKEV 3'-tRF
tRF-29-34HWH3RXSIHM i-tRF
tRF-29-3K7SIR3DR2I2 3'-tRF
tRF-29-I9BZBZOS4YE2 3'-tRF
tRF-29-K876HRMF3RE2 3'-tRF
tRF-29-K87SERM492E2 3'-tRF
tRF-29-K87SIRMM12E2 3'-tRF
tRF-29-OSRNLNKSEKH9 3'-tRF
tRF-29-Q1Q89P9L84FS 5'-tRF
tRF-30-08R959KUMKF6 3'-tRF
tRF-30-5DMKYUYRLHR0 i-tRF
tRF-30-5Z2IUIX1Q7O6 3'-tRF
tRF-30-87R95RM3Y826 3'-tRF
tRF-30-F1R3WE8RO86J 3'-tRF
tRF-30-KQSX0DIJZ726 3'-tRF
tRF-30-N3R718YKISQI i-tRF
tRF-30-NH99OMEMR326 3'-tRF
tRF-30-OSRN2NKSEK51 3'-tRF
tRF-30-OSRNLNKSEK51 3'-tRF
tRF-30-PSR9O9337KB6 3'-tRF
tRF-31-389MV47P596VE i-tRF
tRF-31-5DMKYUYRLHR0D 3'-tRF
tRF-31-623K7SIR3DR20 i-tRF
tRF-31-68K87SERM492B i-tRF
tRF-31-6RRNLIK898O1B 3'-tRF
tRF-31-6RRNLNK88KO1B 3'-tRF
tRF-31-6RRNLNK8KEP1B 3'-tRF
tRF-31-DZ942IKBUBS1B 3'-tRF
tRF-31-F1R3WE8RO86JD 3'-tRF
tRF-31-K697BOJ8N981B 3'-tRF
tRF-31-KY7343RX6NMHD i-tRF
tRF-31-M0IBB7Z92K01B 3'-tRF
tRF-31-ORRNLNK8KDP1B 3'-tRF
tRF-31-OSRNLNKSEK51B 3'-tRF
tRF-31-P4R8YP9LON4VD 5'-half
tRF-31-PS5P4PW3FJHPB 5'-tRF
tRF-31-R008R959KUMKB i-tRF
tRF-32-1HPSR9O9337KF i-tRF
tRF-32-5DMKYUYRLHR0J 3'-tRF
tRF-32-623K7SIR3DR2M 3'-tRF
tRF-32-68K87SERM4921 3'-tRF
tRF-32-87R8WP9N1EWJM 5'-half
tRF-32-897PVP941QKSJ 5'-half
tRF-32-BE78YLKZKWE52 3'-tRF
tRF-32-D890YBOZZ7ND2 3'-tRF
tRF-32-F1R3WE8RO86J2 3'-tRF
tRF-32-KY7343RX6NMH3 i-tRF
tRF-32-M1M3WD8S746D2 3'-tRF
tRF-32-M1M3WE8SSP6D2 3'-tRF
tRF-32-M2OSRNLNKSEKL i-tRF
tRF-32-P4R8YP9LON4V3 5'-half
tRF-32-PS5P4PW3FJHP1 5'-half
tRF-32-PSQP4PW3FJI01 5'-half
tRF-32-Q1Q89P9L8422Q 5'-half
tRF-32-R008R959KUMKH i-tRF
tRF-33-08F4BDNZ8O6FD2 3'-tRF
tRF-33-5DMKYUYRLHR0D2 3'-tRF
tRF-33-623K7SIR3DR2DV 3'-tRF
tRF-33-68K87SERM492V 3'-tRF
tRF-33-79MP9P9MH57SD3 5'-half
tRF-33-79MP9PMNH5ISD3 5'-half
tRF-33-86J8WPMN1E8Y0E 5'-half
tRF-33-87R8WP9I1EWJDW 5'-half
tRF-33-87R8WP9N1EWJDW 5'-half
tRF-33-897PVP941QKSD3 5'-half
tRF-33-BK87R95RM3Y8D1 3'-tRF
tRF-33-JJ6RRNLIK898D6 i-tRF
tRF-33-M2OSRN2NKSEKDS i-tRF
tRF-33-M2OSRNLNKSEKDS i-tRF
tRF-33-PRJW4DBQ6ZW6D2 3'-tRF
tRF-33-PS5P4PW3FJHPW 5'-half
tRF-33-PSQP4PW3FJI0W 5'-half
tRF-33-PV6RRNLNK88KD6 i-tRF
tRF-33-PV94V4SMIFFNDJ i-tRF
tRF-33-PW5SVP9N15WV0E 5'-half
tRF-33-QJ3KYU4RRWRBD2 3'-tRF
tRF-33-QKF1R3WE8RO8DX i-tRF
tRF-33-R008R959KUMK9 3'-tRF
tRF-33-R9JP9P9NH5SYDQ 5'-half
tRF-33-RMJKYOSR99RHD2 3'-tRF
tRF-34-53L45SB1H7NIE2 3'-tRF
tRF-34-623K7SIR3DR2I2 3'-tRF
tRF-34-68K87SERM492E2 3'-tRF
tRF-34-7UK87SIRM1BVE2 3'-tRF
tRF-34-87R8WP9I1EWJIQ 5'-half
tRF-34-87R8WP9N1EWJI5 5'-half
tRF-34-BKYSR95M3J631V 3'-tRF
tRF-34-HR94SX73V2Y81W 5'-half
tRF-34-JJ6RRNLIK898HR 3'-tRF
tRF-34-L85DMKYUYRLHIX i-tRF
tRF-34-M2OSRN2NKSEKH9 3'-tRF
tRF-34-M2OSRNLNKSEKH9 3'-tRF
tRF-34-PSQP4PW3FJIKE5 5'-half
tRF-34-PV6RRNLNK88KHR 3'-tRF
tRF-34-Q1Q89P9L8422KJ 5'-half
tRF-34-QKF1R3WE8RO8IS i-tRF
tRF-34-R008R959KUMKEV 3'-tRF
tRF-34-R008R9D9KUMKEV 3'-tRF
tRF-34-R9JP9P9NH5SYHQ 5'-half
tRF-34-RE987S1RJ7R3I2 3'-tRF
tRF-35-1HPSR9O9337KB6 3'-tRF
tRF-35-2KWHR95R3LMJ26 3'-tRF
tRF-35-5K8PR9DM3WWKL6 3'-tRF
tRF-35-86J8WPMN1E8Y7Z 5'-half
tRF-35-87R8WP9N1EWJQ7 5'-half
tRF-35-897PVP941QKS3W 5'-half
tRF-35-BK87R95RM3Y826 3'-tRF
tRF-35-BKYSR95M3J63L6 3'-tRF
tRF-35-EH623K7SIR3DR2 i-tRF
tRF-35-JJ6RRNLIK898O1 3'-tRF
tRF-35-L85DMKYUYRLHR0 i-tRF
tRF-35-M2OSRN2NKSEK51 3'-tRF
tRF-35-M2OSRNLNKSEK51 3'-tRF
tRF-35-OKW4195R8FMK26 3'-tRF
tRF-35-Q1Q89P9L8422YR 5'-tRF
tRF-35-QKF1R3WE8RO86J 3'-tRF
tRF-35-R008R959KUMKF6 3'-tRF
tRF-35-R0PSR9593J2426 3'-tRF
tRF-35-R9JP9P9NH5SYNX 5'-half
tRF-36-2VR008R959KUMKB i-tRF
tRF-36-87R8WP9N1EWJQ7D 5'-tRF
tRF-36-EH623K7SIR3DR20 i-tRF
tRF-36-JJ6RRNLIK898O1B 3'-tRF
tRF-36-L85DMKYUYRLHR0D 3'-tRF
tRF-36-M26RRNLNK8KEP1B 3'-tRF
tRF-36-M2OSRN2NKSEK51B 3'-tRF
tRF-36-M2OSRNLNKSEK51B 3'-tRF
tRF-36-PJB7MNLE308HP1B 3'-tRF
tRF-36-PV6RRNLNK88KO1B 3'-tRF
tRF-36-QKF1R3WE8RO86JD 3'-tRF
tRF-37-2R1HPSR9O9337KF i-tRF
tRF-37-2VR008R959KUMKH i-tRF
tRF-37-EH623K7SIR3DR2M 3'-tRF
tRF-37-KKM1M3WD8S746D2 3'-tRF
tRF-37-L85DMKYUYRLHR0J 3'-tRF
tRF-37-QKF1R3WE8RO86J2 3'-tRF
tRF-37-WYL1M3WE8S68L52 3'-tRF
tRF-38-2VR008R959KUMK9 3'-half
tRF-38-EH623K7SIR3DR2DV 3'-tRF
tRF-38-KPQJ3KYU4RRWRBD2 3'-tRF
tRF-38-L85DMKYUYRLHR0D2 3'-tRF
tRF-38-PH113KYO8R6546D2 3'-tRF
tRF-39-2VR008R959KUMKEV 3'-half
tRF-39-EH623K7SIR3DR2I2 3'-tRF
tRF-39-ZLBS5EOB3ZY61DE2 3'-half
tRF-40-2R1HPSR9O9337KB6 3'-half
tRF-40-2VR008R959KUMKF6 3'-half
tRF-40-8HM2OSRNLNKSEK51 3'-half
tRF-40-Q1Q89P9L8422YRI7 5'-tRF
tRF-41-PNR8YP9LON4VN1EH0 5'-tRF
tRF-41-S5QKF1R3WE8RO86JD 3'-half
tRF-41-YDLBRY73W0K5KKOVD 3'-half
