# Supplementary material for: Integration of small RNAs from plasma and cerebrospinal fluid for classification of multiple sclerosis
Source: Front Genet. 2022 Nov 17;13:1042483. doi: 10.3389/fgene.2022.1042483 (PMC9713411; doi:10.3389/fgene.2022.1042483)
Supplement: Supplementary file 13 [file DataSheet7.zip › Supplementary_Information7_CSF_SmallSeq.txt]

ENST00000005284.3 CACNG3 protein_coding
ENST00000008391.3 TFAP2D protein_coding
ENST00000230449.7 EXOC2 protein_coding
ENST00000239231.6 PANK3 protein_coding
ENST00000258111.4 KCNMB4 protein_coding
ENST00000258704.3 SPDYE1 protein_coding
ENST00000263321.5 TYR protein_coding
ENST00000263563.6 PALD1 protein_coding
ENST00000264033.4 CBL protein_coding
ENST00000265085.8 CPEB4 protein_coding
ENST00000269397.7 CBX4 protein_coding
ENST00000277942.6 NPFFR1 protein_coding
ENST00000284384.6 PRKCA nonsense_mediated_decay
ENST00000287713.6 NMNAT2 protein_coding
ENST00000295874.13 PTPRG protein_coding
ENST00000298585.2 ZMYND19 protein_coding
ENST00000303230.4 HCN1 protein_coding
ENST00000303635.10 CAMTA1 protein_coding
ENST00000305447.4 GRM5 protein_coding
ENST00000310085.5 CCDC96 protein_coding
ENST00000311601.5 SH3PXD2B protein_coding
ENST00000315765.9 HEPHL1 protein_coding
ENST00000321949.11 CRTC1 protein_coding
ENST00000321990.4 ATAD5 protein_coding
ENST00000324093.7 PLXND1 protein_coding
ENST00000326005.9 OAZ2 protein_coding
ENST00000329335.3 RP1L1 processed_transcript
ENST00000331826.10 PCSK6 protein_coding
ENST00000338316.7 ADCY2 protein_coding
ENST00000338602.5 SLC28A1 protein_coding
ENST00000343508.6 CSMD3 protein_coding
ENST00000347310.8 IL23R protein_coding
ENST00000354069.6 PID1 protein_coding
ENST00000357277.6 REPS2 protein_coding
ENST00000360064.7 NA NA
ENST00000360270.6 MSN protein_coding
ENST00000360286.2 SUDS3 processed_transcript
ENST00000360768.3 VKORC1L1 protein_coding
ENST00000362330.2 Y_RNA misc_RNA
ENST00000362375.1 Y_RNA misc_RNA
ENST00000362400.1 RNA5S12 rRNA
ENST00000362445.1 RNA5SP347 rRNA_pseudogene
ENST00000362452.1 RNA5SP183 rRNA_pseudogene
ENST00000362464.1 RNA5S11 rRNA
ENST00000362467.1 RNA5S3 rRNA
ENST00000362482.1 RNA5S1 rRNA
ENST00000362484.1 RNA5SP273 rRNA_pseudogene
ENST00000362526.1 RNA5S5 rRNA
ENST00000362540.1 Y_RNA misc_RNA
ENST00000362554.1 Y_RNA misc_RNA
ENST00000362602.1 Y_RNA misc_RNA
ENST00000362606.1 Y_RNA misc_RNA
ENST00000362645.1 Y_RNA misc_RNA
ENST00000362680.1 Y_RNA misc_RNA
ENST00000362686.1 RNA5SP361 rRNA_pseudogene
ENST00000362698.1 RNU5A-1 snRNA
ENST00000362710.1 Y_RNA misc_RNA
ENST00000362721.1 Y_RNA misc_RNA
ENST00000362739.1 RNA5SP124 rRNA_pseudogene
ENST00000362883.1 SNORD104 snoRNA
ENST00000362901.1 RNA5SP426 rRNA_pseudogene
ENST00000362969.1 RNA5SP150 rRNA
ENST00000362973.1 RNA5SP358 rRNA_pseudogene
ENST00000363004.1 RNA5SP452 rRNA_pseudogene
ENST00000363014.1 Y_RNA misc_RNA
ENST00000363030.1 NA NA
ENST00000363040.1 RNA5S10 rRNA
ENST00000363079.2 Y_RNA misc_RNA
ENST00000363182.1 Y_RNA misc_RNA
ENST00000363194.1 RNY4P9 misc_RNA
ENST00000363220.1 Y_RNA misc_RNA
ENST00000363331.1 Y_RNA misc_RNA
ENST00000363341.1 RNY4P27 misc_RNA
ENST00000363376.1 RNA5SP263 rRNA_pseudogene
ENST00000363391.1 Y_RNA misc_RNA
ENST00000363421.1 Y_RNA misc_RNA
ENST00000363473.1 RNA5S8 rRNA
ENST00000363481.1 Y_RNA misc_RNA
ENST00000363500.1 RNA5S17 rRNA
ENST00000363511.1 RNA5S4 rRNA
ENST00000363538.1 RNA5SP74 rRNA_pseudogene
ENST00000363564.1 RNA5-8SP2 rRNA_pseudogene
ENST00000363667.1 RNY4P6 misc_RNA
ENST00000363688.1 RNA5SP429 rRNA_pseudogene
ENST00000363743.1 RNA5SP349 rRNA_pseudogene
ENST00000363745.1 Y_RNA misc_RNA
ENST00000363754.1 RNA5S6 rRNA
ENST00000363781.1 Y_RNA misc_RNA
ENST00000363981.1 SNORD27 snoRNA
ENST00000364003.1 RNA5SP399 rRNA_pseudogene
ENST00000364128.1 Y_RNA misc_RNA
ENST00000364161.1 Y_RNA misc_RNA
ENST00000364165.1 RNA5SP469 rRNA_pseudogene
ENST00000364171.1 RNA5SP242 rRNA_pseudogene
ENST00000364189.1 RNA5SP336 rRNA_pseudogene
ENST00000364201.1 Y_RNA misc_RNA
ENST00000364228.1 RNY1 misc_RNA
ENST00000364244.1 Y_RNA misc_RNA
ENST00000364275.1 RNA5SP175 rRNA_pseudogene
ENST00000364315.1 RNA5SP202 rRNA_pseudogene
ENST00000364338.1 Y_RNA misc_RNA
ENST00000364409.1 Y_RNA misc_RNA
ENST00000364442.1 RNA5SP72 rRNA_pseudogene
ENST00000364451.1 RNA5S9 rRNA
ENST00000364473.1 Y_RNA misc_RNA
ENST00000364481.1 Y_RNA misc_RNA
ENST00000364485.1 RNA5S14 rRNA
ENST00000364486.1 RNA5SP500 rRNA_pseudogene
ENST00000364507.1 RNY4P23 misc_RNA
ENST00000364535.1 Y_RNA misc_RNA
ENST00000364562.1 Y_RNA misc_RNA
ENST00000364577.1 RNA5SP509 rRNA_pseudogene
ENST00000364600.1 RNY4P7 misc_RNA
ENST00000364613.1 Y_RNA misc_RNA
ENST00000364622.1 RNA5SP78 rRNA_pseudogene
ENST00000364648.1 RNA5SP513 rRNA_pseudogene
ENST00000364662.1 RNA5SP194 rRNA
ENST00000364678.1 Y_RNA misc_RNA
ENST00000364718.1 RNA5S2 rRNA
ENST00000364725.1 RNA5SP132 rRNA_pseudogene
ENST00000364811.2 Y_RNA misc_RNA
ENST00000364886.1 Y_RNA misc_RNA
ENST00000364908.1 Y_RNA misc_RNA
ENST00000364950.1 Y_RNA misc_RNA
ENST00000365055.1 RNA5S15 rRNA
ENST00000365157.1 Y_RNA misc_RNA
ENST00000365174.1 RNA5SP223 rRNA_pseudogene
ENST00000365184.1 RNA5SP152 rRNA_pseudogene
ENST00000365186.1 RNA5SP19 rRNA_pseudogene
ENST00000365223.1 SNORD58C snoRNA
ENST00000365277.1 RNA5SP329 rRNA_pseudogene
ENST00000365281.1 RNY4P28 misc_RNA
ENST00000365387.1 RNA5S16 rRNA
ENST00000365393.1 RNA5SP22 rRNA_pseudogene
ENST00000365403.1 Y_RNA misc_RNA
ENST00000365436.1 Y_RNA misc_RNA
ENST00000365484.1 RNY3 misc_RNA
ENST00000365529.1 Y_RNA misc_RNA
ENST00000365547.1 Y_RNA misc_RNA
ENST00000365571.2 RNY4P10 misc_RNA
ENST00000365602.1 RNA5SP248 rRNA_pseudogene
ENST00000365651.1 RNA5S7 rRNA
ENST00000365656.1 RNA5S13 rRNA
ENST00000366595.6 NID1 protein_coding
ENST00000366789.5 STUM protein_coding
ENST00000366892.4 PRKN protein_coding
ENST00000368742.3 LORICRIN protein_coding
ENST00000372582.4 IL1RAPL2 protein_coding
ENST00000373001.3 RRAGC protein_coding
ENST00000373538.6 RABEPK protein_coding
ENST00000374360.6 DLG3 protein_coding
ENST00000374466.3 CSGALNACT2 protein_coding
ENST00000374998.3 MGAT5B processed_transcript
ENST00000377259.4 TJP2 retained_intron
ENST00000377284.4 PIP5K1B protein_coding
ENST00000377315.4 CACNB2 protein_coding
ENST00000377474.3 KCTD12 protein_coding
ENST00000378993.4 IL1RAPL1 protein_coding
ENST00000379561.5 FOXO1 protein_coding
ENST00000381196.7 PTPRD protein_coding
ENST00000384068.1 Y_RNA misc_RNA
ENST00000384081.1 Y_RNA misc_RNA
ENST00000384087.1 Y_RNA misc_RNA
ENST00000384184.1 Y_RNA misc_RNA
ENST00000384198.1 Y_RNA misc_RNA
ENST00000384223.1 Y_RNA misc_RNA
ENST00000384417.1 Y_RNA misc_RNA
ENST00000384550.1 SNORD20 snoRNA
ENST00000387347.2 MT-RNR2 Mt_rRNA
ENST00000389680.2 MT-RNR1 Mt_rRNA
ENST00000391023.1 Y_RNA misc_RNA
ENST00000391079.1 SNORD65 snoRNA
ENST00000391107.1 RNY4P18 misc_RNA
ENST00000391131.1 RNA5SP252 rRNA_pseudogene
ENST00000391152.1 RNA5SP286 rRNA_pseudogene
ENST00000391269.1 RNA5SP482 rRNA_pseudogene
ENST00000392043.3 ABL2 protein_coding
ENST00000395720.2 ANKDD1A protein_coding
ENST00000396153.5 FAF1 protein_coding
ENST00000398319.5 CABIN1 protein_coding
ENST00000399391.5 OTOG protein_coding
ENST00000399816.3 UBE2QL1 protein_coding
ENST00000402357.4 TAFA5 protein_coding
ENST00000406453.3 SLC29A4 protein_coding
ENST00000409283.5 ACVR1 protein_coding
ENST00000409758.1  lncRNA
ENST00000410344.1 RNU2-33P snRNA
ENST00000410396.1 RNU2-2P snRNA
ENST00000410508.1 RNU2-26P snRNA
ENST00000410535.1 Y_RNA misc_RNA
ENST00000410694.1 RNU2-48P snRNA
ENST00000410695.1 RNU2-37P snRNA
ENST00000410766.1 Y_RNA misc_RNA
ENST00000410794.1 RNU2-7P snRNA
ENST00000410809.1 RNA5SP229 rRNA_pseudogene
ENST00000411069.1 RNU2-61P snRNA
ENST00000411288.1 Y_RNA misc_RNA
ENST00000411317.1 NA NA
ENST00000411404.1 RNU2-6P snRNA
ENST00000412081.1 ABCA12 protein_coding
ENST00000413323.1 NA NA
ENST00000415109.4 GDI1 nonsense_mediated_decay
ENST00000419035.1 EPCAM-DT lncRNA
ENST00000420375.4 TMEM212 nonsense_mediated_decay
ENST00000420922.5 FTCDNL1 protein_coding
ENST00000421109.5 NR2F2 protein_coding
ENST00000421298.1 ID2-AS1 lncRNA
ENST00000421505.1 RASAL2-AS1 lncRNA
ENST00000421768.1 LARGE1 nonsense_mediated_decay
ENST00000425666.1 LINC01508 lncRNA
ENST00000425695.4 HTATSF1 protein_coding
ENST00000427444.1 HFM1 protein_coding
ENST00000427802.2 FSTL5 protein_coding
ENST00000428541.1  lncRNA
ENST00000430591.1 SMC6 nonsense_mediated_decay
ENST00000432940.4 NA NA
ENST00000433211.5 CTNNA3 protein_coding
ENST00000435946.1  lncRNA
ENST00000436228.5 SPDYE2B protein_coding
ENST00000436732.4 DPP10 protein_coding
ENST00000436949.4 SEMA3A protein_coding
ENST00000437857.2 CCDC181 retained_intron
ENST00000440200.4  processed_transcript
ENST00000445239.1 WDR26 protein_coding
ENST00000447585.1 OFD1P5Y unprocessed_pseudogene
ENST00000448863.1 ACOXL protein_coding
ENST00000450494.1 SLC7A1 protein_coding
ENST00000451188.5 TMEM151B protein_coding
ENST00000451331.1 SOS1 protein_coding
ENST00000451853.1 VDAC1P12 processed_pseudogene
ENST00000453194.1 MYH16 processed_transcript
ENST00000455862.5 NA NA
ENST00000456197.1 TRRAP protein_coding
ENST00000459091.1 Y_RNA misc_RNA
ENST00000459254.1 RNY4P25 misc_RNA
ENST00000460085.1 ATP6V1E1 processed_transcript
ENST00000460467.1 PLCL2 processed_transcript
ENST00000462406.1 CHST15 protein_coding
ENST00000465084.1 PAX8 protein_coding
ENST00000465249.1 ZBTB20-AS5 lncRNA
ENST00000466003.1 POLR3C processed_transcript
ENST00000466963.1 CXXC4 processed_transcript
ENST00000467530.4  lncRNA
ENST00000469129.1 SMC1A retained_intron
ENST00000469524.1 EIF4E3 protein_coding
ENST00000469577.4 PRRC2A processed_transcript
ENST00000469774.1 GLS retained_intron
ENST00000470495.1 HOXB3 protein_coding
ENST00000470729.4 ANKRD30BL processed_transcript
ENST00000471074.1 FBXL13 processed_transcript
ENST00000471727.2 APLF processed_transcript
ENST00000472585.1 VCL retained_intron
ENST00000473055.1 TEX261 retained_intron
ENST00000474521.1 FGFR3 retained_intron
ENST00000474953.4 ARID4B nonsense_mediated_decay
ENST00000475638.5 COG5 processed_transcript
ENST00000475693.1 ATG4B retained_intron
ENST00000475839.1 FEZF2 protein_coding
ENST00000476423.4 SZRD1 nonsense_mediated_decay
ENST00000478074.4 KNDC1 protein_coding
ENST00000479173.1 OSBPL10 processed_transcript
ENST00000479510.2 SYNGAP1 retained_intron
ENST00000480693.1 PNCK processed_transcript
ENST00000484842.1 OPHN1 processed_transcript
ENST00000485542.4 CAPZA1 processed_transcript
ENST00000485830.1 PGAP1 processed_transcript
ENST00000487978.4 ACTL6A nonsense_mediated_decay
ENST00000488123.2 NA NA
ENST00000488831.4 ZC4H2 processed_transcript
ENST00000489783.1 SHOC2 processed_transcript
ENST00000490182.1 SP3 processed_transcript
ENST00000490232.3 RN7SL2 misc_RNA
ENST00000491418.4 SPATA21 protein_coding
ENST00000491710.4 HIVEP1 protein_coding
ENST00000492310.4 HECW1 processed_transcript
ENST00000492919.1 TFDP2 retained_intron
ENST00000494482.1 PARD3B processed_transcript
ENST00000497407.2 SIRPG processed_transcript
ENST00000497566.4 MAP4K3 retained_intron
ENST00000498070.4 PPP1R12B processed_transcript
ENST00000498517.4 ARHGEF3 processed_transcript
ENST00000499481.2  lncRNA
ENST00000502699.4 GRID2 nonsense_mediated_decay
ENST00000502995.1  lncRNA
ENST00000503396.4 PDS5A protein_coding
ENST00000503743.4 KAZN protein_coding
ENST00000505383.1 ARL15 retained_intron
ENST00000506174.4 ATP13A2 protein_coding
ENST00000506480.4  lncRNA
ENST00000507023.1 AGA-DT lncRNA
ENST00000507651.1  processed_pseudogene
ENST00000507863.1 MARCHF6 processed_transcript
ENST00000510504.1 TENM3 protein_coding
ENST00000510534.1 DKK2 retained_intron
ENST00000511199.1 SORCS2 processed_transcript
ENST00000511524.1 CLSTN2 retained_intron
ENST00000511919.4 LINC01091 lncRNA
ENST00000512315.4 ZNF346 protein_coding
ENST00000513847.4 AR processed_transcript
ENST00000514203.1 EPB41L4A retained_intron
ENST00000515364.1  lncRNA
ENST00000515896.1 RNA5-8SP6 rRNA_pseudogene
ENST00000515932.1 RNU4ATAC13P snRNA
ENST00000515939.1 RNU4ATAC11P snRNA
ENST00000515961.1 RNA5SP486 rRNA_pseudogene
ENST00000515994.1 Y_RNA misc_RNA
ENST00000516014.2 RNA5SP162 rRNA_pseudogene
ENST00000516225.1 RNY4P37 misc_RNA
ENST00000516507.1 RNY4 misc_RNA
ENST00000516659.1 RNU2-57P snRNA
ENST00000516678.1 RNY4P20 misc_RNA
ENST00000516798.1 Y_RNA misc_RNA
ENST00000516967.1 RNU4ATAC10P snRNA
ENST00000517146.1 RNU4ATAC9P snRNA
ENST00000517226.1 RNU4ATAC5P snRNA
ENST00000518634.1 EIF3E processed_transcript
ENST00000518764.1 CCNJL processed_transcript
ENST00000518928.1 TSNARE1 processed_transcript
ENST00000519492.1 EGR3 protein_coding
ENST00000522153.1 CD74 retained_intron
ENST00000522537.4 MOK protein_coding
ENST00000523669.4 LRRCC1 nonsense_mediated_decay
ENST00000524120.4 MOK processed_transcript
ENST00000524235.4 ZFPM2 processed_transcript
ENST00000528315.1 CRACR2B protein_coding
ENST00000529666.1 AAMDC nonsense_mediated_decay
ENST00000529979.4 IRAG1-AS1 lncRNA
ENST00000530307.1 SLCO5A1 protein_coding
ENST00000530858.4 GRM5P1 transcribed_unprocessed_pseudogene
ENST00000531143.5 PPM1A nonsense_mediated_decay
ENST00000531305.1 ALG9-IT1 lncRNA
ENST00000531901.4 EYA4 protein_coding
ENST00000537116.4 ACSF3 processed_transcript
ENST00000537480.1 SESN3 processed_transcript
ENST00000538899.2 RNGTT protein_coding
ENST00000540663.4 SYNE1 protein_coding
ENST00000542675.1 PDE3A retained_intron
ENST00000545650.4 NA NA
ENST00000545920.1 SNHG1 lncRNA
ENST00000546190.4 ADGRB3 protein_coding
ENST00000548749.4 RBFOX1 processed_transcript
ENST00000550103.2 EFCAB11 processed_transcript
ENST00000552200.1 PRICKLE1 processed_transcript
ENST00000552630.1 PAN2 retained_intron
ENST00000553371.1 LGMN protein_coding
ENST00000554318.2  lncRNA
ENST00000556810.4 TMEM260 protein_coding
ENST00000557430.1 SLC35F4 processed_transcript
ENST00000560036.1 WDR72 protein_coding
ENST00000560439.1  lncRNA
ENST00000561194.1 GLDN retained_intron
ENST00000561197.4 TLN2 processed_transcript
ENST00000562340.4 VWA3A retained_intron
ENST00000564033.1 SLC9A3R2 retained_intron
ENST00000564731.4 MYLK3 retained_intron
ENST00000569050.1 PKM protein_coding
ENST00000569314.1 MYO9A protein_coding
ENST00000570085.4 ARIH1 nonsense_mediated_decay
ENST00000570555.1 NAA38 processed_transcript
ENST00000571722.3 SNORD3B-2 snoRNA
ENST00000574245.1  lncRNA
ENST00000577597.4 MAP3K3 nonsense_mediated_decay
ENST00000578189.1 NOTCH2NLC protein_coding
ENST00000578207.4 NA NA
ENST00000579879.1 SNORD95 snoRNA
ENST00000580524.1  lncRNA
ENST00000580533.1 SNORD3C snoRNA
ENST00000580972.1 RNU4ATAC snRNA
ENST00000581135.4 DDX42 protein_coding
ENST00000583268.1 WIPF2 protein_coding
ENST00000583289.4 PTPRM protein_coding
ENST00000584072.1 NA NA
ENST00000584185.1 NA NA
ENST00000584296.1 WIPF2 protein_coding
ENST00000584345.1 NA NA
ENST00000584858.2 C8orf34-AS1 lncRNA
ENST00000584867.1  lncRNA
ENST00000584923.1 SNORD3A snoRNA
ENST00000587591.4 C18orf25 protein_coding
ENST00000588342.1  lncRNA
ENST00000593495.2 NOTCH2NLB protein_coding
ENST00000598623.1  lncRNA
ENST00000601860.4  lncRNA
ENST00000606950.1 NA NA
ENST00000607318.1 RNA5SP357 rRNA_pseudogene
ENST00000607639.1 RNA5SP386 rRNA_pseudogene
ENST00000608721.1 MAP3K4-AS1 lncRNA
ENST00000610460.1 5_8S_rRNA rRNA
ENST00000610978.1 NA NA
ENST00000611049.3 GRID2 protein_coding
ENST00000611393.1 NA NA
ENST00000611544.1 U2 snRNA
ENST00000612313.1 PDE4DIPP4 processed_transcript
ENST00000612463.1 RNA5-8SN2 rRNA
ENST00000612665.1 RNA5SP440 rRNA_pseudogene
ENST00000612732.1 5_8S_rRNA rRNA
ENST00000612822.1 NA NA
ENST00000613119.1 U2 snRNA
ENST00000613359.1 RNA5-8SN3 rRNA
ENST00000613778.1 U2 snRNA
ENST00000613956.1 U2 snRNA
ENST00000614365.1 5_8S_rRNA rRNA
ENST00000615294.1 NA NA
ENST00000615427.1 U2 snRNA
ENST00000615833.1 LINC01378 lncRNA
ENST00000616345.1 U2 snRNA
ENST00000616535.1 U2 snRNA
ENST00000616588.3  lncRNA
ENST00000616860.1 NA NA
ENST00000616976.1 NA NA
ENST00000617226.3 NA NA
ENST00000617236.1 NA NA
ENST00000617785.1 U2 snRNA
ENST00000617878.1 PDE4DIPP7 processed_transcript
ENST00000617940.1 FRG1HP transcribed_unprocessed_pseudogene
ENST00000618602.1 U2 snRNA
ENST00000618664.1 RNU2-1 snRNA
ENST00000618786.1 RN7SL1 misc_RNA
ENST00000618951.1 NA NA
ENST00000619178.1 SNORD3D snoRNA
ENST00000619225.1 U2 snRNA
ENST00000619232.1 DACH1 protein_coding
ENST00000619465.1 U2 snRNA
ENST00000619471.1 RNA5-8SN1 rRNA
ENST00000620268.1 U2 snRNA
ENST00000620683.3 NA NA
ENST00000620725.1 NA NA
ENST00000622018.3 HPCAL1 protein_coding
ENST00000623213.1 DOCK1 protein_coding
ENST00000623664.1  lncRNA
ENST00000623860.1  lncRNA
ENST00000624419.1 NOTCH2NLR protein_coding
ENST00000624585.1 DUXAP10 processed_transcript
ENST00000626530.1 NA NA
ENST00000628388.1 Y_RNA misc_RNA
ENST00000628694.1 NA NA
ENST00000629705.1 NA NA
ENST00000631292.1 NA NA
MIMAT0000062_2 NA miRNA
MIMAT0000063 NA miRNA
MIMAT0000064 NA miRNA
MIMAT0000067_1 NA miRNA
MIMAT0000069_1 NA miRNA
MIMAT0000076 NA miRNA
MIMAT0000077 NA miRNA
MIMAT0000078 NA miRNA
MIMAT0000080_1 NA miRNA
MIMAT0000081 NA miRNA
MIMAT0000082_1 NA miRNA
MIMAT0000083 NA miRNA
MIMAT0000084 NA miRNA
MIMAT0000086 NA miRNA
MIMAT0000087 NA miRNA
MIMAT0000088 NA miRNA
MIMAT0000092_1 NA miRNA
MIMAT0000097 NA miRNA
MIMAT0000098 NA miRNA
MIMAT0000099_1 NA miRNA
MIMAT0000100_1 NA miRNA
MIMAT0000101_1 NA miRNA
MIMAT0000104 NA miRNA
MIMAT0000222 NA miRNA
MIMAT0000227 NA miRNA
MIMAT0000231_1 NA miRNA
MIMAT0000232_1 NA miRNA
MIMAT0000243 NA miRNA
MIMAT0000244_1 NA miRNA
MIMAT0000245 NA miRNA
MIMAT0000253 NA miRNA
MIMAT0000254 NA miRNA
MIMAT0000256_1 NA miRNA
MIMAT0000257_1 NA miRNA
MIMAT0000265 NA miRNA
MIMAT0000278 NA miRNA
MIMAT0000279 NA miRNA
MIMAT0000414 NA miRNA
MIMAT0000415 NA miRNA
MIMAT0000416_1 NA miRNA
MIMAT0000417 NA miRNA
MIMAT0000418 NA miRNA
MIMAT0000419 NA miRNA
MIMAT0000422_2 NA miRNA
MIMAT0000423_1 NA miRNA
MIMAT0000424_1 NA miRNA
MIMAT0000425 NA miRNA
MIMAT0000427_1 NA miRNA
MIMAT0000432 NA miRNA
MIMAT0000433 NA miRNA
MIMAT0000435 NA miRNA
MIMAT0000436 NA miRNA
MIMAT0000437 NA miRNA
MIMAT0000440 NA miRNA
MIMAT0000441_2 NA miRNA
MIMAT0000442_2 NA miRNA
MIMAT0000443 NA miRNA
MIMAT0000444 NA miRNA
MIMAT0000445 NA miRNA
MIMAT0000446 NA miRNA
MIMAT0000449 NA miRNA
MIMAT0000451 NA miRNA
MIMAT0000455 NA miRNA
MIMAT0000456 NA miRNA
MIMAT0000457 NA miRNA
MIMAT0000461 NA miRNA
MIMAT0000510 NA miRNA
MIMAT0000646 NA miRNA
MIMAT0000681 NA miRNA
MIMAT0000686 NA miRNA
MIMAT0000689 NA miRNA
MIMAT0000691 NA miRNA
MIMAT0000692 NA miRNA
MIMAT0000693 NA miRNA
MIMAT0000703 NA miRNA
MIMAT0000707 NA miRNA
MIMAT0000727 NA miRNA
MIMAT0000732 NA miRNA
MIMAT0000736 NA miRNA
MIMAT0000753 NA miRNA
MIMAT0000757 NA miRNA
MIMAT0000759 NA miRNA
MIMAT0000763 NA miRNA
MIMAT0000765 NA miRNA
MIMAT0001340 NA miRNA
MIMAT0001631 NA miRNA
MIMAT0002174 NA miRNA
MIMAT0002177_1 NA miRNA
MIMAT0002809 NA miRNA
MIMAT0002871 NA miRNA
MIMAT0003218 NA miRNA
MIMAT0003239 NA miRNA
MIMAT0003322 NA miRNA
MIMAT0004484 NA miRNA
MIMAT0004494 NA miRNA
MIMAT0004502 NA miRNA
MIMAT0004563 NA miRNA
MIMAT0004597 NA miRNA
MIMAT0004601 NA miRNA
MIMAT0004603 NA miRNA
MIMAT0004606 NA miRNA
MIMAT0004614 NA miRNA
MIMAT0004676 NA miRNA
MIMAT0004692 NA miRNA
MIMAT0004697 NA miRNA
MIMAT0004701 NA miRNA
MIMAT0004748 NA miRNA
MIMAT0004761 NA miRNA
MIMAT0004774 NA miRNA
MIMAT0004775 NA miRNA
MIMAT0004984_4 NA miRNA
MIMAT0005792_1 NA miRNA
MIMAT0005793_1 NA miRNA
MIMAT0005800 NA miRNA
MIMAT0005825 NA miRNA
MIMAT0007885 NA miRNA
MIMAT0007887 NA miRNA
MIMAT0010133 NA miRNA
MIMAT0010214 NA miRNA
MIMAT0022693 NA miRNA
MIMAT0023712 NA miRNA
P-cel-miR-356a NA NA
rRNA45S NA NA
trna1-AsnGTT_1 NA trna
trna1-GlnCTG_1 NA trna
trna1-GlyCCC_1 NA trna
trna1-HisGTG_1 NA trna
trna1-PheGAA_1 NA trna
trna10-AlaCGC_1 NA trna
trna10-AspGTC_1 NA trna
trna10-GluCTC_1 NA trna
trna10-GlyTCC_1 NA trna
trna10-IleAAT_1 NA trna
trna10-LysCTT_1 NA trna
trna10-SerGCT_1 NA trna
trna10-ValCAC_1 NA trna
trna100-LeuCAA_1 NA trna
trna100-PheGAA_1 NA trna
trna101-AlaAGC_1 NA trna
trna102-AlaAGC_1 NA trna
trna104-AlaTGC_1 NA trna
trna106-PheGAA_1 NA trna
trna107-AlaTGC_1 NA trna
trna109-PheGAA_1 NA trna
trna11-GluTTC_1 NA trna
trna11-IleAAT_1 NA trna
trna11-LysCTT_1 NA trna
trna11-LysTTT_1 NA trna
trna11-PheGAA_1 NA trna
trna11-ProAGG_1 NA trna
trna110-AlaTGC_1 NA trna
trna111-HisGTG_1 NA trna
trna113-AlaTGC_1 NA trna
trna115-ValAAC_1 NA trna
trna118-LysTTT_1 NA trna
trna12-AspGTC_1 NA trna
trna12-ProAGG_1 NA trna
trna12-ProTGG_1 NA trna
trna12-TrpCCA_1 NA trna
trna12-ValAAC_1 NA trna
trna123-SerGCT_1 NA trna
trna128-GlyGCC_1 NA trna
trna128-LysCTT_1 NA trna
trna129-MetCAT_1 NA trna
trna13-GlyCCC_1 NA trna
trna13-LysCTT_2 NA trna
trna13-LysCTT_3 NA trna
trna13-ValCAC_1 NA trna
trna131-GlyCCC_1 NA trna
trna132-ValAAC_1 NA trna
trna133-GlyCCC_1 NA trna
trna134-GluTTC_1 NA trna
trna136-ValAAC_1 NA trna
trna137-Undet???_1 NA trna
trna139-ValAAC_1 NA trna
trna14-LysTTT_1 NA trna
trna14-PheGAA_1 NA trna
trna14-ProTGG_1 NA trna
trna142-MetCAT_1 NA trna
trna143-LysTTT_1 NA trna
trna144-AspGTC_1 NA trna
trna149-LysTTT_1 NA trna
trna15-PheGAA_1 NA trna
trna15-ValAAC_1 NA trna
trna150-MetCAT_1 NA trna
trna152-ValCAC_1 NA trna
trna16-GlnTTG_2 NA trna
trna16-HisGTG_1 NA trna
trna16-ValTAC_1 NA trna
trna169-MetCAT_1 NA trna
trna17-GluTTC_1 NA trna
trna17-LeuCAG_1 NA trna
trna17-SupTTA_1 NA trna
trna17-ValTAC_1 NA trna
trna171-MetCAT_1 NA trna
trna18-AlaTGC_1 NA trna
trna18-GlyGCC_1 NA trna
trna18-ValCAC_1 NA trna
trna19-ArgTCG_1 NA trna
trna19-GlyGCC_1 NA trna
trna19-GlyGCC_2 NA trna
trna2-GlyCCC_2 NA trna
trna2-GlyGCC_1 NA trna
trna2-GlyTCC_2 NA trna
trna2-LysCTT_1 NA trna
trna2-LysTTT_2 NA trna
trna2-MetCAT_1 NA trna
trna2-ProAGG_1 NA trna
trna2-SerCGA_1 NA trna
trna2-SerTGA_1 NA trna
trna2-TyrGTA_1 NA trna
trna2-ValAAC_1 NA trna
trna2-ValCAC_1 NA trna
trna20-GluTTC_1 NA trna
trna20-MetCAT_2 NA trna
trna21-HisGTG_1 NA trna
trna22-AspGTC_1 NA trna
trna22-ProAGG_1 NA trna
trna23-ArgCCG_1 NA trna
trna23-LysTTT_1 NA trna
trna23-ProAGG_1 NA trna
trna24-GlyGCC_1 NA trna
trna25-GluCTC_1 NA trna
trna25-GlyGCC_1 NA trna
trna26-AsnGTT_1 NA trna
trna27-GlyCCC_1 NA trna
trna28-ProTGG_1 NA trna
trna29-ProAGG_1 NA trna
trna3-AlaAGC_1 NA trna
trna3-ArgCCT_1 NA trna
trna3-GlnCTG_1 NA trna
trna3-GluTTC_1 NA trna
trna3-ProTGG_1 NA trna
trna3-ProTGG_2 NA trna
trna30-ProCGG_1 NA trna
trna31-ProTGG_1 NA trna
trna31-SerGCT_1 NA trna
trna32-LysCTT_1 NA trna
trna32-MetCAT_1 NA trna
trna33-HisGTG_1 NA trna
trna34-GlyCCC_1 NA trna
trna34-LeuCAG_1 NA trna
trna35-GlyGCC_1 NA trna
trna35-SerAGA_1 NA trna
trna35-SerCGA_1 NA trna
trna36-LeuCAG_1 NA trna
trna37-GlyGCC_1 NA trna
trna37-ProCGG_1 NA trna
trna37-ValAAC_1 NA trna
trna38-AspGTC_1 NA trna
trna38-LeuCAG_1 NA trna
trna39-GlyGCC_1 NA trna
trna4-AspGTC_1 NA trna
trna4-GluCTC_1 NA trna
trna4-GlyCCC_1 NA trna
trna4-ThrAGT_1 NA trna
trna4-ValAAC_1 NA trna
trna4-ValTAC_1 NA trna
trna40-LeuCAG_1 NA trna
trna40-ValTAC_1 NA trna
trna41-GlyGCC_1 NA trna
trna41-SerCGA_1 NA trna
trna42-LeuCAG_1 NA trna
trna43-GlyGCC_1 NA trna
trna43-SerGCT_1 NA trna
trna44-AspGTC_1 NA trna
trna44-SerAGA_1 NA trna
trna45-AspGTC_1 NA trna
trna45-GlyTCC_1 NA trna
trna46-SerAGA_1 NA trna
trna47-SerAGA_1 NA trna
trna48-AspGTC_1 NA trna
trna49-GlnCTG_1 NA trna
trna5-AspGTC_1 NA trna
trna5-GluTTC_1 NA trna
trna5-GluTTC_2 NA trna
trna5-GlyGCC_1 NA trna
trna5-LysCTT_2 NA trna
trna5-LysTTT_1 NA trna
trna5-SerAGA_1 NA trna
trna5-ValAAC_1 NA trna
trna51-SerTGA_1 NA trna
trna52-ProCGG_1 NA trna
trna54-LysTTT_1 NA trna
trna58-LeuCAA_1 NA trna
trna59-GluCTC_1 NA trna
trna6-AlaAGC_1 NA trna
trna6-AspGTC_1 NA trna
trna6-ProCGG_1 NA trna
trna6-ProTGG_1 NA trna
trna6-ValCAC_1 NA trna
trna6-ValTAC_1 NA trna
trna61-MetCAT_1 NA trna
trna62-LysTTT_1 NA trna
trna62-SerGCT_1 NA trna
trna65-AlaAGC_1 NA trna
trna65-ProAGG_1 NA trna
trna66-AlaTGC_1 NA trna
trna68-GlyGCC_1 NA trna
trna69-AspGTC_1 NA trna
trna7-CysGCA_1 NA trna
trna7-GlnCTG_1 NA trna
trna7-HisGTG_1 NA trna
trna7-LeuCAG_1 NA trna
trna7-LysCTT_1 NA trna
trna7-SerGCT_1 NA trna
trna70-GlyTCC_1 NA trna
trna71-GluCTC_1 NA trna
trna72-AspGTC_1 NA trna
trna73-GlyTCC_1 NA trna
trna74-GluCTC_1 NA trna
trna74-LeuCAA_1 NA trna
trna75-AspGTC_1 NA trna
trna76-GlyTCC_1 NA trna
trna76-LysTTT_1 NA trna
trna77-GluCTC_1 NA trna
trna77-GluCTC_2 NA trna
trna78-AspGTC_1 NA trna
trna79-GlyTCC_1 NA trna
trna8-AlaTGC_1 NA trna
trna8-AlaTGC_2 NA trna
trna8-HisGTG_1 NA trna
trna8-ProTGG_1 NA trna
trna8-SeC(e)TCA_1 NA trna
trna8-SerGCT_1 NA trna
trna8-ThrAGT_1 NA trna
trna80-GluCTC_1 NA trna
trna80-IleAAT_1 NA trna
trna81-AspGTC_1 NA trna
trna83-LeuTAA_1 NA trna
trna84-GluTTC_1 NA trna
trna85-ValCAC_1 NA trna
trna87-GluCTC_1 NA trna
trna88-ArgCCT_1 NA trna
trna88-PheGAA_1 NA trna
trna9-ArgTCT_1 NA trna
trna9-HisGTG_1 NA trna
trna9-IleAAT_2 NA trna
trna9-LysCTT_1 NA trna
trna9-ProAGG_1 NA trna
trna9-ProAGG_2 NA trna
trna9-ValCAC_1 NA trna
trna90-ValCAC_1 NA trna
trna91-GlyCCC_1 NA trna
trna92-PheGAA_1 NA trna
trna94-GluTTC_1 NA trna
trna96-PheGAA_1 NA trna
trna98-ValCAC_1 NA trna
trna99-GlnCTG_1 NA trna
UniSP100 NA NA
UniSP102 NA NA
UniSP103 NA NA
UniSP104 NA NA
UniSP105 NA NA
UniSP107 NA NA
UniSP109 NA NA
UniSP111 NA NA
UniSP116 NA NA
UniSP118 NA NA
UniSP119 NA NA
UniSP121 NA NA
UniSP122 NA NA
UniSP123 NA NA
UniSP124 NA NA
UniSP127 NA NA
UniSP129 NA NA
UniSP132 NA NA
UniSP133 NA NA
UniSP135 NA NA
UniSP136 NA NA
UniSP137 NA NA
UniSP138 NA NA
UniSP139 NA NA
UniSP140 NA NA
UniSP142 NA NA
UniSP143 NA NA
UniSP144 NA NA
UniSP145 NA NA
UniSP149 NA NA
UniSP151 NA NA
